# Supplementary material for: Two di­alkyl­ammonium salts of 2-amino-4-nitro­benzoic acid: crystal structures and Hirshfeld surface analysis
Source: Acta Crystallogr E Crystallogr Commun. 2016 Nov 1;72(Pt 12):1691–9. doi: 10.1107/S2056989016017266 (PMC5137589; doi:10.1107/S2056989016017266)
Supplement: Supplementary file 1 [file e-72-01691-sup1.cif]

##############################################################################
#                                                                            #
# This CIF contains the data in a paper accepted for publication in          #
# Acta Crystallographica Section E. It conforms to the requirements of       #
# Notes for Authors for Acta Crystallographica Section E, and has been       #
# peer reviewed under the auspices of the IUCr Commission on Journals.       #
#                                                                            #
# Full details of the Crystallographic Information File format               #
# are given in the paper "The Crystallographic Information File (CIF):       #
# a New Standard Archive File for Crystallography" by S. R. Hall, F. H.      #
# Allen and I. D. Brown [Acta Cryst. (1991), A47, 655-685].                  #
#                                                                            #
# The current version of the core CIF dictionary is obtainable from          #
# ftp://ftp.iucr.org/pub/cif_core.dic.                                       #
#                                                                            #
# Software is freely available for graphical display of the structure(s)     #
# in this CIF. For information consult the CIF software page                 #
# http://www.iucr.org/resources/cif/software.                                #
#                                                                            #
# This file may be used for bona fide research purposes within the           #
# scientific community so long as proper attribution is given to the journal # 
# article from which it was obtained.                                        #
#                                                                            #
##############################################################################
data_I
_database_code_depnum_ccdc_archive 'CCDC 1511821'
_audit_creation_method     'SHELXL-2014/7'
_chemical_name_systematic
;
Dimethylazanium 2-amino-4-nitrobenzoate
;
_chemical_name_common     ?
_chemical_formula_moiety     'C2 H8 N +, C7 H5 N2 O4 -'
_chemical_formula_sum     'C9 H13 N3 O4'
_chemical_formula_iupac     'C2 H8 N +, C7 H5 N2 O4 -'
_chemical_formula_weight     227.22
_chemical_melting_point     ?
_shelx_space_group_comment
;
The symmetry employed for this shelxl refinement is uniquely defined
by the following loop, which should always be used as a source of
symmetry information in preference to the above space-group names.
They are only intended as comments.
;
_space_group_crystal_system     monoclinic
_space_group_name_H-M_alt     'P 21/c'
_space_group_name_Hall     '-P 2ybc'
loop_
    _space_group_symop_operation_xyz
    'x, y, z'
    '-x, y+1/2, -z+1/2'
    '-x, -y, -z'
    'x, -y-1/2, z-1/2'
_cell_length_a     11.2593(5)
_cell_length_b     7.5563(2)
_cell_length_c     13.0437(6)
_cell_angle_alpha     90
_cell_angle_beta     96.716(2)
_cell_angle_gamma     90
_cell_volume     1102.13(8)
_cell_formula_units_Z     4
_cell_measurement_reflns_used     11561
_cell_measurement_theta_min     2.91
_cell_measurement_theta_max     27.48
_cell_measurement_temperature     120(2)
_exptl_crystal_description     block
_exptl_crystal_colour     yellow
_exptl_crystal_size_max     0.35
_exptl_crystal_size_mid     0.25
_exptl_crystal_size_min     0.16
_exptl_crystal_density_diffrn     1.369
_exptl_crystal_density_meas     ?
_exptl_crystal_density_method     ?
_exptl_crystal_F_000     480
_exptl_absorpt_coefficient_mu     0.109
_exptl_absorpt_correction_type     multi-scan
_exptl_absorpt_process_details
;
(SADABS; Sheldrick, 2007)
;
_shelx_estimated_absorpt_T_min     0.963
_shelx_estimated_absorpt_T_max     0.983
_exptl_absorpt_correction_T_min     0.6494
_exptl_absorpt_correction_T_max     0.7456
_diffrn_ambient_temperature     120(2)
_diffrn_radiation_type     MoK\a
_diffrn_radiation_wavelength     0.71073
_diffrn_radiation_source     'Bruker--Nonius FR591 rotating anode'
_diffrn_radiation_monochromator     'graphite'
_diffrn_measurement_device_type
                               'Bruker--Nonius Roper CCD camera on \k-goniostat'
_diffrn_measurement_method     '\f & \w scans'
_diffrn_detector_area_resol_mean     '9.091'
_diffrn_reflns_number     15431
_diffrn_reflns_av_R_equivalents     0.0514
_diffrn_reflns_theta_min     3.121
_diffrn_reflns_theta_max     27.518
_diffrn_reflns_theta_full     25.242
_diffrn_measured_fraction_theta_max     0.998
_diffrn_measured_fraction_theta_full     0.999
_diffrn_reflns_limit_h_min     -14
_diffrn_reflns_limit_h_max     14
_diffrn_reflns_limit_k_min     -9
_diffrn_reflns_limit_k_max     9
_diffrn_reflns_limit_l_min     -16
_diffrn_reflns_limit_l_max     16
_refine_special_details     ?
_reflns_number_total     2537
_reflns_number_gt     1952
_reflns_threshold_expression     'I > 2\s(I)'
_refine_ls_structure_factor_coef     Fsqd
_refine_ls_matrix_type     full
_refine_ls_R_factor_all     0.0610
_refine_ls_R_factor_gt     0.0430
_refine_ls_wR_factor_gt     0.1126
_refine_ls_wR_factor_ref     0.1246
_refine_ls_goodness_of_fit_ref     1.012
_refine_ls_restrained_S_all     1.012
_refine_ls_number_reflns     2537
_refine_ls_number_parameters     159
_refine_ls_number_restraints     0
_refine_ls_weighting_scheme     calc
_refine_ls_weighting_details
              'w=1/[\s^2^(Fo^2^)+(0.0704P)^2^+0.2595P] where P=(Fo^2^+2Fc^2^)/3'
_atom_sites_solution_hydrogens     mixed
_atom_sites_solution_primary     ?
_atom_sites_solution_secondary     ?
_refine_ls_shift/su_max     0.000
_refine_ls_shift/su_mean     0.000
_refine_diff_density_max     0.239
_refine_diff_density_min     -0.306
_refine_ls_extinction_method     none
_refine_ls_extinction_coef     .
loop_
    _atom_type_symbol
    _atom_type_description
    _atom_type_scat_dispersion_real
    _atom_type_scat_dispersion_imag
    _atom_type_scat_source
    'C' 'C' 0.0033 0.0016
                         'International Tables Vol C Tables 4.2.6.8 and 6.1.1.4'
    'H' 'H' 0.0000 0.0000
                         'International Tables Vol C Tables 4.2.6.8 and 6.1.1.4'
    'N' 'N' 0.0061 0.0033
                         'International Tables Vol C Tables 4.2.6.8 and 6.1.1.4'
    'O' 'O' 0.0106 0.0060
                         'International Tables Vol C Tables 4.2.6.8 and 6.1.1.4'
_computing_data_collection
;
COLLECT (Hooft, 1998)
;
_computing_cell_refinement
;
DENZO (Otwinowski & Minor, 1997) and COLLECT (Hooft, 1998)
;
_computing_data_reduction
;
DENZO (Otwinowski & Minor, 1997) and COLLECT (Hooft, 1998)
;
_computing_structure_solution
;
SHELXS97 (Sheldrick, 2008)
;
_computing_structure_refinement
;
SHELXL2014 (Sheldrick, 2015)
;
_computing_molecular_graphics
;
ORTEP-3 for Windows (Farrugia, 2012) and DIAMOND (Brandenburg,
2006)
;
_computing_publication_material
;
publCIF (Westrip, 2010)
;
loop_
    _atom_site_type_symbol
    _atom_site_label
    _atom_site_fract_x
    _atom_site_fract_y
    _atom_site_fract_z
    _atom_site_U_iso_or_equiv
    _atom_site_adp_type
    _atom_site_calc_flag
    _atom_site_occupancy
    _atom_site_disorder_assembly
    _atom_site_disorder_group
    O O1 0.03429(9) 0.26005(14) 0.33705(8) 0.0267(3) Uani d 1 . .
    O O2 0.13527(9) 0.07211(13) 0.44549(7) 0.0247(3) Uani d 1 . .
    O O3 0.51006(10) 0.21618(17) 0.03910(9) 0.0389(3) Uani d 1 . .
    O O4 0.61013(10) 0.06520(18) 0.16030(9) 0.0421(3) Uani d 1 . .
    N N1 0.11153(11) 0.31535(17) 0.15387(10) 0.0251(3) Uani d 1 . .
    H H1N 0.0543(16) 0.334(2) 0.1919(14) 0.030 Uiso d 1 . .
    H H2N 0.1060(15) 0.355(2) 0.0893(14) 0.030 Uiso d 1 . .
    N N2 0.51972(10) 0.14316(17) 0.12332(9) 0.0260(3) Uani d 1 . .
    C C1 0.22560(12) 0.16283(17) 0.29838(10) 0.0179(3) Uani d 1 . .
    C C2 0.21430(12) 0.23829(17) 0.19798(10) 0.0184(3) Uani d 1 . .
    C C3 0.31350(12) 0.22848(18) 0.14090(10) 0.0197(3) Uani d 1 . .
    H H3 0.3084 0.2758 0.0730 0.024 Uiso calc 1 . .
    C C4 0.41748(12) 0.14978(18) 0.18468(11) 0.0210(3) Uani d 1 . .
    C C5 0.43157(12) 0.07721(18) 0.28298(11) 0.0219(3) Uani d 1 . .
    H H5 0.5049 0.0248 0.3113 0.026 Uiso calc 1 . .
    C C6 0.33365(12) 0.08477(18) 0.33791(11) 0.0214(3) Uani d 1 . .
    H H6 0.3403 0.0348 0.4052 0.026 Uiso calc 1 . .
    C C7 0.12404(12) 0.16464(17) 0.36448(10) 0.0193(3) Uani d 1 . .
    N N3 0.14643(10) -0.25004(16) 0.04241(9) 0.0220(3) Uani d 1 . .
    H H3N 0.0796(15) -0.249(2) 0.0799(13) 0.026 Uiso d 1 . .
    H H4N 0.1435(14) -0.349(2) 0.0013(13) 0.026 Uiso d 1 . .
    C C8 0.14422(13) -0.0913(2) -0.02465(12) 0.0270(3) Uani d 1 . .
    H H8A 0.1384 0.0153 0.0173 0.041 Uiso calc 1 . .
    H H8B 0.0750 -0.0976 -0.0776 0.041 Uiso calc 1 . .
    H H8C 0.2178 -0.0866 -0.0579 0.041 Uiso calc 1 . .
    C C9 0.25270(13) -0.2585(2) 0.12109(12) 0.0281(3) Uani d 1 . .
    H H9A 0.3256 -0.2555 0.0867 0.042 Uiso calc 1 . .
    H H9B 0.2506 -0.3686 0.1606 0.042 Uiso calc 1 . .
    H H9C 0.2521 -0.1571 0.1679 0.042 Uiso calc 1 . .
loop_
    _atom_site_aniso_label
    _atom_site_aniso_U_11
    _atom_site_aniso_U_22
    _atom_site_aniso_U_33
    _atom_site_aniso_U_12
    _atom_site_aniso_U_13
    _atom_site_aniso_U_23
    O1 0.0227(5) 0.0347(6) 0.0244(5) 0.0062(4) 0.0091(4) 0.0055(4)
    O2 0.0312(6) 0.0269(5) 0.0173(5) -0.0004(4) 0.0084(4) 0.0029(4)
    O3 0.0322(6) 0.0597(8) 0.0275(6) 0.0024(5) 0.0153(5) 0.0093(5)
    O4 0.0229(6) 0.0656(8) 0.0395(7) 0.0111(5) 0.0106(5) 0.0060(6)
    N1 0.0211(6) 0.0369(7) 0.0182(6) 0.0052(5) 0.0062(5) 0.0073(5)
    N2 0.0206(6) 0.0340(7) 0.0245(7) -0.0022(5) 0.0072(5) -0.0024(5)
    C1 0.0199(7) 0.0183(7) 0.0162(7) -0.0022(5) 0.0049(5) -0.0016(5)
    C2 0.0201(7) 0.0187(6) 0.0165(7) -0.0029(5) 0.0027(5) -0.0015(5)
    C3 0.0218(7) 0.0228(7) 0.0149(6) -0.0028(5) 0.0042(5) 0.0003(5)
    C4 0.0189(7) 0.0244(7) 0.0209(7) -0.0034(5) 0.0075(5) -0.0041(5)
    C5 0.0192(7) 0.0248(7) 0.0216(7) 0.0008(5) 0.0016(5) -0.0005(5)
    C6 0.0245(7) 0.0223(7) 0.0174(7) -0.0010(5) 0.0023(5) 0.0014(5)
    C7 0.0219(7) 0.0207(7) 0.0157(7) -0.0035(5) 0.0042(5) -0.0021(5)
    N3 0.0202(6) 0.0245(6) 0.0223(6) -0.0031(5) 0.0067(5) -0.0031(5)
    C8 0.0256(8) 0.0287(8) 0.0275(8) -0.0006(6) 0.0063(6) 0.0024(6)
    C9 0.0242(8) 0.0299(8) 0.0301(8) -0.0026(6) 0.0024(6) -0.0009(6)
_geom_special_details
;
 All esds (except the esd in the dihedral angle between two l.s. planes)
 are estimated using the full covariance matrix.  The cell esds are taken
 into account individually in the estimation of esds in distances, angles
 and torsion angles; correlations between esds in cell parameters are only
 used when they are defined by crystal symmetry.  An approximate (isotropic)
 treatment of cell esds is used for estimating esds involving l.s. planes.
;
loop_
    _geom_bond_atom_site_label_1
    _geom_bond_atom_site_label_2
    _geom_bond_site_symmetry_2
    _geom_bond_distance
    _geom_bond_publ_flag
    O1 C7 . 1.2587(17) ?
    O2 C7 . 1.2609(16) ?
    O3 N2 . 1.2227(16) ?
    O4 N2 . 1.2252(16) ?
    N1 C2 . 1.3614(18) ?
    N1 H1N . 0.870(18) ?
    N1 H2N . 0.890(18) ?
    N2 C4 . 1.4777(17) ?
    C1 C6 . 1.3953(19) ?
    C1 C2 . 1.4203(19) ?
    C1 C7 . 1.5106(18) ?
    C2 C3 . 1.4148(19) ?
    C3 C4 . 1.376(2) ?
    C3 H3 . 0.9500 ?
    C4 C5 . 1.387(2) ?
    C5 C6 . 1.3845(19) ?
    C5 H5 . 0.9500 ?
    C6 H6 . 0.9500 ?
    N3 C8 . 1.4833(19) ?
    N3 C9 . 1.4838(19) ?
    N3 H3N . 0.944(18) ?
    N3 H4N . 0.917(17) ?
    C8 H8A . 0.9800 ?
    C8 H8B . 0.9800 ?
    C8 H8C . 0.9800 ?
    C9 H9A . 0.9800 ?
    C9 H9B . 0.9800 ?
    C9 H9C . 0.9800 ?
loop_
    _geom_angle_atom_site_label_1
    _geom_angle_atom_site_label_2
    _geom_angle_atom_site_label_3
    _geom_angle_site_symmetry_1
    _geom_angle_site_symmetry_3
    _geom_angle
    _geom_angle_publ_flag
    C2 N1 H1N . . 118.6(12) ?
    C2 N1 H2N . . 120.5(11) ?
    H1N N1 H2N . . 120.6(16) ?
    O3 N2 O4 . . 123.59(12) ?
    O3 N2 C4 . . 118.57(12) ?
    O4 N2 C4 . . 117.84(12) ?
    C6 C1 C2 . . 119.38(12) ?
    C6 C1 C7 . . 118.58(12) ?
    C2 C1 C7 . . 122.04(12) ?
    N1 C2 C3 . . 118.96(12) ?
    N1 C2 C1 . . 122.78(12) ?
    C3 C2 C1 . . 118.23(12) ?
    C4 C3 C2 . . 119.33(12) ?
    C4 C3 H3 . . 120.3 ?
    C2 C3 H3 . . 120.3 ?
    C3 C4 C5 . . 123.67(12) ?
    C3 C4 N2 . . 117.95(12) ?
    C5 C4 N2 . . 118.38(12) ?
    C6 C5 C4 . . 116.76(13) ?
    C6 C5 H5 . . 121.6 ?
    C4 C5 H5 . . 121.6 ?
    C5 C6 C1 . . 122.61(13) ?
    C5 C6 H6 . . 118.7 ?
    C1 C6 H6 . . 118.7 ?
    O1 C7 O2 . . 123.67(12) ?
    O1 C7 C1 . . 118.62(12) ?
    O2 C7 C1 . . 117.70(12) ?
    C8 N3 C9 . . 113.54(11) ?
    C8 N3 H3N . . 109.9(10) ?
    C9 N3 H3N . . 105.6(10) ?
    C8 N3 H4N . . 108.4(10) ?
    C9 N3 H4N . . 109.9(10) ?
    H3N N3 H4N . . 109.5(14) ?
    N3 C8 H8A . . 109.5 ?
    N3 C8 H8B . . 109.5 ?
    H8A C8 H8B . . 109.5 ?
    N3 C8 H8C . . 109.5 ?
    H8A C8 H8C . . 109.5 ?
    H8B C8 H8C . . 109.5 ?
    N3 C9 H9A . . 109.5 ?
    N3 C9 H9B . . 109.5 ?
    H9A C9 H9B . . 109.5 ?
    N3 C9 H9C . . 109.5 ?
    H9A C9 H9C . . 109.5 ?
    H9B C9 H9C . . 109.5 ?
loop_
    _geom_torsion_atom_site_label_1
    _geom_torsion_atom_site_label_2
    _geom_torsion_atom_site_label_3
    _geom_torsion_atom_site_label_4
    _geom_torsion_site_symmetry_1
    _geom_torsion_site_symmetry_2
    _geom_torsion_site_symmetry_3
    _geom_torsion_site_symmetry_4
    _geom_torsion
    _geom_torsion_publ_flag
    C6 C1 C2 N1 . . . . 179.42(13) ?
    C7 C1 C2 N1 . . . . -0.8(2) ?
    C6 C1 C2 C3 . . . . 1.04(19) ?
    C7 C1 C2 C3 . . . . -179.14(11) ?
    N1 C2 C3 C4 . . . . -179.59(13) ?
    C1 C2 C3 C4 . . . . -1.14(19) ?
    C2 C3 C4 C5 . . . . 0.3(2) ?
    C2 C3 C4 N2 . . . . -179.47(11) ?
    O3 N2 C4 C3 . . . . 4.04(19) ?
    O4 N2 C4 C3 . . . . -176.38(13) ?
    O3 N2 C4 C5 . . . . -175.73(13) ?
    O4 N2 C4 C5 . . . . 3.84(19) ?
    C3 C4 C5 C6 . . . . 0.7(2) ?
    N2 C4 C5 C6 . . . . -179.58(12) ?
    C4 C5 C6 C1 . . . . -0.8(2) ?
    C2 C1 C6 C5 . . . . -0.1(2) ?
    C7 C1 C6 C5 . . . . -179.91(12) ?
    C6 C1 C7 O1 . . . . 168.10(13) ?
    C2 C1 C7 O1 . . . . -11.72(19) ?
    C6 C1 C7 O2 . . . . -10.67(18) ?
    C2 C1 C7 O2 . . . . 169.51(12) ?
loop_
    _geom_hbond_atom_site_label_D
    _geom_hbond_atom_site_label_H
    _geom_hbond_atom_site_label_A
    _geom_hbond_site_symmetry_A
    _geom_hbond_distance_DH
    _geom_hbond_distance_HA
    _geom_hbond_distance_DA
    _geom_hbond_angle_DHA
    N1 H1N O1 . 0.869(18) 2.012(18) 2.6694(17) 131.6(15)
    N1 H2N O2 4_554 0.889(18) 2.019(18) 2.8900(16) 166.2(16)
    N3 H3N O1 2_545 0.944(17) 1.774(17) 2.7141(15) 173.4(15)
    N3 H4N O2 4_544 0.919(16) 1.834(15) 2.7385(15) 167.6(15)
    C8 H8C O4 3_655 0.98 2.48 3.4589(19) 174
    N2 O4 Cg1 2_645 1.2252(16) 3.3967(14) 4.3668(14) 136.43(10)
    C9 H9C Cg1 . 0.98 2.64 3.5512(16) 154
_shelx_hkl_file
;
   0   0   2   80.80    3.50  83
   0   0   2   82.90    3.50 211
   0   0  -2   83.00    3.50  86
   0   0   3    1.50    0.60  82
   0   0   3    0.00    0.60 210
   0   0  -3    2.00    0.70  87
   0   0   4 1229.50   41.40  81
   0   0   4 1229.70   42.90 209
   0   0  -4 1269.20   44.70  88
   0   0   5   -0.20    0.80  80
   0   0   5   -0.30    0.70 208
   0   0  -5   -0.30    1.30  88
   0   0   6 2120.00   76.60  80
   0   0   6 2114.40   71.40 207
   0   0  -6 2100.70   72.60  89
   0   0   7   -0.10    1.00  79
   0   0   7   -0.10    0.90 206
   0   0  -7    1.20    1.10  90
   0   0   8  206.50    9.10   1
   0   0   8  217.20   10.50  78
   0   0   8  216.90   10.70 205
   0   0  -8  236.50   10.30  91
   0   0   9    2.40    1.70   2
   0   0   9   -0.50    1.20  77
   0   0   9   -0.90    1.40 205
   0   0  -9   -0.60    1.60  92
   0   0  10  401.90   15.90   2
   0   0  10  387.90   18.10  76
   0   0  10  391.90   16.40 204
   0   0 -10  414.60   16.50  92
   0   0 -10  335.60   12.00 153
   0   0  11    0.00    1.50   3
   0   0  11   -0.10    1.90  75
   0   0  11    0.00    1.40 203
   0   0 -11    1.80    1.50  93
   0   0  12  151.20    9.60   4
   0   0  12  155.60    8.40  75
   0   0  12  154.60   10.00 202
   0   0 -12  152.90    9.20  94
   0   0  13    1.50    1.80   5
   0   0  13    1.30    1.70  74
   0   0  13    2.00    1.80 201
   0   0 -13   -0.30    1.50  95
   0   0  14    0.20    1.80   6
   0   0 -14    4.30    2.00  96
   0   0  15    2.30    2.20   7
   0   0 -15   -3.10    2.00  97
   0   0  16    8.60    3.70   8
   0   0 -16    9.20    3.60  98
   0   1   1    0.30    0.30  83
   0   1   1    1.40    0.50 151
   0   1  -1   -0.30    0.10  86
   0   1  -1    0.10    0.20 180
   0  -1  -1    0.50    0.30  88
   0  -1  -1   -0.10    0.40 148
   0  -1   1    0.80    0.40 174
   0   1   2    3.40    0.70  83
   0   1   2    2.80    0.60 157
   0   1  -2    3.80    0.60  86
   0   1  -2    3.90    0.50 196
   0  -1  -2    4.00    0.80  88
   0  -1  -2    3.50    0.60 151
   0  -1   2    2.30    0.40  80
   0  -1   2    3.20    0.60 190
   0   1   3   65.00    3.20  82
   0   1  -3   59.00    2.80  87
   0   1  -3   63.10    3.20 204
   0  -1  -3   58.40    2.90  88
   0  -1  -3   56.40    2.40 153
   0  -1   3   58.90    2.90  80
   0  -1   3   62.90    2.70 196
   0   1   4   17.10    1.40  81
   0   1  -4   14.60    1.40  88
   0   1  -4   14.20    1.40 208
   0  -1  -4   13.00    1.20  88
   0  -1  -4   11.70    0.90 154
   0  -1   4   11.70    1.30  80
   0  -1   4   13.20    1.30 199
   0   1   5    2.90    1.20  80
   0   1  -5    0.50    1.10  89
   0   1  -5    1.00    1.00 210
   0  -1  -5    1.60    1.00  89
   0  -1  -5    0.00    0.40 155
   0  -1   5    1.00    0.70  79
   0  -1   5    0.20    0.60 200
   0   1   6    0.00    0.90  80
   0   1   6    0.30    0.90 212
   0   1  -6   -0.60    1.20  89
   0  -1  -6    0.60    1.30  90
   0  -1  -6    0.50    0.50 154
   0  -1   6   -0.50    1.10  78
   0  -1   6    2.90    1.10 200
   0   1   7  236.70   10.80  79
   0   1   7  247.90   10.00 211
   0   1  -7  228.50    9.90  90
   0  -1  -7  232.70    9.80  90
   0  -1  -7  231.90    9.00 153
   0  -1   7  242.30   10.50  78
   0  -1   7  253.70    9.40 200
   0   1   8   27.90    2.50   1
   0   1   8   34.50    2.70  78
   0   1   8   35.20    2.90 209
   0   1  -8   33.70    2.60  91
   0  -1  -8   29.60    2.50  91
   0  -1  -8   23.10    1.50 151
   0  -1   8   23.40    2.30   1
   0  -1   8   29.30    2.60  77
   0  -1   8   30.10    2.20 200
   0   1   9    6.90    1.70   2
   0   1   9    5.30    1.50  77
   0   1   9    3.40    1.20 208
   0   1  -9    2.70    1.30  92
   0  -1  -9    5.90    1.50  92
   0  -1  -9    5.00    0.70 148
   0  -1   9    2.40    1.30   2
   0  -1   9    5.00    1.40  76
   0  -1   9    3.20    1.20 200
   0   1  10    3.90    2.10   3
   0   1  10    1.50    1.80  76
   0   1  10    1.70    1.30 207
   0   1 -10    2.60    1.30  93
   0   1 -10    2.70    0.60 145
   0  -1 -10    3.70    2.00  93
   0  -1  10    3.30    1.30   3
   0  -1  10    1.90    1.70  75
   0  -1  10   -0.30    1.50 199
   0   1  11   26.50    3.10   3
   0   1  11   19.10    3.30  76
   0   1  11   29.90    2.90 206
   0   1 -11   23.20    3.10  94
   0   1 -11   25.40    1.30 150
   0  -1 -11   32.40    3.30  93
   0  -1  11   25.30    2.80   4
   0  -1  11   29.60    3.10  75
   0  -1  11   21.80    2.50 199
   0   1  12   16.00    2.90   4
   0   1  12   16.40    3.00  75
   0   1  12   24.40    2.80 205
   0   1 -12   26.10    3.40  94
   0  -1 -12   19.90    2.80  94
   0  -1  12   26.60    3.30   4
   0  -1  12   15.90    2.50  74
   0  -1  12   17.90    2.70 198
   0   1  13   12.10    2.30   5
   0   1 -13    9.10    2.10  95
   0  -1 -13   12.90    2.40  95
   0  -1  13   12.50    2.40   5
   0  -1  13   13.10    2.30  73
   0  -1  13    5.70    2.70 198
   0   1  14    0.70    1.90   6
   0   1 -14    0.00    1.80  96
   0  -1 -14    4.40    2.40  96
   0  -1  14    1.20    1.90   6
   0  -1  14    0.60    2.20  72
   0   1  15    6.90    2.70   7
   0   1 -15    8.60    2.50  97
   0  -1 -15    4.90    2.50  97
   0  -1  15   10.50    2.80   7
   0   1  16   18.00    4.50   8
   0   1 -16   17.30    3.60  98
   0  -1 -16   12.90    4.30  98
   0  -1  16   10.70    3.00   8
   0   2   0 3568.60  117.30 147
   0   2   1 3026.50  103.00  80
   0   2   1 3205.60  102.70 150
   0   2  -1 3224.60  106.20 145
   0  -2  -1 3141.70  104.90 144
   0   2   2    8.80    0.90  81
   0   2   2    8.80    1.00 153
   0   2  -2    9.00    0.70  91
   0   2  -2    8.90    0.90 183
   0  -2  -2    8.20    0.90  91
   0  -2  -2   10.40    1.10 146
   0  -2   2    9.10    0.90 172
   0   2   3  264.50   10.00  81
   0   2   3  268.30   11.30 156
   0   2  -3  271.50    9.90  90
   0   2  -3  267.70    9.90 193
   0  -2  -3  252.40   10.10  90
   0  -2  -3  254.30   10.60 147
   0  -2   3  272.60   10.70  76
   0  -2   3  280.60   10.40 181
   0   2   4  385.40   14.30  80
   0   2   4  383.10   14.00 160
   0   2  -4  368.90   14.00  90
   0   2  -4  394.60   15.10 199
   0  -2  -4  358.00   13.80  90
   0  -2  -4  364.40   13.50 148
   0  -2   4  385.90   15.40  76
   0  -2   4  399.10   15.20 186
   0   2   5    0.60    0.80  80
   0   2  -5    0.10    0.70  90
   0   2  -5   -0.70    0.60 204
   0  -2  -5   -0.30    0.90  90
   0  -2  -5    0.90    0.70 148
   0  -2   5    1.20    1.00  77
   0  -2   5   -0.30    0.90 190
   0   2   6  201.20    8.00   1
   0   2   6  204.60    9.60  79
   0   2  -6  206.30    8.50  91
   0   2  -6  209.10    9.30 207
   0  -2  -6  201.20    9.30  91
   0  -2  -6  194.50    8.30 148
   0  -2   6  214.00    8.70   1
   0  -2   6  222.50    8.30  76
   0  -2   6  210.60    8.30 192
   0   2   7  253.20   10.80   1
   0   2   7  275.50   11.50  78
   0   2  -7  249.80   11.30  91
   0   2  -7  268.70   11.40 210
   0  -2  -7  252.20   11.40  91
   0  -2  -7  257.00   11.20 147
   0  -2   7  259.80   10.90   1
   0  -2   7  274.00   11.30  76
   0  -2   7  276.60   10.10 193
   0   2   8    0.20    1.00   2
   0   2   8    1.60    1.30  78
   0   2  -8    0.90    1.00  92
   0   2  -8   -0.90    0.80 212
   0  -2  -8   -2.20    1.10  92
   0  -2  -8    1.20    0.80 146
   0  -2   8    0.90    1.00   2
   0  -2   8    3.40    1.60  75
   0  -2   8    1.90    1.00 194
   0   2   9   29.90    3.00   3
   0   2   9   22.40    2.50  77
   0   2   9   33.10    3.30 211
   0   2  -9   32.90    2.80  93
   0   2  -9   24.00    2.20 145
   0  -2  -9   28.30    3.20  93
   0  -2  -9   26.80    2.00 145
   0  -2   9   32.70    2.90   3
   0  -2   9   27.30    2.40  75
   0  -2   9   36.40    4.60 194
   0   2  10   23.60    2.90   3
   0   2  10   28.20    3.20  76
   0   2  10   28.10    3.60 210
   0   2 -10   34.40    3.20  94
   0   2 -10   26.60    2.20 147
   0  -2 -10   30.00    3.00  93
   0  -2  10   32.40    3.10   4
   0  -2  10   23.40    2.60  74
   0  -2  10   25.70    2.80 194
   0   2  11   35.20    3.60   4
   0   2  11   42.30    4.30  75
   0   2  11   41.30    4.20 208
   0   2 -11   52.50    4.20  94
   0   2 -11   43.50    2.60 149
   0  -2 -11   42.20    3.70  94
   0  -2  11   48.50    3.90   4
   0  -2  11   39.40    4.10  73
   0  -2  11   48.80    4.20 194
   0   2  12   69.60    5.40   5
   0   2  12   64.90    5.70 207
   0   2 -12   85.30    6.40  95
   0   2 -12   75.60    3.80 153
   0  -2 -12   72.70    5.50  95
   0  -2  12   71.80    5.10   5
   0  -2  12   69.20    5.90  73
   0  -2  12   69.10    5.10 194
   0   2  13   22.90    3.60   5
   0   2 -13   30.40    3.70  96
   0   2 -13   27.70    1.80 159
   0  -2 -13   27.10    3.80  95
   0  -2  13   32.60    3.20   6
   0  -2  13   24.80    3.40  72
   0  -2  13   33.30    4.10 194
   0   2  14    4.00    2.40   6
   0   2 -14   -0.10    1.80  97
   0  -2 -14    0.40    1.90  96
   0  -2  14    4.00    1.90   7
   0  -2  14    2.30    2.30  71
   0  -2  14   -0.60    2.30 193
   0   2  15   11.40    3.10   7
   0   2 -15    8.50    2.50  98
   0  -2 -15    8.60    2.60  97
   0  -2  15    4.60    2.40   8
   0   2  16    0.60    2.70   8
   0   2 -16   -5.00    3.20  99
   0  -2 -16    1.70    2.60  98
   0  -2  16    4.70    3.40   9
   0   3   0    0.10    0.20  25
   0   3   0    0.00    0.20  66
   0   3   0    2.80    1.10 149
   0  -3   0    0.00    0.20 115
   0   3   1   21.40    1.20   9
   0   3   1   25.20    1.30  76
   0   3   1   25.60    2.10 150
   0   3  -1   21.10    2.00 147
   0   3  -1   28.10    1.70 168
   0  -3  -1   22.00    1.10  99
   0   3   2   13.40    1.20   5
   0   3   2   15.90    1.10  78
   0   3   2   13.40    1.70 153
   0   3  -2   15.70    0.70 105
   0   3  -2   17.90    1.90 146
   0   3  -2   13.80    1.20 177
   0  -3  -2   14.70    1.10  95
   0  -3   2   11.50    0.60  15
   0   3   3   90.30    4.10   3
   0   3   3   98.00    4.90  79
   0   3   3  104.00    4.70 155
   0   3  -3   96.70    4.10  96
   0   3  -3  100.60    5.10 145
   0   3  -3  100.30    4.20 186
   0  -3  -3   97.90    4.20  93
   0  -3  -3   94.40    4.70 144
   0  -3   3   86.00    3.70   6
   0  -3   3   99.30    4.30 169
   0   3   4    7.50    1.30   2
   0   3   4    6.70    1.70  79
   0   3   4   10.60    2.00 157
   0   3  -4    6.60    0.90  94
   0   3  -4    5.10    1.20 145
   0   3  -4    6.10    0.90 193
   0  -3  -4    7.70    1.30  92
   0  -3  -4    5.90    1.60 144
   0  -3   4    6.20    0.90   4
   0  -3   4    6.10    0.80  71
   0  -3   4    8.30    1.00 175
   0   3   5    3.80    1.30   2
   0   3   5    2.20    1.20  78
   0   3   5    1.70    1.10 160
   0   3  -5    2.10    0.80  93
   0   3  -5    3.00    1.20 145
   0   3  -5    1.60    0.90 199
   0  -3  -5    2.30    0.90  92
   0  -3  -5    2.80    1.00 145
   0  -3   5    2.60    0.90   3
   0  -3   5    2.50    0.90  72
   0  -3   5    1.10    0.90 180
   0   3   6  198.80    9.30   2
   0   3   6  192.60    9.50  78
   0   3  -6  201.90    8.60  93
   0   3  -6  197.70    9.20 145
   0   3  -6  213.30    9.10 203
   0  -3  -6  197.00    9.60  92
   0  -3  -6  176.40    8.80 145
   0  -3   6  177.30    7.90   3
   0  -3   6  191.20    8.10  73
   0  -3   6  213.70    8.50 183
   0   3   7   20.20    2.10   3
   0   3   7   25.30    2.30  77
   0   3  -7   24.20    2.40  94
   0   3  -7   22.00    2.00 145
   0   3  -7   23.90    2.00 206
   0  -3  -7   19.30    2.20  93
   0  -3  -7   19.90    1.80 144
   0  -3   7   20.00    1.80   4
   0  -3   7   23.50    1.80  73
   0  -3   7   23.10    2.00 185
   0   3   8   56.00    3.80   3
   0   3   8   45.10    3.50  77
   0   3  -8   52.20    3.10  94
   0   3  -8   49.30    3.60 146
   0   3  -8   50.10    3.40 209
   0  -3  -8   49.50    3.30  93
   0  -3   8   50.20    3.20   4
   0  -3   8   55.60    3.10  73
   0  -3   8   55.40    3.40 187
   0   3   9    3.60    1.50   4
   0   3   9    1.10    1.30  76
   0   3  -9    1.50    1.40  95
   0   3  -9   -1.30    1.10 147
   0   3  -9    1.00    1.30 212
   0  -3  -9   -1.20    1.90  94
   0  -3   9    0.50    1.50   5
   0  -3   9    0.30    1.40  73
   0  -3   9    0.10    1.10 188
   0   3  10    1.50    1.50   4
   0   3  10    1.40    2.00  75
   0   3  10    3.30    2.10 211
   0   3 -10   -0.80    1.10  95
   0   3 -10    3.60    1.10 148
   0  -3 -10    0.40    1.50  94
   0  -3  10    0.30    1.10   5
   0  -3  10    2.60    1.30  72
   0  -3  10   -0.10    1.60 189
   0   3  11   -1.40    1.40   5
   0   3  11   -0.70    1.70  75
   0   3  11   -2.30    1.50 210
   0   3 -11    0.90    1.30  96
   0   3 -11   -0.30    1.20 150
   0  -3 -11    0.80    1.50  95
   0  -3  11    1.60    1.20   6
   0  -3  11   -0.50    2.00  72
   0  -3  11    1.70    1.30 189
   0   3  12   43.40    4.60   6
   0   3 -12   65.40    4.80  97
   0   3 -12   55.50    3.40 152
   0  -3 -12   57.30    5.10  96
   0  -3  12   64.10    4.70   7
   0  -3  12   59.80    4.90  71
   0  -3  12   51.80    4.70 189
   0   3  13   28.70    3.50   6
   0   3 -13   34.50    3.60  97
   0   3 -13   26.40    2.30 155
   0  -3 -13   25.40    3.60  96
   0  -3  13   28.50    3.60   7
   0  -3  13   31.90    4.20  70
   0  -3  13   32.30    3.70 189
   0   3  14   17.30    3.10   7
   0   3 -14   24.40    3.70  98
   0  -3 -14   14.00    3.20  97
   0  -3  14   26.20    3.30   8
   0  -3  14   12.10    4.00 189
   0   3  15    3.60    2.60   8
   0   3 -15    4.20    2.40  99
   0  -3 -15    9.90    2.90  98
   0  -3  15    7.40    2.60   9
   0   3  16   19.10    5.00   9
   0  -3  16   11.90    3.10  10
   0   4   0   49.40    2.90 150
   0   4   1   91.60    3.90  16
   0   4   1   86.70    3.60  70
   0   4   1   93.90    5.20 151
   0   4  -1   74.90    4.20 149
   0   4  -1   90.40    4.10 168
   0  -4  -1   88.00    3.70 106
   0   4   2   57.90    3.30  10
   0   4   2   59.80    3.00  74
   0   4   2   54.90    3.80 153
   0   4  -2   55.70    3.70 148
   0   4  -2   56.00    3.50 175
   0  -4  -2   53.70    2.90 100
   0   4   3   14.60    1.20   7
   0   4   3   12.60    1.40  75
   0   4   3   12.80    2.00 155
   0   4  -3   16.10    0.80 111
   0   4  -3   14.40    0.80 138
   0   4  -3   10.40    1.80 148
   0   4  -3   19.40    1.60 182
   0  -4  -3   17.40    1.30  97
   0  -4   3   14.70    0.80  21
   0  -4   3   15.60    0.80  48
   0   4   4    0.70    1.00   6
   0   4   4    1.20    0.70  76
   0   4   4    3.60    1.50 157
   0   4  -4    1.60    0.50 101
   0   4  -4    3.50    1.40 147
   0   4  -4    1.20    0.90 189
   0  -4  -4    2.80    1.00  96
   0  -4   4    1.50    0.40  11
   0  -4   4   -0.30    0.40  61
   0  -4   4    2.80    0.80 166
   0   4   5    2.60    1.00   5
   0   4   5    1.70    0.80  76
   0   4   5    3.10    1.20 159
   0   4  -5    1.60    0.70  98
   0   4  -5    1.80    1.00 147
   0   4  -5    1.80    0.90 194
   0  -4  -5    1.60    0.80  95
   0  -4   5    1.50    0.70   8
   0  -4   5    2.50    0.60  66
   0  -4   5    2.40    1.00 170
   0   4   6    2.10    1.40   5
   0   4   6   -0.40    0.80  76
   0   4   6   -0.90    0.90 161
   0   4  -6   -0.90    0.80  97
   0   4  -6    1.10    1.30 147
   0   4  -6   -1.40    0.90 199
   0  -4  -6    2.60    1.40  95
   0  -4   6   -0.70    0.70   7
   0  -4   6   -0.20    0.50  68
   0  -4   6   -0.10    0.80 174
   0   4   7   87.60    4.50   5
   0   4   7   93.70    5.60  76
   0   4  -7   92.50    4.60  97
   0   4  -7   90.70    5.30 147
   0   4  -7   90.10    5.00 203
   0  -4  -7   91.70    4.90  95
   0  -4   7   83.70    4.20   7
   0  -4   7   85.60    5.00  69
   0  -4   7   83.10    4.70 177
   0   4   8    3.10    1.40   5
   0   4   8    2.30    1.70  75
   0   4  -8    6.00    1.20  97
   0   4  -8    5.20    1.20 148
   0   4  -8    6.40    1.50 206
   0  -4  -8    8.30    1.60  95
   0  -4   8    6.90    1.50   7
   0  -4   8    7.20    1.60  69
   0  -4   8    6.30    1.60 179
   0   4   9    3.90    1.50   5
   0   4   9    3.40    1.60  75
   0   4  -9    4.20    1.10  97
   0   4  -9    0.90    1.30 149
   0   4  -9    6.30    1.50 209
   0  -4  -9    3.30    1.50  95
   0  -4   9    6.20    1.20   7
   0  -4   9    4.80    1.60  70
   0  -4   9    5.10    1.30 181
   0   4  10   38.10    3.80   6
   0   4  10   27.20    3.80  74
   0   4 -10   36.20    3.60  97
   0   4 -10   36.00    3.00 150
   0   4 -10   35.10    2.80 212
   0  -4 -10   39.50    4.00  96
   0  -4  10   31.30    3.00   7
   0  -4  10   36.00    3.40  69
   0  -4  10   32.10    3.20 182
   0   4  11  129.80    8.50   6
   0   4 -11  141.00    8.40  98
   0   4 -11  141.10    7.20 151
   0  -4 -11  143.70    8.90  96
   0  -4  11  141.10    8.40   8
   0  -4  11  136.50    8.20  69
   0  -4  11  137.90    8.50 183
   0   4  12    0.30    1.70   7
   0   4 -12    7.40    2.20  98
   0   4 -12    1.70    1.80 153
   0  -4 -12    1.60    1.80  97
   0  -4  12    5.50    2.00   8
   0  -4  12    4.60    2.40 184
   0   4  13    6.60    3.10   7
   0   4 -13   11.90    2.30  99
   0   4 -13   11.30    2.10 155
   0  -4 -13   10.20    3.30  97
   0  -4  13   12.60    2.30   9
   0  -4  13   11.20    2.50 184
   0   4  14    6.00    2.50   8
   0   4 -14    1.30    1.80 100
   0  -4 -14    2.30    2.20  98
   0  -4  14    2.30    1.70  10
   0   4  15   25.40    4.60   9
   0  -4 -15   23.20    4.30  99
   0  -4  15   26.80    4.10  11
   0   5   0    3.50    1.70 151
   0   5   0   -0.40    1.20 164
   0   5   1    8.20    0.70  24
   0   5   1    8.10    0.70  62
   0   5   1    8.70    2.10 153
   0   5  -1    5.70    1.80 151
   0   5  -1    6.40    1.40 169
   0  -5  -1    6.20    0.60 114
   0   5   2  123.60    5.20  16
   0   5   2  119.70    5.60  69
   0   5   2  114.30    6.60 154
   0   5  -2  130.40    6.80 150
   0   5  -2  117.20    7.10 174
   0  -5  -2  113.50    5.30 106
   0   5   3    3.60    0.80  11
   0   5   3    2.10    0.80  71
   0   5   3    2.70    1.70 155
   0   5  -3    3.70    1.70 149
   0   5  -3    3.20    1.20 180
   0  -5  -3    1.30    0.80 101
   0   5   4   47.20    2.70   9
   0   5   4   49.50    3.00  73
   0   5   4   50.00    3.70 157
   0   5  -4   45.00    4.10 149
   0   5  -4   40.80    2.90 186
   0  -5  -4   50.40    3.00  99
   0   5   5   11.90    1.50   8
   0   5   5   11.30    1.60  74
   0   5   5   11.10    2.00 159
   0   5  -5   13.20    1.00 108
   0   5  -5   13.60    1.70 149
   0   5  -5    9.80    1.60 192
   0  -5  -5   15.10    1.70  98
   0  -5   5   11.00    0.90  55
   0  -5   5    7.30    1.40 163
   0   5   6    0.30    1.40   7
   0   5   6   -1.40    1.00  74
   0   5   6    2.70    1.70 161
   0   5  -6    1.00    0.70 104
   0   5  -6   -0.90    1.00 149
   0   5  -6    0.20    1.00 197
   0  -5  -6    2.30    1.40  97
   0  -5   6    1.20    0.70  14
   0  -5   6   -1.20    0.50  60
   0  -5   6    1.50    1.30 166
   0   5   7   26.00    2.50   7
   0   5   7   31.30    3.10  74
   0   5  -7   34.50    2.40 102
   0   5  -7   30.30    3.10 149
   0   5  -7   33.70    2.50 201
   0  -5  -7   29.90    2.40  97
   0  -5   7   27.40    2.20  12
   0  -5   7   28.50    2.40  63
   0  -5   7   27.50    2.70 169
   0   5   8   10.50    1.90   7
   0   5   8    8.90    2.10  74
   0   5  -8    7.80    1.50 101
   0   5  -8    8.90    2.20 150
   0   5  -8    6.30    1.40 204
   0  -5  -8    9.10    1.70  97
   0  -5   8    9.60    1.20  11
   0  -5   8    5.30    1.40  64
   0  -5   8    8.90    1.70 172
   0   5   9   15.40    2.40   7
   0   5   9   13.80    2.20  73
   0   5  -9   16.80    2.70 151
   0   5  -9   13.60    2.00 208
   0  -5  -9   16.30    2.50  97
   0  -5   9   12.10    1.90  11
   0  -5   9   16.00    1.90  65
   0  -5   9   13.80    2.00 174
   0   5  10    3.70    2.30   8
   0   5 -10    5.00    1.70 101
   0   5 -10    4.80    2.00 151
   0   5 -10    7.70    1.70 210
   0  -5 -10    4.90    2.40  98
   0  -5  10    4.80    1.60  11
   0  -5  10    5.60    1.80  66
   0  -5  10    9.50    2.20 175
   0   5  11    6.30    2.10   8
   0   5 -11    4.00    1.50 101
   0   5 -11    7.20    2.10 152
   0  -5 -11    8.50    2.30  98
   0  -5  11    2.70    1.80  11
   0  -5  11    7.30    2.10  66
   0  -5  11    5.20    2.40 177
   0   5  12    1.70    2.90   8
   0   5 -12    0.00    1.70 154
   0  -5 -12    3.40    2.60  98
   0  -5  12    0.10    1.30  11
   0  -5  12    4.10    2.60 178
   0   5  13   -1.00    2.00   9
   0  -5 -13   -0.60    2.00  99
   0  -5  13   -0.10    1.90  12
   0   5  14   -1.60    3.40   9
   0  -5 -14    0.40    3.30  99
   0  -5  14   -1.10    1.60  12
   0   6   0  380.50   19.30 153
   0   6   0  397.20   17.40 166
   0   6   1    1.40    2.00 154
   0   6   1    1.50    1.10 162
   0   6  -1    1.30    1.30 152
   0   6  -1    1.40    1.30 170
   0   6   2   53.10    3.20  62
   0   6   2   49.70    4.10 155
   0   6  -2   50.40    4.40 152
   0   6  -2   43.50    3.50 175
   0  -6  -2   44.60    2.30 113
   0   6   3    3.80    0.80  17
   0   6   3    2.90    0.90  66
   0   6   3    3.10    1.70 156
   0   6  -3    5.50    1.80 151
   0   6  -3    4.30    1.40 180
   0  -6  -3    2.70    0.80 107
   0   6   4   13.80    1.40  14
   0   6   4   13.10    1.40  69
   0   6   4   10.00    2.40 157
   0   6  -4   17.40    2.40 151
   0   6  -4   11.20    1.90 185
   0  -6  -4   14.40    1.60 104
   0   6   5   32.20    2.60  12
   0   6   5   31.90    2.80  70
   0   6   5   36.00    3.60 159
   0   6  -5   29.90    3.30 151
   0   6  -5   31.50    2.70 190
   0  -6  -5   32.50    2.60 102
   0   6   6    1.60    0.90  11
   0   6   6    2.20    1.10  71
   0   6   6    2.80    2.20 160
   0   6  -6    1.00    0.40 118
   0   6  -6    0.00    1.20 151
   0   6  -6    0.00    1.20 195
   0  -6  -6    0.50    1.00 101
   0  -6   6    1.70    0.30  28
   0  -6   6    1.40    0.40  44
   0   6   7    0.10    0.90  10
   0   6   7   -0.20    1.00  71
   0   6  -7    1.80    0.80 111
   0   6  -7    2.20    1.60 151
   0   6  -7    1.50    1.10 199
   0  -6  -7    2.60    1.10 100
   0  -6   7    1.60    0.50  21
   0  -6   7    2.80    1.50 162
   0   6   8   35.10    3.30  10
   0   6   8   29.30    3.60  71
   0   6  -8   35.50    2.30 108
   0   6  -8   27.20    3.40 152
   0   6  -8   40.20    3.30 203
   0  -6  -8   36.90    3.40 100
   0  -6   8   37.20    2.50  18
   0  -6   8   29.00    3.10 165
   0   6   9    1.80    2.10  10
   0   6  -9   -1.80    1.20 106
   0   6  -9   -0.10    2.00 152
   0   6  -9    0.70    1.20 206
   0  -6  -9   -0.50    1.90 100
   0  -6   9    2.00    1.00  16
   0  -6   9    0.10    0.70  59
   0  -6   9    3.30    1.90 167
   0   6  10   55.10    6.00  10
   0   6 -10   62.30    5.10 153
   0   6 -10   60.90    4.40 209
   0  -6 -10   50.40    5.00 100
   0  -6  10   59.30    4.10  15
   0  -6  10   48.50    4.20 169
   0   6  11    3.30    1.90  10
   0   6 -11   -0.50    2.20 154
   0   6 -11   -1.00    0.90 212
   0  -6 -11    1.40    1.80 100
   0  -6  11   -0.10    1.00  15
   0   6  12    6.10    2.70  10
   0   6 -12    3.70    2.60 155
   0  -6 -12    2.30    2.20 100
   0  -6  12    2.30    1.40  15
   0   6  13    3.30    3.10  11
   0  -6 -13    8.00    3.60 101
   0  -6  13    9.50    2.00  15
   0   7   0   -1.50    2.10 154
   0   7   0    0.20    1.10 168
   0   7   1   -1.20    1.50 155
   0   7   1    2.10    1.80 165
   0   7  -1    3.50    2.30 154
   0   7  -1    0.60    1.00 172
   0   7   2   15.10    1.10  36
   0   7   2   12.30    0.90  50
   0   7   2   14.60    2.30 156
   0   7  -2   15.40    2.90 153
   0   7  -2    8.70    1.80 176
   0  -7  -2   15.50    1.00 140
   0   7   3    1.60    0.70  24
   0   7   3    1.00    0.70  60
   0   7   3    2.10    1.60 157
   0   7  -3    1.50    1.50 153
   0   7  -3    5.00    1.70 181
   0  -7  -3    1.40    0.60 114
   0   7   4    1.00    0.80  19
   0   7   4    0.20    0.80  64
   0   7   4   -0.80    1.70 158
   0   7  -4    0.40    2.20 153
   0   7  -4   -0.60    1.40 185
   0  -7  -4    0.60    0.80 109
   0   7   5    4.30    1.20  17
   0   7   5    6.20    1.30  66
   0   7   5    7.90    2.70 159
   0   7  -5    8.70    2.80 153
   0   7  -5    7.80    1.70 190
   0  -7  -5    8.70    1.40 107
   0   7   6    6.40    1.60  15
   0   7   6    7.10    2.40 161
   0   7  -6   12.50    3.00 153
   0   7  -6    6.40    1.70 194
   0  -7  -6    5.40    1.60 105
   0   7   7   18.00    2.60  14
   0   7   7   17.40    2.70  68
   0   7  -7   17.60    3.40 153
   0   7  -7   15.90    2.20 199
   0  -7  -7   23.10    2.60 104
   0   7   8   31.70    3.50  13
   0   7  -8   31.90    4.00 153
   0   7  -8   32.30    3.10 203
   0  -7  -8   36.90    4.00 103
   0   7  -9    0.60    2.60 154
   0   7  -9    0.90    1.10 206
   0  -7  -9    3.20    2.10 103
   0  -7   9    0.90    0.60  26
   0   7 -10   16.40    3.60 154
   0  -7 -10    8.10    2.80 102
   0   7 -11    3.20    2.80 155
   0  -7 -11    0.10    2.50 102
   0  -7  11    1.50    1.10  21
   0   8   0    2.70    3.00 156
   0   8   0    3.90    2.20 170
   0   8   1   -1.30    2.80 156
   0   8   1    0.30    1.40 167
   0   8  -1    1.60    2.80 155
   0   8  -1    0.80    1.40 174
   0   8   2    2.80    3.00 157
   0   8   2   -0.50    2.00 164
   0   8  -2    0.70    2.70 155
   0   8  -2   -0.90    1.90 178
   0   8   3    3.90    2.20 158
   0   8   3    3.10    1.90 162
   0   8  -3    2.10    2.70 154
   0   8  -3    8.20    2.00 182
   0   8   4    3.40    0.90  57
   0   8   4    3.10    2.30 159
   0   8  -4    2.10    3.00 154
   0   8  -4    3.20    1.40 186
   0  -8  -4    2.50    0.70 117
   0   8   5   16.40    2.10  61
   0   8   5   22.30    4.30 160
   0   8  -5   18.80    3.70 154
   0   8  -5   16.70    2.70 190
   0  -8  -5   23.40    2.10 112
   0   8  -6    0.50    3.10 154
   0   8  -6    1.60    1.70 195
   0  -8  -6    0.60    1.40 110
   0   8  -7   10.70    3.60 155
   0  -8  -7    9.50    1.60 108
   0   8  -8    0.00    2.10 155
   0  -8  -8   -2.60    1.80 107
   0   8  -9   17.30    4.20 155
   0  -8  -9   11.00    2.20 106
   0   9   0    2.30    3.80 157
   0   9   0   -3.70    2.60 173
   0   9   1   34.20    4.60 158
   0   9   1   32.80    4.50 170
   0   9  -1   28.30    5.10 157
   0   9  -1   23.00    3.80 176
   0   9   2    1.30    3.70 159
   0   9   2   -0.80    1.70 167
   0   9  -2   -3.30    3.40 156
   0   9  -2   -0.60    2.30 180
   0   9   3   16.40    4.50 159
   0   9   3   17.90    3.20 165
   0   9  -3   22.10    4.20 156
   0   9   4   22.50    5.00 160
   0   9   4   18.40    3.30 163
   0   9  -4   19.90    4.00 156
   0   9   5    9.00    3.30 161
   0   9  -5    7.90    3.20 156
   0  -9  -5    5.00    1.10 121
   0   9  -6    3.40    2.60 156
   0  -9  -6    0.60    1.30 116
   1   0 -16    0.50    3.30 100
  -1   0  16    3.40    3.20  10
   1   0 -15   -0.20    1.80  99
  -1   0  15   -0.80    2.00   9
   1   0 -14   -1.00    2.00  98
  -1   0  14    1.50    2.10   8
   1   0 -13   -0.20    2.20  97
   1   0 -13    0.30    0.40 153
  -1   0  13    2.10    2.40   7
  -1   0  13    3.60    2.90  76
  -1   0  13   -1.90    1.60 203
   1   0 -12   55.40    4.60  97
   1   0 -12   44.90    2.50 160
  -1   0  12   53.00    4.30   7
  -1   0  12   50.60    5.00  77
  -1   0  12   57.50    4.80 204
   1   0 -11    3.30    1.70  96
  -1   0  11   -0.70    1.40   6
  -1   0  11    1.10    1.80  79
  -1   0  11   -1.60    1.10 205
   1   0 -10   29.70    2.90  96
  -1   0  10   29.40    3.00   6
  -1   0  10   23.40    2.60  80
  -1   0  10   31.70    3.10 206
   1   0  -9    1.10    1.30  95
  -1   0   9   -1.00    1.10   5
  -1   0   9   -0.10    1.00  81
  -1   0   9   -1.10    1.40 208
   1   0  -8   59.10    3.80  95
  -1   0   8   64.70    4.10   5
  -1   0   8   68.00    3.90  82
  -1   0   8   62.10    3.70 209
   1   0  -7    0.40    1.00  95
  -1   0   7    2.50    1.20   5
  -1   0   7   -0.30    1.40  84
  -1   0   7    1.20    1.20 210
   1   0  -6  106.60    5.20  95
  -1   0   6  107.70    5.30   5
  -1   0   6  102.20    4.70  85
  -1   0   6  106.60    4.90 212
   1   0  -5   -0.20    0.80  95
  -1   0   5    0.70    0.90   5
  -1   0   5   -1.10    0.70  87
   1   0  -4    0.80    0.70  96
  -1   0   4    1.30    0.70   6
  -1   0   4    0.20    0.90  90
   1   0  -3    0.10    0.60   3
   1   0  -3    0.30    0.60  98
  -1   0   3   -0.40    0.50   8
  -1   0   3   -0.70    0.60  93
   1   0  -2  475.00   16.90   9
   1   0  -2  481.10   16.90 102
  -1   0   2  477.00   16.80  12
  -1   0   2  494.50   17.00  99
   1   0   2  370.90   13.00  68
   1   0   2  358.20   12.90 199
  -1   0  -2  357.50   13.50  72
  -1   0  -2  352.20   13.40 203
   1   0   3    0.20    0.90  71
   1   0   3    0.60    0.80 202
  -1   0  -3    0.90    0.70  77
  -1   0  -3   -0.10    0.60 207
   1   0   4    8.40    1.20  73
   1   0   4    9.10    1.40 203
  -1   0  -4   11.60    1.30  80
  -1   0  -4   13.10    1.50 210
   1   0   5    1.60    0.90  74
   1   0   5    0.80    0.80 203
  -1   0  -5   -0.60    0.90  82
  -1   0  -5    0.30    1.20 211
   1   0   6  177.10    7.60  74
   1   0   6  183.20    7.30 203
  -1   0  -6  175.30    8.40  84
   1   0   7   -1.70    0.90  74
   1   0   7    2.30    1.40 203
  -1   0  -7   -0.70    1.30  85
   1   0   8    2.10    1.50  74
   1   0   8    2.00    1.00 202
  -1   0  -8    0.50    1.00  87
   1   0   9   -0.20    1.00  73
   1   0   9    3.00    1.70 202
  -1   0  -9   -0.20    1.00  88
   1   0  10   97.50    5.80  73
   1   0  10   83.90    5.50 201
  -1   0 -10   73.90    5.30  89
   1   0  11   -1.40    1.50  72
   1   0  11    1.20    2.00 200
  -1   0 -11   -0.30    2.00  90
   1   0  12   -1.60    2.10   2
   1   0  12    3.00    2.70  72
   1   0  12   -2.30    2.20 200
  -1   0 -12    4.30    2.40  92
   1   0  13    0.50    2.40   3
   1   0  13    0.50    2.20  71
  -1   0 -13    1.10    2.20  93
   1   0  14   31.10    4.20   4
  -1   0 -14   34.10    4.40  94
   1   0  15    0.40    3.00   5
  -1   0 -15    0.40    3.00  95
   1   0  16    1.60    3.60   6
  -1   0 -16    2.50    3.30  96
   1   1 -16    4.40    2.50 100
  -1   1  16    6.60    3.60  10
  -1  -1  16    4.40    2.70  10
   1  -1 -16   18.00    4.30 100
   1   1 -15   18.40    3.10  99
  -1   1  15   20.50    3.40   9
  -1  -1  15   20.90    3.30   9
   1  -1 -15   33.50    4.40  99
   1   1 -14    4.70    2.70  99
  -1   1  14    4.50    2.30   8
  -1  -1  14    8.00    3.00   9
  -1  -1  14   10.30    2.70  75
  -1  -1  14    0.70    3.00 199
   1  -1 -14    7.90    2.40  98
   1   1 -13   10.30    2.20  98
  -1   1  13   15.20    3.20   7
  -1   1  13   11.80    2.80 206
  -1  -1  13   10.80    2.10   8
  -1  -1  13   11.30    2.50  76
  -1  -1  13   15.90    2.80 199
   1  -1 -13   11.70    3.00  97
   1  -1 -13    7.90    0.90 146
   1   1 -12   -0.60    1.20  97
  -1   1  12    1.70    1.60   7
  -1   1  12   -1.20    2.10  78
  -1   1  12    0.40    1.40 207
  -1  -1  12    2.60    1.70   7
  -1  -1  12   -0.50    1.50  77
  -1  -1  12    2.30    1.80 200
   1  -1 -12   -1.90    1.40  97
   1  -1 -12   -0.60    0.50 151
   1   1 -11    7.90    1.90  97
  -1   1  11    5.00    2.20   6
  -1   1  11    6.80    2.60  79
  -1   1  11    8.40    2.20 208
  -1  -1  11   10.70    2.00   7
  -1  -1  11    3.50    1.60  78
  -1  -1  11    7.00    1.60 201
   1  -1 -11    8.00    2.10  96
   1  -1 -11    7.60    0.90 155
   1   1 -10    8.90    1.70  96
  -1   1  10    9.70    1.90   6
  -1   1  10   10.90    1.70  80
  -1   1  10   12.10    1.90 210
  -1  -1  10    6.40    1.60   6
  -1  -1  10    9.70    1.80  79
  -1  -1  10    9.10    1.60 202
   1  -1 -10    9.30    1.90  96
   1  -1 -10    8.40    1.00 158
   1   1  -9   14.90    1.90  96
  -1   1   9   11.40    2.00   5
  -1   1   9    8.80    1.80  81
  -1   1   9   11.80    1.80 211
  -1  -1   9   14.60    1.90   6
  -1  -1   9    8.40    1.60  80
  -1  -1   9    8.80    1.50 203
   1  -1  -9   11.10    2.20  95
   1  -1  -9   13.30    1.20 160
   1   1  -8   91.70    5.40  95
  -1   1   8   89.50    4.40   5
  -1   1   8   86.60    4.90  82
  -1  -1   8   81.20    4.60   5
  -1  -1   8   89.10    5.50  81
  -1  -1   8   85.60    5.10 204
   1  -1  -8   80.80    4.60  95
   1   1  -7   26.40    2.30  95
  -1   1   7   23.10    2.10   5
  -1   1   7   24.50    2.40  84
  -1  -1   7   24.00    2.30   5
  -1  -1   7   21.50    1.90  83
  -1  -1   7   26.90    2.10 204
   1  -1  -7   25.10    2.20  95
   1   1  -6  388.90   15.40  95
  -1   1   6  363.50   14.20   5
  -1   1   6  377.40   14.80  85
  -1  -1   6  378.30   14.40   5
  -1  -1   6  367.10   14.90  84
  -1  -1   6  382.40   14.60 205
   1  -1  -6  367.20   14.50  95
   1   1  -5  187.90    7.40  96
  -1   1   5  178.30    8.00   5
  -1   1   5  191.90    8.20  87
  -1  -1   5  178.20    7.20   6
  -1  -1   5  192.00    7.70  86
  -1  -1   5  174.90    7.20 205
   1  -1  -5  188.20    7.50  95
   1   1  -4    9.70    1.10  97
  -1   1   4    9.20    1.20   6
  -1   1   4   12.20    1.20  89
  -1  -1   4    8.60    1.10   7
  -1  -1   4    9.90    1.00  89
  -1  -1   4    8.60    1.00 205
   1  -1  -4    8.00    1.10  96
   1   1  -3  145.40    6.10   2
   1   1  -3  146.10    5.30 100
  -1   1   3  140.90    6.20   8
  -1   1   3  140.20    5.80  92
  -1  -1   3  147.40    6.10  10
  -1  -1   3  147.80    6.40  92
  -1  -1   3  153.40    5.60 205
   1  -1  -3  154.10    6.10   2
   1  -1  -3  142.60    6.00  98
   1   1  -2    3.10    0.60   9
   1   1  -2    3.10    0.60 105
  -1   1   2    6.20    0.90  12
  -1   1   2    3.60    0.80  97
  -1  -1   2    2.30    0.60  15
  -1  -1   2    3.30    0.50  99
  -1  -1   2    3.10    0.40 201
   1  -1  -2    4.20    0.90   7
   1  -1  -2    3.70    0.80 102
   1   1  -1   18.30    1.00  23
   1   1  -1   15.20    1.00 120
  -1   1   1   19.80    1.30  20
  -1   1   1   20.00    1.10 105
  -1  -1   1   20.20    1.10  30
  -1  -1   1   22.10    1.10 113
   1  -1  -1   21.10    1.20  15
   1  -1  -1   19.00    1.10 110
  -1   1   0  909.00   33.20 167
  -1  -1   0  861.30   29.60  54
   1  -1   0  883.60   29.70 128
   1  -1   0  886.90   30.30 159
   1  -1   0  898.00   31.80 164
   1   1   1 1103.70   36.60  63
   1   1   1 1088.70   36.00 212
  -1   1  -1 1052.00   36.90 143
  -1   1  -1 1065.20   35.70 159
  -1   1  -1 1113.30   38.90 180
  -1  -1  -1 1054.70   37.90  68
   1  -1   1 1077.30   35.80 155
   1  -1   1 1146.30   38.50 176
  -1   1  -2 5713.70  186.90 190
   1   1   3  261.00   10.90  72
   1   1   3  257.00   10.30 148
   1   1   3  272.60   10.00 210
  -1   1  -3  266.30   10.60  76
  -1   1  -3  263.90    9.30 155
  -1   1  -3  268.80   11.30 197
  -1  -1  -3  263.80   10.80  79
   1  -1   3  262.50   10.50  69
   1  -1   3  274.30   10.70 191
   1   1   4  262.10    9.70  74
   1   1   4  252.70    9.70 156
   1   1   4  262.30   11.10 210
  -1   1  -4  262.70   10.70  80
  -1   1  -4  267.60    9.10 153
  -1   1  -4  273.30   10.80 202
  -1  -1  -4  252.70   10.40  81
   1  -1   4  271.50   12.10  71
   1  -1   4  278.60   10.30 194
   1   1   5    7.90    1.30  74
   1   1   5    5.60    1.10 209
  -1   1  -5    2.10    1.00  82
  -1   1  -5    5.70    0.60 153
  -1   1  -5    5.30    1.30 205
  -1  -1  -5    8.20    1.30  83
   1  -1   5    7.00    1.10  72
   1  -1   5    5.50    1.20 195
   1   1   6   99.70    4.90  74
   1   1   6   98.30    4.80 208
  -1   1  -6   99.60    4.80  84
  -1   1  -6   94.20    3.70 154
  -1   1  -6   94.90    4.70 208
  -1  -1  -6  101.70    5.30  85
   1  -1   6  101.10    4.90  73
   1  -1   6   89.10    5.20 197
   1   1   7   98.00    5.30  74
   1   1   7   91.90    5.10 207
  -1   1  -7  113.10    5.50  86
  -1   1  -7   98.20    3.70 155
  -1   1  -7   98.40    5.10 210
  -1  -1  -7  101.50    5.60  86
   1  -1   7  109.90    5.40  73
   1  -1   7  103.50    4.90 197
   1   1   8  694.00   27.40  74
   1   1   8  732.30   27.10 206
  -1   1  -8  650.30   26.20  87
  -1   1  -8  711.90   22.30 159
  -1   1  -8  686.80   27.40 212
  -1  -1  -8  666.70   27.50  87
   1  -1   8  718.50   26.90  73
   1  -1   8  717.30   26.00 197
   1   1   9  197.90    8.70  74
   1   1   9  179.50    9.50 205
  -1   1  -9  195.40    9.20  88
  -1  -1  -9  179.00    8.90  88
   1  -1   9  189.90    9.60  72
   1  -1   9  188.20    8.00 197
   1   1  10    2.20    1.50  73
   1   1  10    1.90    1.20 204
  -1   1 -10    2.20    1.80  89
  -1  -1 -10    1.80    2.00  90
   1  -1  10    2.10    1.40  72
   1  -1  10    4.20    1.40 197
   1   1  11    9.40    2.70  73
   1   1  11    9.10    2.40 203
  -1   1 -11    8.60    2.30  91
  -1  -1 -11    7.60    2.40  91
   1  -1  11    9.60    2.60  71
   1  -1  11    8.20    2.50 197
   1   1  12    2.20    2.60   2
   1   1  12   -2.50    1.80  72
   1   1  12    1.70    2.30 202
  -1   1 -12    4.70    2.10  92
  -1  -1 -12    0.80    2.30  92
   1  -1  12    2.80    1.80   2
   1  -1  12    0.30    1.60  71
   1  -1  12    0.00    1.60 196
   1   1  13   48.50    4.80   3
  -1   1 -13   62.30    5.80  93
  -1  -1 -13   59.30    5.70  93
   1  -1  13   54.00    5.40   3
   1  -1  13   59.30    5.10  70
   1  -1  13   53.70    4.70 196
   1   1  14  158.80   10.60   4
  -1   1 -14  155.50   10.60  94
  -1  -1 -14  163.60   10.70  94
   1  -1  14  176.40   11.60   4
   1   1  15   -2.70    2.20   5
  -1   1 -15   -0.80    2.20  95
  -1  -1 -15   -0.30    2.20  95
   1  -1  15   -1.40    2.00   5
   1   1  16   16.40    3.70   6
  -1   1 -16   20.80    3.60  96
  -1  -1 -16   14.90    3.60  96
   1  -1  16   16.50    3.30   6
   1   2 -16   20.70    4.30 101
  -1   2  16   23.30    4.80  10
  -1  -2  16   24.00    4.10  11
   1  -2 -16   19.10    4.20 100
   1   2 -15   -1.20    1.80 100
  -1   2  15    0.50    2.00   9
  -1  -2  15   -2.10    1.80  10
   1  -2 -15    4.50    2.40  99
   1   2 -14    0.00    2.60  99
  -1   2  14    1.50    2.80   8
  -1  -2  14    2.90    2.00  74
  -1  -2  14    1.90    2.90 195
   1  -2 -14   -2.20    2.70  98
   1   2 -13    0.50    1.60  99
   1   2 -13    1.50    1.00 146
  -1   2  13   -1.10    1.80   8
  -1  -2  13    2.60    1.70   9
  -1  -2  13   -2.00    1.60  75
  -1  -2  13    1.10    2.30 195
   1  -2 -13    1.50    1.90  98
   1   2 -12   18.30    2.90  98
  -1   2  12   18.30    2.90   7
  -1   2  12   13.50    2.90  77
  -1   2  12   16.20    3.00 209
  -1  -2  12   18.90    2.40   8
  -1  -2  12   15.80    2.30  76
  -1  -2  12   15.90    2.80 196
   1  -2 -12   18.90    2.90  97
   1  -2 -12   12.80    1.70 147
   1   2 -11   23.90    2.70  98
  -1   2  11   16.30    2.40   7
  -1   2  11   18.60    3.00  78
  -1   2  11   15.30    2.50 211
  -1  -2  11   15.00    2.60   8
  -1  -2  11   16.70    2.60  77
  -1  -2  11   17.60    2.40 196
   1  -2 -11   17.00    2.50  97
   1  -2 -11   19.50    1.90 149
   1   2 -10    2.50    1.30  97
  -1   2  10    3.80    2.10   6
  -1   2  10    1.10    1.90  79
  -1   2  10    1.10    1.30 212
  -1  -2  10    0.50    1.10   7
  -1  -2  10    1.90    1.20  78
  -1  -2  10    0.70    1.50 197
   1  -2 -10    4.60    2.30  96
   1  -2 -10    0.00    0.70 151
   1   2  -9   57.50    3.70  97
  -1   2   9   54.30    3.80   6
  -1   2   9   51.70    4.50  81
  -1  -2   9   55.90    3.70   7
  -1  -2   9   53.10    3.70  79
  -1  -2   9   52.70    3.30 197
   1  -2  -9   53.30    3.60  96
   1  -2  -9   51.80    3.00 153
   1   2  -8   57.80    3.60  97
  -1   2   8   57.20    3.90   6
  -1   2   8   74.50    4.20  82
  -1  -2   8   75.90    4.10   7
  -1  -2   8   62.20    3.80  80
  -1  -2   8   62.20    3.70 197
   1  -2  -8   64.90    4.40  96
   1  -2  -8   55.90    3.10 154
   1   2  -7   16.50    1.60  97
  -1   2   7   11.00    2.00   6
  -1   2   7   12.00    1.70  83
  -1  -2   7    9.10    1.50   7
  -1  -2   7   14.00    1.80  81
  -1  -2   7   12.10    1.20 196
   1  -2  -7   14.10    2.10  96
   1  -2  -7   10.90    1.30 155
   1   2  -6  441.10   16.20  97
  -1   2   6  428.50   17.00   6
  -1   2   6  455.00   17.90  84
  -1  -2   6  424.60   16.80   7
  -1  -2   6  460.30   15.90  83
  -1  -2   6  451.60   15.90 195
   1  -2  -6  450.30   16.30  96
   1  -2  -6  425.30   17.00 156
   1   2  -5  844.80   31.40  98
   1   2  -5  873.00   30.10 211
  -1   2   5  826.30   30.10   6
  -1   2   5  829.20   29.80  86
  -1  -2   5  813.20   28.90   8
  -1  -2   5  827.80   29.10  84
  -1  -2   5  849.80   28.00 193
   1  -2  -5  803.70   29.00  96
   1  -2  -5  814.00   28.50 156
   1   2  -4  188.70    7.70 100
   1   2  -4  194.70    7.70 207
  -1   2   4  188.40    7.80   7
  -1   2   4  204.10    8.70  88
  -1  -2   4  187.60    7.70  10
  -1  -2   4  185.50    8.40  87
  -1  -2   4  193.40    6.70 189
   1  -2  -4  168.90    7.10  97
   1  -2  -4  179.50    7.30 156
   1   2  -3   67.50    2.90 201
  -1   2   3   67.90    3.40   9
  -1   2   3   65.30    3.30  90
  -1  -2   3   65.20    3.00  14
  -1  -2   3   65.80    2.80  90
  -1  -2   3   66.00    2.90 181
   1  -2  -3   62.50    3.10  99
   1  -2  -3   65.30    3.20 155
   1   2  -2  155.20    5.70   6
   1   2  -2  159.30    6.00 113
   1   2  -2  177.70    6.40 186
  -1   2   2  156.00    6.70  13
  -1   2   2  166.30    7.30  93
  -1   2   2  160.40    6.70 161
  -1  -2   2  155.90    5.90  23
  -1  -2   2  177.90    6.30 165
   1  -2  -2  169.40    7.50   3
   1  -2  -2  149.10    5.90 103
   1  -2  -2  179.20    7.00 154
   1   2  -1    4.30    0.40  23
   1   2  -1    4.40    0.50 163
  -1   2   1    3.70    0.60  21
  -1   2   1    6.10    0.70  99
  -1   2   1    4.20    1.10 158
   1  -2  -1    6.20    0.80   9
   1  -2  -1    4.60    0.60 111
   1  -2  -1    3.40    0.90 152
   1   2   0  382.00   13.40  50
  -1   2   0  394.70   14.10  37
  -1   2   0  371.80   13.80 111
  -1   2   0  392.40   14.40 156
  -1   2   0  415.30   15.40 164
   1  -2   0  386.60   14.00 127
   1  -2   0  405.50   15.30 150
  -1   2  -1 3950.80  126.00 154
  -1   2  -1 3940.70  129.40 173
   1  -2   1 3778.60  121.30 148
   1   2   2 4845.80  160.60 145
   1  -2   2 5204.60  171.90 174
   1   2   3  307.70   13.00  72
   1   2   3  309.20   12.10 148
  -1   2  -3  310.50   12.20  77
  -1   2  -3  327.70   11.50 152
  -1   2  -3  334.10   12.20 190
  -1  -2  -3  313.20   12.80  81
   1  -2   3  319.40   11.90  64
   1  -2   3  328.30   11.90 180
   1   2   4  255.80   10.30  73
   1   2   4  245.50    9.90 152
  -1   2  -4  251.10   10.00  81
  -1   2  -4  233.30   10.40 151
  -1   2  -4  268.30   10.70 195
  -1  -2  -4  253.80   10.50  83
   1  -2   4  254.70   10.30  68
   1  -2   4  268.70   10.70 184
   1   2   5  159.30    7.00  74
   1   2   5  167.00    6.50 157
  -1   2  -5  168.70    7.60  83
  -1   2  -5  171.10    6.90 151
  -1   2  -5  169.40    7.90 200
  -1  -2  -5  166.00    7.30  85
   1  -2   5  165.00    8.20  69
   1  -2   5  174.60    7.20 187
   1   2   6  108.70    5.90  74
   1   2   6  104.20    6.00 211
  -1   2  -6  108.70    5.40  85
  -1   2  -6  120.70    5.40 151
  -1   2  -6  114.10    6.00 203
  -1  -2  -6  106.40    6.00  86
   1  -2   6  123.00    6.20  70
   1  -2   6  115.10    5.10 189
   1   2   7   26.00    2.50  74
   1   2   7   26.70    2.60 210
  -1   2  -7   30.10    2.40  86
  -1   2  -7   23.80    1.70 152
  -1   2  -7   25.50    2.30 206
  -1  -2  -7   24.20    2.20  87
   1  -2   7   25.00    2.40  71
   1  -2   7   33.40    2.60 191
   1   2   8  111.10    6.70  74
   1   2   8  116.00    6.30 209
  -1   2  -8  106.70    5.90  88
  -1   2  -8  110.40    4.90 153
  -1   2  -8  113.80    6.10 209
  -1  -2  -8  110.40    6.10  88
   1  -2   8  111.90    6.40  71
   1  -2   8  105.40    5.80 192
   1   2   9   34.30    3.20  73
   1   2   9   36.10    3.40 208
  -1   2  -9   34.00    2.70  89
  -1   2  -9   28.90    1.80 155
  -1   2  -9   25.00    2.40 211
  -1  -2  -9   33.60    2.90  89
   1  -2   9   34.00    3.00  71
   1  -2   9   34.90    2.80 192
   1   2  10   23.10    2.70  73
   1   2  10   11.40    2.40 207
  -1   2 -10   15.50    2.10  90
  -1   2 -10   20.70    1.40 158
  -1  -2 -10   21.80    2.60  90
   1  -2  10   15.80    2.80  71
   1  -2  10   17.60    2.50 192
   1   2  11   33.30    3.30   1
   1   2  11   23.90    3.50  72
   1   2  11   23.90    3.30 206
  -1   2 -11   29.70    3.50  91
  -1  -2 -11   30.20    3.90  91
   1  -2  11   32.90    3.50   1
   1  -2  11   27.10    2.90  70
   1  -2  11   25.70    3.40 192
   1   2  12   73.00    5.20   2
  -1   2 -12   57.40    4.80  92
  -1  -2 -12   67.30    5.80  92
   1  -2  12   72.40    5.50   2
   1  -2  12   75.60    5.30  70
   1  -2  12   62.40    5.00 192
   1   2  13   10.50    2.50   3
  -1   2 -13   17.70    3.30  93
  -1  -2 -13   12.80    2.90  93
   1  -2  13   14.80    3.00   3
   1  -2  13   18.00    2.90  69
   1  -2  13   13.80    2.70 192
   1   2  14   33.90    4.30   4
  -1   2 -14   35.70    4.60  95
  -1  -2 -14   38.90    4.50  94
   1  -2  14   25.40    4.00   5
   1  -2  14   21.70    4.70  69
   1   2  15    1.30    2.50   5
  -1   2 -15   -1.50    2.90  96
  -1  -2 -15    0.70    2.20  95
   1  -2  15   -3.00    2.90   6
   1   2  16   19.50    3.70   6
  -1   2 -16   16.70    4.20  97
  -1  -2 -16   21.00    3.60  96
   1  -2  16   18.30    4.20   7
  -1   3  16   12.40    4.30  10
  -1  -3  16    9.50    2.90  12
   1  -3 -16    4.50    3.90 100
   1   3 -15    2.70    2.00 101
  -1   3  15    6.10    2.60  10
  -1  -3  15    7.60    2.40  11
   1  -3 -15    4.10    2.70 100
   1   3 -14   81.60    7.00 101
  -1   3  14   76.70    6.50   9
  -1  -3  14   77.80    6.80  11
  -1  -3  14   70.40    5.60  72
  -1  -3  14   69.10    5.50 190
   1  -3 -14   85.80    6.40  99
   1   3 -13    0.30    1.40 100
   1   3 -13   -0.80    1.30 148
  -1   3  13   -0.60    2.70   9
  -1  -3  13   -0.10    1.40  10
  -1  -3  13   -0.80    1.60  73
  -1  -3  13    1.90    2.30 190
   1  -3 -13    3.20    2.50  99
   1   3 -12   19.00    2.90 100
   1   3 -12   18.30    2.30 146
  -1   3  12   15.20    2.70   8
  -1  -3  12   12.30    2.60  10
  -1  -3  12   17.70    2.70  74
  -1  -3  12   12.90    2.70 190
   1  -3 -12   17.20    2.70  98
   1   3 -11   59.20    4.30  99
   1   3 -11   59.80    5.10 144
  -1   3  11   54.60    5.10   8
  -1   3  11   48.00    4.80  78
  -1  -3  11   58.20    3.80   9
  -1  -3  11   62.90    4.80  75
  -1  -3  11   59.60    4.50 190
   1  -3 -11   49.30    4.10  98
   1  -3 -11   57.50    4.10 146
   1   3 -10   53.10    3.80  99
  -1   3  10   66.40    4.10   7
  -1   3  10   68.60    5.40  79
  -1  -3  10   54.20    3.90   9
  -1  -3  10   46.90    3.50  76
  -1  -3  10   52.70    4.00 190
   1  -3 -10   45.50    4.00  97
   1  -3 -10   55.70    3.60 147
   1   3  -9   18.50    2.20  99
  -1   3   9   16.80    2.10   7
  -1   3   9   18.40    2.60  80
  -1  -3   9   19.60    2.20   9
  -1  -3   9   18.80    2.00  77
  -1  -3   9   19.40    2.20 189
   1  -3  -9   20.40    2.40  97
   1  -3  -9   16.20    1.90 148
   1   3  -8  118.30    5.90  99
  -1   3   8  114.80    5.80   7
  -1   3   8  118.80    7.50  81
  -1  -3   8  112.00    5.50   9
  -1  -3   8  122.40    6.40  78
  -1  -3   8  129.40    6.30 188
   1  -3  -8  130.60    6.00  97
   1  -3  -8  115.00    6.30 149
   1   3  -7   16.40    1.60  99
   1   3  -7   14.00    1.50 211
  -1   3   7   14.80    2.00   7
  -1   3   7   15.80    1.80  82
  -1  -3   7   15.20    1.60   9
  -1  -3   7   15.80    1.70  79
  -1  -3   7   14.80    1.60 187
   1  -3  -7   14.60    1.90  97
   1  -3  -7   12.20    1.30 150
   1   3  -6  610.90   25.10 100
   1   3  -6  648.10   23.10 208
  -1   3   6  607.00   23.70   7
  -1   3   6  639.10   23.80  83
  -1  -3   6  609.50   23.00  10
  -1  -3   6  616.60   22.50  80
  -1  -3   6  654.10   23.10 184
   1  -3  -6  607.70   23.00  97
   1  -3  -6  623.40   24.40 150
   1   3  -5   64.50    3.40 102
   1   3  -5   71.40    3.50 204
  -1   3   5   68.70    3.80   8
  -1   3   5   73.00    3.70  84
  -1  -3   5   63.50    3.20  12
  -1  -3   5   67.10    3.50  81
  -1  -3   5   72.40    3.20 180
   1  -3  -5   67.10    3.40  98
   1  -3  -5   66.50    3.70 150
   1   3  -4    2.60    0.60 105
   1   3  -4    3.00    0.80 198
  -1   3   4    3.00    0.90   9
  -1   3   4    4.10    1.20  85
  -1  -3   4    2.40    0.60  15
  -1  -3   4    2.40    0.60  82
  -1  -3   4    2.80    0.80 173
   1  -3  -4    3.30    0.90  99
   1  -3  -4    1.30    1.20 150
   1   3  -3   36.80    1.90 112
   1   3  -3   38.30    2.10 189
  -1   3   3   38.50    2.50  11
  -1   3   3   35.50    2.20  87
  -1   3   3   37.80    2.70 160
  -1  -3   3   37.20    1.70  22
  -1  -3   3   40.50    1.80 164
   1  -3  -3   40.60    2.70 101
   1  -3  -3   43.10    2.90 150
   1   3  -2   15.50    0.80 128
   1   3  -2   15.40    1.00 176
  -1   3   2   12.30    1.30  15
  -1   3   2   17.20    1.30  89
  -1   3   2   17.40    1.80 158
  -1  -3   2   13.60    0.80  38
  -1  -3   2   16.00    0.80  87
   1  -3  -2   15.30    1.30 105
   1  -3  -2   15.60    1.60 149
   1   3  -1   77.50    3.20  14
   1   3  -1   82.90    3.80 163
  -1   3   1   85.40    3.90  23
  -1   3   1   84.00    3.60  93
  -1   3   1   90.60    4.50 156
  -1  -3   1   79.40    3.10  70
  -1  -3   1   88.00    3.20 104
   1  -3  -1   89.70    3.60   3
   1  -3  -1   74.90    3.30 113
   1  -3  -1   80.30    4.30 148
   1   3   0   14.10    0.90  48
  -1   3   0   16.20    1.00  39
  -1   3   0   14.30    1.00 100
  -1   3   0   17.30    1.70 155
  -1   3   0   20.50    1.60 164
  -1  -3   0   15.60    0.90  80
   1  -3   0   13.90    0.90 129
   1  -3   0   15.00    1.70 146
   1   3   1  915.50   31.20  62
   1   3   1  925.00   32.60 145
  -1   3  -1  947.60   30.60  61
  -1   3  -1  861.70   30.10 115
  -1   3  -1  911.50   33.00 153
  -1   3  -1  958.50   32.40 171
  -1  -3  -1  881.70   30.20  82
   1  -3   1  899.10   32.40 145
   1   3   2  423.20   15.70  68
   1   3   2  436.80   17.00 147
  -1   3  -2  430.20   15.10  75
  -1   3  -2  405.90   15.60 135
  -1   3  -2  424.80   15.70 152
  -1   3  -2  434.60   16.70 178
  -1  -3  -2  410.10   15.10  84
   1  -3   2  460.60   18.20 165
   1   3   3  549.20   22.20  71
   1   3   3  548.10   20.20 149
  -1   3  -3  537.80   18.90  80
  -1   3  -3  539.30   20.90 152
  -1   3  -3  524.20   19.10 185
  -1  -3  -3  504.60   18.60  85
   1  -3   3  527.30   19.20  56
   1  -3   3  538.10   19.80 171
   1   3   4   16.90    1.50  72
   1   3   4   16.40    1.40 152
  -1   3  -4   13.60    1.30  83
  -1   3  -4   14.30    1.80 151
  -1   3  -4   14.50    1.70 190
  -1  -3  -4   11.60    1.40  86
   1  -3   4   14.60    1.20  62
   1  -3   4   16.40    1.80 175
   1   3   5   18.10    1.70  73
   1   3   5   16.80    1.80 155
  -1   3  -5   12.40    1.40  85
  -1   3  -5   16.90    1.60 151
  -1   3  -5   18.90    1.80 195
  -1  -3  -5   15.20    1.70  87
   1  -3   5   16.90    1.60  65
   1  -3   5   14.00    1.60 179
   1   3   6    1.30    0.90  73
   1   3   6    0.80    1.00 159
  -1   3  -6    3.50    0.90  87
  -1   3  -6    1.80    1.00 151
  -1   3  -6    1.90    1.10 200
  -1  -3  -6    1.50    1.10  88
   1  -3   6    0.30    0.60  67
   1  -3   6    2.60    1.10 182
   1   3   7   85.70    5.40  73
  -1   3  -7   91.10    4.70  88
  -1   3  -7   74.70    4.50 152
  -1   3  -7  101.20    5.40 203
  -1  -3  -7   84.50    4.50  89
   1  -3   7   86.70    4.90  68
   1  -3   7  103.60    5.20 184
   1   3   8    7.20    1.50  73
   1   3   8    4.40    1.60 211
  -1   3  -8    9.80    1.70  89
  -1   3  -8    7.80    1.20 153
  -1   3  -8    9.70    1.50 206
  -1  -3  -8    6.60    1.80  90
   1  -3   8    9.90    1.80  68
   1  -3   8    7.80    2.70 185
   1   3   9    2.80    1.50  73
   1   3   9    2.20    1.40 210
  -1   3  -9    4.10    1.70  91
  -1   3  -9    4.20    1.20 154
  -1   3  -9    6.80    1.60 208
  -1  -3  -9    5.00    2.10  91
   1  -3   9    4.30    1.80  69
   1  -3   9    2.60    1.70 186
   1   3  10   -1.50    2.00   1
   1   3  10    0.90    1.40  72
   1   3  10    0.70    1.40 209
  -1   3 -10    0.00    1.60  92
  -1   3 -10    1.80    0.90 155
  -1   3 -10   -0.40    1.60 211
  -1  -3 -10    1.60    2.10  91
   1  -3  10    2.00    1.70   2
   1  -3  10   -1.90    1.60  69
   1  -3  10    1.50    1.30 187
   1   3  11    0.00    1.60   2
   1   3  11   -2.00    1.90 208
  -1   3 -11    0.60    1.80  93
  -1   3 -11   -0.10    1.00 158
  -1  -3 -11    2.10    1.80  92
   1  -3  11    0.60    1.80   3
   1  -3  11    0.50    1.50  68
   1  -3  11    3.70    2.40 187
   1   3  12   10.40    2.50   3
  -1   3 -12    4.80    2.40  94
  -1   3 -12    7.80    1.30 161
  -1  -3 -12   10.00    2.30  93
   1  -3  12   15.50    3.00   4
   1  -3  12   16.10    2.50  68
   1  -3  12   13.50    3.20 188
   1   3  13   41.90    4.60   4
  -1   3 -13   45.80    5.00  95
  -1  -3 -13   43.40    5.20  94
   1  -3  13   36.80    4.00   5
   1  -3  13   32.60    4.00  68
   1  -3  13   39.10    4.60 188
   1   3  14    0.30    2.10   5
  -1   3 -14    2.50    2.60  96
  -1  -3 -14    9.30    2.80  95
   1  -3  14    6.10    2.90   6
   1  -3  14    4.60    2.50  67
   1   3  15    1.40    2.70   6
  -1   3 -15    5.20    3.10  97
  -1  -3 -15    2.60    2.70  96
   1  -3  15    5.80    3.30   7
  -1   4  15   41.20    5.90  11
  -1  -4  15   30.50    4.10  13
   1  -4 -15   40.40    5.80 101
   1   4 -14   56.70    6.00 102
  -1   4  14   66.30    7.20  10
  -1  -4  14   59.80    5.20  12
   1  -4 -14   47.40    5.60 100
   1   4 -13    3.10    2.00 102
   1   4 -13    6.20    1.90 150
  -1   4  13    0.40    2.60  10
  -1  -4  13    4.10    1.80  12
  -1  -4  13    3.90    2.60 185
   1  -4 -13    5.00    2.80 100
   1   4 -12    5.50    2.10 102
   1   4 -12    4.40    1.80 148
  -1   4  12    6.40    2.10   9
  -1  -4  12    1.80    1.80  12
  -1  -4  12    4.40    1.70  72
  -1  -4  12    1.60    2.20 184
   1  -4 -12    1.60    1.70  99
   1   4 -11   -0.30    1.80 101
   1   4 -11    2.70    1.60 146
  -1   4  11   -1.20    1.50   9
  -1  -4  11    1.10    1.60  11
  -1  -4  11    6.50    2.00  73
  -1  -4  11    0.70    1.60 184
   1  -4 -11    1.20    1.60  99
   1   4 -10   75.80    5.00 101
   1   4 -10   70.50    4.90 145
  -1   4  10   81.10    6.00   9
  -1   4  10   63.00    5.40  77
  -1  -4  10   64.00    4.90  11
  -1  -4  10   67.50    5.00  73
  -1  -4  10   67.40    4.70 183
   1  -4 -10   85.80    5.70  99
   1  -4 -10   71.70    4.30 144
   1   4  -9    2.20    1.50 101
   1   4  -9    1.90    1.40 144
  -1   4   9   -0.50    1.70   9
  -1   4   9    0.10    1.20  78
  -1  -4   9    1.90    1.30  11
  -1  -4   9    1.40    1.00  74
  -1  -4   9    3.70    1.40 181
   1  -4  -9    0.50    1.80  99
   1  -4  -9    1.30    1.30 145
   1   4  -8    1.10    0.90 102
   1   4  -8    1.00    0.70 211
  -1   4   8    3.40    1.80   9
  -1   4   8    1.30    1.10  79
  -1  -4   8    0.40    0.80  12
  -1  -4   8    0.50    1.20  74
  -1  -4   8    0.30    1.10 179
   1  -4  -8   -1.90    1.70  99
   1  -4  -8    0.20    1.20 146
   1   4  -7   49.40    2.90 103
   1   4  -7   53.00    2.90 208
  -1   4   7   35.00    2.90   9
  -1   4   7   41.70    3.40  80
  -1  -4   7   42.20    2.70  13
  -1  -4   7   48.60    2.40  75
  -1  -4   7   41.60    3.10 177
   1  -4  -7   44.60    3.20  99
   1  -4  -7   34.90    3.10 146
   1   4  -6  147.30    6.20 105
   1   4  -6  139.50    6.60 204
  -1   4   6  129.50    6.20   9
  -1   4   6  125.00    7.70  81
  -1  -4   6  135.50    6.20  15
  -1  -4   6  127.70    5.30  75
  -1  -4   6  129.20    6.50 173
   1  -4  -6  137.20    6.80 147
   1   4  -5  105.50    4.60 108
   1   4  -5   86.90    4.80 199
  -1   4   5  101.70    5.20  10
  -1   4   5  109.80    5.20  82
  -1  -4   5  100.40    4.50  18
  -1  -4   5   99.20    4.50  75
  -1  -4   5  105.70    4.80 168
   1  -4  -5   99.10    5.40 100
   1  -4  -5  111.60    5.40 147
   1   4  -4   43.00    2.10 114
   1   4  -4   37.90    2.40 192
  -1   4   4   38.30    2.60  12
  -1   4   4   40.90    3.00  83
  -1   4   4   36.60    2.90 161
   1  -4  -4   33.10    2.30 102
   1  -4  -4   40.30    2.80 147
   1   4  -3  228.00    7.90 129
   1   4  -3  239.80    9.40 183
  -1   4   3  217.70   10.20  15
  -1   4   3  242.60   10.10  83
  -1   4   3  235.30    9.70 159
  -1  -4   3  200.90    7.90  39
  -1  -4   3  236.10    7.80  69
   1  -4  -3  214.90    9.70 105
   1  -4  -3  213.30    9.30 146
   1   4  -2   89.10    6.00 144
   1   4  -2   94.60    4.40 174
  -1   4   2   93.30    4.40  19
  -1   4   2   95.40    4.20  84
  -1   4   2   80.00    4.70 157
   1  -4  -2   81.90    4.00 109
   1  -4  -2   92.40    4.60 146
   1   4  -1  160.70    7.20 145
   1   4  -1  155.60    6.80 165
  -1   4   1  163.10    7.30  28
  -1   4   1  154.20    6.40  85
  -1   4   1  143.40    7.30 156
   1  -4  -1  153.20    6.40 118
   1  -4  -1  156.50    7.00 145
   1   4   0  155.90    5.70   5
   1   4   0  133.30    5.60  41
   1   4   0  132.40    6.80 146
  -1   4   0  153.80    5.80  44
  -1   4   0  140.40    5.70  87
  -1   4   0  151.30    7.40 155
  -1   4   0  162.50    6.30 165
  -1  -4   0  132.40    4.70  95
   1  -4   0  133.80    5.40 134
   1   4   1  138.40    5.70  58
   1   4   1  132.20    6.70 147
  -1   4  -1  120.20    4.40  91
  -1   4  -1  146.50    6.80 154
  -1   4  -1  143.30    6.30 170
  -1  -4  -1  135.70    5.50  90
   1   4   2 1083.60   36.50  65
   1   4   2 1117.60   37.40 149
  -1   4  -2 1153.20   35.00  85
  -1   4  -2  980.50   33.70 114
  -1   4  -2 1016.20   37.50 153
  -1   4  -2 1055.00   37.70 176
  -1  -4  -2 1030.60   37.10  89
   1  -4   2 1121.00   35.90  24
   1   4   3  155.40    7.20  68
   1   4   3  140.20    8.00 151
  -1   4  -3  161.30    5.90  87
  -1   4  -3  143.80    6.30 134
  -1   4  -3  138.50    6.80 152
  -1   4  -3  159.30    6.50 182
  -1  -4  -3  143.10    6.00  89
   1  -4   3  146.40    5.70  44
   1  -4   3  157.20    7.00 164
   1   4   4   60.30    3.10  70
   1   4   4   53.90    3.80 153
  -1   4  -4   62.00    2.80  88
  -1   4  -4   51.90    3.50 152
  -1   4  -4   62.40    3.40 187
  -1  -4  -4   57.30    3.40  89
   1  -4   4   53.00    3.60 168
   1   4   5   20.00    2.00  71
   1   4   5   20.00    2.00 155
  -1   4  -5   21.80    1.50  89
  -1   4  -5   15.90    2.00 152
  -1   4  -5   21.20    2.00 192
  -1  -4  -5   15.70    1.70  90
   1  -4   5   18.20    1.30  59
   1  -4   5   21.00    2.00 172
   1   4   6    4.40    1.60  72
   1   4   6    6.90    1.40 158
  -1   4  -6    5.50    1.00  90
  -1   4  -6    6.00    1.20 152
  -1   4  -6    8.20    1.50 196
  -1  -4  -6    4.80    1.10  90
   1  -4   6    6.80    1.10  62
   1  -4   6    9.50    1.70 175
   1   4   7   69.40    4.40   1
   1   4   7   55.90    3.80  72
   1   4   7   58.10    4.00 160
  -1   4  -7   60.60    4.10  91
  -1   4  -7   63.20    4.10 152
  -1   4  -7   72.60    4.70 200
  -1  -4  -7   57.30    3.90  91
   1  -4   7   51.80    3.00   1
   1  -4   7   56.40    3.50  64
   1  -4   7   64.60    4.40 177
   1   4   8   29.60    3.10   1
   1   4   8   31.00    2.80  72
  -1   4  -8   35.70    2.90  92
  -1   4  -8   32.80    2.80 153
  -1   4  -8   27.70    2.70 203
  -1  -4  -8   34.90    3.50  91
   1  -4   8   31.90    2.60   2
   1  -4   8   31.40    2.50  65
   1  -4   8   33.80    2.90 179
   1   4   9  101.20    6.00   2
   1   4   9   88.20    6.40  72
   1   4   9   88.40    7.20 211
  -1   4  -9  103.80    5.80  93
  -1   4  -9   94.50    5.90 154
  -1   4  -9  104.00    5.80 206
  -1  -4  -9  102.40    7.00  92
   1  -4   9  106.90    6.40   3
   1  -4   9   99.60    6.50  65
   1  -4   9   97.30    7.30 180
   1   4  10   43.50    4.00   3
   1   4  10   29.20    3.70 210
  -1   4 -10   34.60    3.40  94
  -1   4 -10   38.80    2.90 155
  -1   4 -10   40.30    3.10 209
  -1  -4 -10   41.70    3.90  93
   1  -4  10   33.80    3.30   4
   1  -4  10   38.80    4.00 181
   1   4  11    2.70    2.40   4
  -1   4 -11    1.90    1.70  95
  -1   4 -11   -0.50    1.10 157
  -1   4 -11    1.70    1.30 211
  -1  -4 -11   -0.10    2.10  94
   1  -4  11   -0.10    1.80   5
   1  -4  11   -0.60    1.30  66
   1  -4  11    0.90    1.60 182
   1   4  12    7.60    2.70   4
  -1   4 -12    2.90    2.10  95
  -1   4 -12    2.80    1.30 159
  -1  -4 -12    1.50    2.30  94
   1  -4  12    2.60    2.10   5
   1  -4  12   10.60    2.60  66
   1  -4  12    2.20    2.80 183
   1   4  13   -0.50    1.90   5
  -1   4 -13    0.50    2.50  96
  -1  -4 -13    0.70    2.20  95
   1  -4  13    4.00    2.20   6
   1  -4  13    0.30    2.00 183
   1   4  14    9.90    3.10   6
  -1  -4 -14    4.50    2.60  96
   1  -4  14   14.60    3.40   7
   1   4  15   -2.00    2.70   7
  -1  -4 -15   -0.90    2.50  97
   1  -4  15    0.10    2.20   8
  -1   5  14   39.00    5.40  11
  -1  -5  14   41.50    4.60  15
   1  -5 -14   46.70    6.00 101
   1   5 -13   -1.30    1.90 151
  -1   5  13    3.20    2.20  11
  -1  -5  13    0.00    2.10  15
   1  -5 -13    6.80    2.60 101
   1   5 -12    5.40    2.10 150
  -1   5  12   11.90    2.70  11
  -1  -5  12    6.50    2.00  14
  -1  -5  12    6.50    2.20 178
   1  -5 -12    5.20    2.10 101
   1   5 -11   93.00    6.40 105
   1   5 -11   95.30    5.60 149
  -1   5  11   93.30    7.00  11
  -1  -5  11   85.20    5.30  15
  -1  -5  11   76.90    5.00  69
  -1  -5  11   71.00    5.30 176
   1  -5 -11   82.10    6.90 101
   1   5 -10   48.40    3.40 105
   1   5 -10   49.00    4.40 148
  -1   5  10   55.40    4.90  10
  -1  -5  10   45.50    3.70  15
  -1  -5  10   49.80    3.60  70
  -1  -5  10   39.40    3.20 175
   1  -5 -10   27.10    4.00 100
   1   5  -9   -1.10    1.30 105
   1   5  -9   -2.30    1.70 147
   1   5  -9   -1.40    0.90 212
  -1   5   9    0.80    1.70  10
  -1   5   9   -2.30    2.00  76
  -1  -5   9    0.80    1.10  15
  -1  -5   9   -0.80    1.10  70
  -1  -5   9   -1.50    0.90 173
   1  -5  -9    3.70    2.10 100
   1   5  -8   76.20    4.50 107
   1   5  -8   68.60    5.90 146
   1   5  -8   69.30    4.30 209
  -1   5   8   65.30    4.50  11
  -1   5   8   69.30    5.10  77
  -1  -5   8   64.60    3.80  17
  -1  -5   8   67.50    4.20  70
  -1  -5   8   68.00    4.20 170
   1  -5  -8   63.90    5.00 101
   1   5  -7    7.50    1.20 109
   1   5  -7    5.20    1.80 146
   1   5  -7    5.50    0.90 205
  -1   5   7    6.40    1.50  11
  -1   5   7    5.70    1.80  78
  -1  -5   7    4.80    0.90  19
  -1  -5   7    5.40    1.00  69
  -1  -5   7    6.90    1.40 167
   1  -5  -7    6.10    1.30 101
   1   5  -6   12.20    1.20 112
   1   5  -6   10.30    2.20 146
   1   5  -6    9.00    1.20 201
  -1   5   6    7.80    1.50  12
  -1   5   6    8.70    1.40  78
  -1  -5   6   10.00    1.30 163
   1  -5  -6   10.10    1.60 102
   1  -5  -6    7.90    1.80 144
   1   5  -5   22.90    1.50 119
   1   5  -5   13.80    2.30 145
   1   5  -5   17.00    1.80 195
  -1   5   5   21.40    1.90  13
  -1   5   5   23.70    2.30  79
  -1  -5   5   20.40    1.40  29
  -1  -5   5   17.60    1.20  64
   1  -5  -5   19.60    1.80 103
   1  -5  -5   17.80    2.00 144
   1   5  -4   85.90    5.80 146
   1   5  -4   86.60    4.90 188
  -1   5   4   95.80    4.90  15
  -1   5   4   92.40    5.30  79
  -1   5   4   96.90    5.90 160
   1  -5  -4   90.40    4.50 105
   1  -5  -4   91.70    5.50 144
   1   5  -3    1.00    1.20 146
   1   5  -3    0.60    0.80 181
  -1   5   3    0.00    0.70  19
  -1   5   3   -0.20    0.50  79
  -1   5   3    1.30    1.70 159
   1  -5  -3    0.90    0.70 109
   1   5  -2    0.50    1.60 146
   1   5  -2    2.70    0.90 173
  -1   5   2    2.70    0.50  24
  -1   5   2    2.50    0.70  78
  -1   5   2    4.00    1.80 157
   1  -5  -2    2.50    0.60 114
   1   5  -1   43.30    3.60 147
   1   5  -1   45.00    2.80 167
  -1   5   1   42.30    2.10  34
  -1   5   1   42.90    2.30  77
  -1   5   1   36.50    3.10 156
  -1   5   1   45.80    3.40 162
   1  -5  -1   38.30    2.00 124
   1   5   0   27.60    2.50 148
  -1   5   0   41.40    2.90 155
  -1   5   0   37.10    2.80 166
   1   5   1   37.40    2.10  10
   1   5   1   35.60    2.00  52
   1   5   1   29.40    2.60 149
  -1   5  -1   29.90    3.00 154
  -1   5  -1   36.40    2.70 171
  -1  -5  -1   33.30    1.90 100
  -1  -5  -1   39.80    2.20 142
   1   5   2   16.10    1.30   6
   1   5   2   17.90    1.30  60
   1   5   2   15.00    2.30 150
  -1   5  -2   17.60    2.30 154
  -1   5  -2   10.30    1.80 176
  -1  -5  -2   14.30    1.20  96
   1   5   3    6.80    1.00   4
   1   5   3    6.40    1.00  65
   1   5   3    7.10    1.50 152
  -1   5  -3    6.40    2.00 153
  -1   5  -3    4.90    1.40 181
  -1  -5  -3    6.60    0.90  94
   1   5   4   26.90    2.10   3
   1   5   4   19.50    1.80  67
   1   5   4   20.00    3.70 154
  -1   5  -4   21.70    1.20  99
  -1   5  -4   19.90    1.40 129
  -1   5  -4   16.10    2.40 153
  -1   5  -4   21.90    2.20 185
  -1  -5  -4   21.50    2.20  93
   1  -5   4   20.50    2.20 162
   1   5   5   17.00    1.80   3
   1   5   5   18.30    2.10  69
   1   5   5   20.00    2.40 155
  -1   5  -5   19.60    1.30  96
  -1   5  -5   19.40    1.40 139
  -1   5  -5   20.00    2.10 153
  -1   5  -5   18.10    2.30 190
  -1  -5  -5   22.30    1.80  93
   1  -5   5   21.50    1.40   6
   1  -5   5   13.40    1.10  49
   1  -5   5   16.00    1.90 165
   1   5   6   38.90    2.90   3
   1   5   6   40.30    3.20  69
   1   5   6   34.70    3.40 157
  -1   5  -6   36.70    2.50  96
  -1   5  -6   37.00    3.20 153
  -1   5  -6   26.80    2.80 194
  -1  -5  -6   38.30    2.90  93
   1  -5   6   32.40    2.00   6
   1  -5   6   40.00    2.30  55
   1  -5   6   30.50    2.70 168
   1   5   7    4.30    1.70   3
   1   5   7    4.20    1.50  70
   1   5   7    8.40    1.90 160
  -1   5  -7    5.10    1.10  95
  -1   5  -7    3.80    1.70 153
  -1   5  -7    4.90    1.20 198
  -1  -5  -7    5.40    1.80  93
   1  -5   7    3.30    1.00   5
   1  -5   7    5.10    0.90  58
   1  -5   7    3.80    1.70 170
   1   5   8  162.20    8.70   4
   1   5   8  150.70    9.30  70
  -1   5  -8  148.20    7.60  96
  -1   5  -8  158.80    9.10 154
  -1   5  -8  151.90    7.90 202
  -1  -5  -8  160.90    8.10  94
   1  -5   8  149.90    7.20   6
   1  -5   8  148.20    7.80  60
   1  -5   8  148.40    9.00 173
   1   5   9    0.50    1.30   4
   1   5   9   -3.40    1.60 212
  -1   5  -9    0.40    0.90  96
  -1   5  -9    0.70    1.60 155
  -1   5  -9    2.00    1.50 205
  -1  -5  -9    1.30    1.30  94
   1  -5   9    3.20    1.20   6
   1  -5   9    1.30    1.00  61
   1  -5   9    0.10    1.40 174
   1   5  10   19.20    2.70   5
  -1   5 -10   25.50    2.70  97
  -1   5 -10   20.30    2.80 156
  -1   5 -10   19.50    2.50 207
  -1  -5 -10   15.10    2.70  95
   1  -5  10   26.20    2.60   7
   1  -5  10   17.40    2.20  62
   1  -5  10   25.90    3.00 176
   1   5  11    6.10    2.60   5
  -1   5 -11    1.50    1.90  97
  -1   5 -11    2.10    1.70 157
  -1   5 -11    0.80    1.20 210
  -1  -5 -11    6.00    2.50  95
   1  -5  11    3.40    1.80   7
   1  -5  11    3.70    1.90  62
   1  -5  11    7.20    2.80 177
   1   5  12   55.30    5.60   6
  -1   5 -12   51.10    4.40 158
  -1   5 -12   46.70    4.60 212
  -1  -5 -12   54.20    5.20  96
   1  -5  12   54.50    4.20   8
   1  -5  12   45.90    4.80 177
   1   5  13    3.80    3.30   7
  -1  -5 -13    1.60    3.00  97
   1  -5  13   -1.70    2.10   9
   1   5  14   -3.20    3.40   7
  -1  -5 -14    1.40    3.40  97
   1  -5  14   -2.90    2.30  10
  -1   6  13    2.30    2.30  13
   1  -6 -13    0.70    2.20 103
   1   6 -12    0.80    2.40 152
  -1   6  12    4.80    2.90  13
  -1  -6  12    1.70    1.50  18
   1  -6 -12    1.30    2.60 103
   1   6 -11    7.80    2.90 150
  -1   6  11    3.80    2.60  12
  -1  -6  11    6.30    1.40  19
   1  -6 -11   13.40    2.90 102
   1   6 -10   49.70    4.50 150
  -1   6  10   51.40    4.60  13
  -1  -6  10   37.80    3.40  20
  -1  -6  10   31.30    3.10 167
   1  -6 -10   39.70    4.20 103
   1   6  -9   46.90    3.10 111
   1   6  -9   48.20    4.40 149
   1   6  -9   56.30    4.10 211
  -1   6   9   52.20    4.80  13
  -1  -6   9   51.60    3.80  21
  -1  -6   9   45.60    3.70  63
  -1  -6   9   56.00    3.60 165
   1  -6  -9   53.10    4.20 103
   1   6  -8  120.00    6.80 114
   1   6  -8  135.40    8.40 148
   1   6  -8  129.50    7.10 207
  -1   6   8  127.80    8.70  13
  -1   6   8  116.90    7.20  75
  -1  -6   8  126.50    7.10  24
  -1  -6   8  109.90    7.10 162
   1  -6  -8  121.20    8.10 103
   1   6  -7   28.70    1.80 118
   1   6  -7   21.90    3.00 148
   1   6  -7   34.90    2.70 203
  -1   6   7   25.20    2.80  14
  -1   6   7   28.00    3.20  75
  -1  -6   7   26.80    2.00  28
  -1  -6   7   28.20    2.20  59
   1  -6  -7   29.20    2.90 104
   1   6  -6    8.90    0.60 140
   1   6  -6    8.70    2.10 148
   1   6  -6    9.10    1.40 198
  -1   6   6    6.10    1.30  15
  -1   6   6   13.20    1.80  75
   1  -6  -6   11.40    1.60 105
   1   6  -5    2.10    1.30 148
   1   6  -5    1.70    1.20 193
  -1   6   5    2.00    1.20  17
  -1   6   5   -0.50    0.80  75
   1  -6  -5    1.80    1.20 107
   1   6  -4    0.50    1.30 148
   1   6  -4    2.20    1.00 187
  -1   6   4    1.70    1.00  19
  -1   6   4    1.70    1.00  75
  -1   6   4    0.80    1.30 160
   1  -6  -4    0.10    0.90 109
   1   6  -3   -2.00    1.80 148
   1   6  -3    0.40    1.00 180
  -1   6   3    1.60    0.70  23
  -1   6   3    0.40    0.70  74
  -1   6   3    4.20    1.60 159
   1  -6  -3    1.00    0.80 113
   1   6  -2   88.70    6.00 149
   1   6  -2   91.60    5.80 174
  -1   6   2  100.60    4.50  30
  -1   6   2   98.00    5.50  71
  -1   6   2   92.10    6.00 158
   1  -6  -2   90.70    4.60 120
   1   6  -1    7.60    2.20 149
   1   6  -1    5.60    1.40 169
  -1   6   1    6.50    0.50  64
  -1   6   1   10.30    2.30 157
  -1   6   1    7.10    1.90 164
   1   6   0   11.40    2.00 150
   1   6   0   10.30    1.60 164
  -1   6   0    9.40    1.80 156
  -1   6   0    9.40    1.70 168
   1   6   1    4.00    0.40  24
   1   6   1    3.70    1.60 151
  -1   6  -1    4.20    1.80 155
  -1   6  -1    2.50    1.40 172
  -1  -6  -1    2.60    0.30 114
   1   6   2   21.20    1.50  14
   1   6   2   25.00    1.70  54
   1   6   2   24.10    2.70 152
  -1   6  -2   26.30    3.10 155
  -1   6  -2   22.10    2.20 176
  -1  -6  -2   23.40    1.60 104
   1   6   3    8.20    1.30  10
   1   6   3    6.10    1.10  60
   1   6   3    7.60    2.20 153
  -1   6  -3    9.70    2.20 154
  -1   6  -3    8.70    1.90 180
  -1  -6  -3    5.00    0.90 100
   1   6   4   19.90    1.70   8
   1   6   4   14.80    1.70  63
   1   6   4   18.70    2.80 155
  -1   6  -4   16.80    2.30 154
  -1   6  -4   16.20    2.30 185
  -1  -6  -4   14.40    1.50  98
   1   6   5   -1.30    0.80   7
   1   6   5   -0.80    1.10  65
   1   6   5    0.50    1.90 156
  -1   6  -5   -2.10    1.40 154
  -1   6  -5    1.00    1.10 189
  -1  -6  -5    1.10    0.90  97
   1   6   6    2.50    1.50   7
   1   6   6    5.70    1.50  67
   1   6   6    5.40    1.80 158
  -1   6  -6    5.80    0.80 106
  -1   6  -6    3.40    0.60 132
  -1   6  -6    5.00    2.20 154
  -1   6  -6    2.50    1.70 193
  -1  -6  -6    3.20    1.50  97
   1  -6   6    4.80    0.70  16
   1  -6   6    4.80    0.70  42
   1  -6   6    2.90    1.30 162
   1   6   7    1.30    1.60   6
   1   6   7    4.70    1.80  67
   1   6   7    6.20    2.60 160
  -1   6  -7    4.90    1.00 103
  -1   6  -7    4.30    2.10 154
  -1   6  -7    7.00    1.90 197
  -1  -6  -7    4.00    1.80  96
   1  -6   7    5.70    0.90  13
   1  -6   7    7.00    2.10 164
   1   6   8    5.50    2.10   7
  -1   6  -8    1.80    1.10 102
  -1   6  -8    2.40    0.90 143
  -1   6  -8    0.60    1.20 155
  -1   6  -8   -1.30    1.40 200
  -1  -6  -8    2.60    1.80  97
   1  -6   8    2.90    1.00  12
   1  -6   8    3.20    1.00  53
   1  -6   8    7.10    2.30 166
   1   6   9    3.60    2.00   7
  -1   6  -9    0.30    1.40 101
  -1   6  -9    4.50    2.20 156
  -1   6  -9    4.30    1.60 204
  -1  -6  -9    1.90    1.90  97
   1  -6   9    3.00    0.90  11
   1  -6   9    4.00    1.30  55
   1  -6   9    1.40    1.70 168
   1   6  10   32.80    3.50   7
  -1   6 -10   35.90    3.70 156
  -1   6 -10   28.60    3.40 206
  -1  -6 -10   37.30    3.70  97
   1  -6  10   30.80    3.40  11
   1  -6  10   25.00    3.30 170
   1   6  11    5.10    3.00   7
  -1   6 -11    1.90    2.20 157
  -1   6 -11    3.00    1.50 209
  -1  -6 -11    3.60    2.60  97
   1  -6  11    0.90    1.10  11
   1   6  12   10.10    2.70   8
  -1   6 -12    7.30    2.50 159
  -1   6 -12    3.20    2.10 212
  -1  -6 -12    6.00    2.50  98
   1  -6  12    8.00    2.10  12
   1   6  13   -0.10    3.20   8
  -1  -6 -13    1.20    3.10  98
   1  -6  13    2.80    1.80  12
   1   7 -11   -1.10    3.00 152
  -1  -7  11    1.10    1.00  26
   1  -7 -11    0.40    1.80 105
   1   7 -10    3.60    3.10 152
   1  -7 -10    1.80    1.90 105
   1   7  -9   27.80    3.70 151
  -1  -7   9   20.60    1.90  32
   1  -7  -9   23.60    3.40 106
   1   7  -8    5.00    3.10 150
   1   7  -8    4.30    1.20 207
  -1   7   8    3.60    1.50  16
   1  -7  -8    4.70    1.50 106
   1   7  -7    3.00    2.00 150
   1   7  -7    3.20    1.00 202
  -1   7   7    4.20    1.70  17
  -1   7   7   -2.50    2.80  72
   1  -7  -7    2.90    1.70 107
   1   7  -6    4.50    2.00 150
   1   7  -6    0.00    1.00 198
  -1   7   6    0.50    1.30  19
  -1   7   6    1.90    1.30  71
   1  -7  -6    1.10    1.00 109
   1   7  -5   15.50    2.70 150
   1   7  -5   15.70    1.90 192
  -1   7   5   17.60    2.20  21
  -1   7   5   23.30    2.20  71
   1  -7  -5   17.90    1.70 111
   1   7  -4    2.20    1.80 150
   1   7  -4    0.90    1.20 187
  -1   7   4    0.40    0.80  25
  -1   7   4    0.20    0.80  69
  -1   7   4    0.20    2.30 161
   1  -7  -4    0.30    0.90 115
   1   7  -3   56.70    5.00 150
   1   7  -3   48.40    3.90 181
  -1   7   3   54.20    3.50  67
  -1   7   3   49.70    5.00 159
   1   7  -2   10.70    2.70 151
   1   7  -2    4.90    1.50 176
  -1   7   2    5.00    0.60  41
  -1   7   2    4.90    0.50  60
  -1   7   2    7.40    2.80 158
  -1   7   2    2.40    2.10 164
   1   7  -1    0.10    1.40 151
   1   7  -1    4.10    1.50 171
  -1   7   1   -0.30    2.10 158
  -1   7   1    0.90    1.90 166
   1   7   0   40.10    3.90 152
   1   7   0   40.00    3.90 167
  -1   7   0   45.00    4.00 157
  -1   7   0   35.80    4.20 170
   1   7   1    2.50    2.30 153
   1   7   1   -0.50    1.10 163
  -1   7  -1   -0.90    2.10 156
  -1   7  -1   -0.20    1.10 173
   1   7   2   38.40    2.00  25
   1   7   2   29.20    2.10  44
   1   7   2   31.30    3.60 154
  -1   7  -2   45.10    4.20 156
  -1   7  -2   39.60    3.50 177
  -1  -7  -2   33.50    1.80 115
  -1  -7  -2   40.00    2.00 134
   1   7   3   92.20    4.50  17
   1   7   3   91.80    6.70 155
  -1   7  -3   90.50    6.60 156
  -1   7  -3   88.10    6.80 181
  -1  -7  -3   79.60    4.00 107
   1   7   4    1.40    1.00  14
   1   7   4    0.30    0.90  59
   1   7   4    2.00    2.40 156
  -1   7  -4    1.40    2.30 155
  -1   7  -4    1.40    1.70 185
  -1  -7  -4   -1.10    0.80 104
   1   7   5    1.90    0.90  12
   1   7   5    2.10    1.30  61
   1   7   5    4.40    2.50 157
  -1   7  -5   -0.20    2.50 155
  -1   7  -5    5.50    1.90 189
  -1  -7  -5    0.30    1.20 102
   1   7   6    0.50    1.20  11
   1   7   6    1.40    2.60 159
  -1   7  -6    1.00    2.30 155
  -1   7  -6    0.70    1.80 193
  -1  -7  -6   -0.20    1.30 101
   1   7   7    0.70    1.10  10
   1   7   7    0.40    2.30 160
  -1   7  -7    4.10    2.50 156
  -1   7  -7    2.80    1.90 196
  -1  -7  -7    0.00    1.10 100
   1   7   8   17.20    2.80  10
  -1   7  -8   25.30    3.30 156
  -1   7  -8   26.70    3.00 200
  -1  -7  -8   22.30    3.00 100
   1  -7   8   18.80    1.40  23
  -1   7  -9   19.60    3.50 157
  -1   7  -9   16.50    2.40 203
  -1  -7  -9   10.80    2.60 100
   1  -7   9   13.80    1.40  19
  -1   7 -10    6.30    2.90 157
  -1   7 -10    3.70    1.60 206
  -1  -7 -10    8.70    2.20 100
   1  -7  10    6.70    1.30  18
  -1   7 -11   18.60    3.80 158
  -1  -7 -11   25.80    3.80 100
   1  -7  11   16.90    2.40  17
   1   8  -9   23.30    4.70 153
   1  -8  -9   30.80    3.60 109
   1   8  -8   -2.30    3.30 152
   1  -8  -8    1.70    1.40 110
   1   8  -7   -0.80    3.20 152
   1  -8  -7   -1.00    1.50 111
   1   8  -6   29.00    4.10 152
   1  -8  -6   32.40    3.10 113
   1   8  -5   11.70    2.90 152
   1   8  -5    8.40    1.80 193
   1  -8  -5    8.80    1.50 117
   1   8  -4    4.90    2.30 152
   1   8  -4    4.90    1.50 187
  -1   8   4    6.50    1.00  62
  -1   8   4    6.10    2.70 161
   1  -8  -4    6.20    1.00 122
   1   8  -3   54.20    5.30 152
   1   8  -3   33.50    3.40 182
  -1   8   3   46.60    5.50 160
  -1   8   3   52.20    5.20 164
   1  -8  -3   42.30    2.60 131
   1   8  -2   37.30    4.60 153
   1   8  -2   31.80    3.20 177
  -1   8   2   47.70    5.20 159
  -1   8   2   24.30    3.00 166
   1   8  -1    5.70    2.20 153
   1   8  -1    2.40    1.40 173
  -1   8   1    0.40    2.90 159
  -1   8   1   -0.70    2.30 169
   1   8   0   -1.30    2.80 154
   1   8   0   -1.00    1.60 169
  -1   8   0    2.10    2.10 158
  -1   8   0    1.60    2.50 171
   1   8   1    0.80    2.80 154
   1   8   1    2.60    1.40 166
  -1   8  -1    1.50    3.30 158
  -1   8  -1    2.30    2.30 175
   1   8   2  105.70    7.60 155
   1   8   2  100.10    6.80 163
  -1   8  -2  104.80    7.20 157
  -1   8  -2   98.10    6.60 178
   1   8   3   45.70    4.80 156
  -1   8  -3   37.50    4.40 157
  -1   8  -3   26.90    3.80 182
  -1  -8  -3   24.90    1.70 119
   1   8   4    7.10    1.10  52
   1   8   4    8.30    2.80 157
  -1   8  -4   10.90    3.40 157
  -1   8  -4   10.70    2.30 185
  -1  -8  -4   10.60    1.30 111
  -1  -8  -4    9.70    1.40 142
   1   8   5    0.10    1.10  56
   1   8   5   -2.40    3.10 158
  -1   8  -5    3.20    2.80 157
  -1   8  -5    2.40    2.20 189
  -1  -8  -5    0.40    1.10 108
   1   8   6    7.50    3.50 160
  -1   8  -6    5.50    3.40 157
  -1   8  -6    5.50    2.40 193
  -1  -8  -6    8.80    1.90 106
   1   8   7   12.60    4.90 161
  -1   8  -7    3.40    2.20 157
  -1   8  -7    0.80    2.20 197
  -1  -8  -7    2.40    1.70 104
  -1   8  -8    5.60    3.40 157
  -1  -8  -8    5.60    2.10 104
  -1   8  -9   -0.30    2.20 158
  -1  -8  -9    2.00    1.80 103
   1   9  -6    2.20    2.60 154
   1  -9  -6    1.10    1.20 120
   1   9  -5    3.50    2.50 154
  -1   9   5    1.00    3.50 163
   1  -9  -5    1.00    0.90 125
   1   9  -4   -0.50    2.50 154
  -1   9   4    4.70    3.40 164
   1   9  -3   20.50    3.90 154
  -1   9   3   17.20    4.20 161
  -1   9   3   13.50    3.00 166
   1   9  -2   16.40    4.70 154
  -1   9   2   13.20    4.50 160
  -1   9   2   18.80    3.80 168
   1   9  -1    0.70    3.60 155
   1   9  -1   -4.20    2.10 176
  -1   9   1   -1.70    3.70 160
  -1   9   1    0.30    2.10 171
   1   9   0   10.90    4.20 155
   1   9   0    3.60    1.90 172
  -1   9   0    3.10    4.00 159
  -1   9   0    2.00    2.90 174
   1   9   1   17.70    3.70 156
   1   9   1   12.90    3.10 169
  -1   9  -1   15.00    4.00 159
  -1   9  -1   11.40    3.30 177
   1   9   2   72.60    8.20 157
   1   9   2   64.90    5.90 166
  -1   9  -2   83.00    7.70 158
  -1   9  -2   57.20    5.60 180
   1   9   3   13.30    4.40 157
   1   9   3    4.80    2.80 164
  -1   9  -3   13.40    3.90 158
  -1   9  -3    7.30    2.40 183
   1   9   4   31.10    5.40 158
  -1   9  -4   33.80    4.60 158
   1   9   5    9.10    4.10 160
  -1   9  -5   -0.10    2.60 158
  -1  -9  -5    7.60    1.20 116
   1   9   6   -0.70    4.00 161
  -1   9  -6    0.90    2.60 158
  -1  -9  -6    0.40    1.50 112
   2   0 -16   45.60    6.10 102
  -2   0  16   63.90    7.20  12
   2   0 -15   -0.10    2.10 101
  -2   0  15   -1.20    1.90  11
   2   0 -14   13.60    3.30 101
  -2   0  14   14.50    3.30  11
   2   0 -13   -2.50    1.90 100
  -2   0  13    1.40    1.70  10
  -2   0  13    2.10    2.00  79
  -2   0  13   -2.10    1.50 205
   2   0 -12    2.80    1.70 100
  -2   0  12    1.90    1.60  10
  -2   0  12    2.10    1.70  80
  -2   0  12    5.20    1.70 206
   2   0 -11   -2.80    1.90  99
  -2   0  11    0.00    2.00   9
  -2   0  11   -0.10    1.80  82
  -2   0  11    1.70    1.20 208
   2   0 -10  114.00    5.60  99
  -2   0  10  112.00    5.90   9
  -2   0  10  111.60    6.30  83
  -2   0  10  107.90    6.20 209
   2   0  -9   -1.00    1.10  99
  -2   0   9   -1.50    1.00   9
  -2   0   9   -0.80    1.50  85
  -2   0   9   -0.80    0.80 211
   2   0  -8    9.60    1.70  99
  -2   0   8    7.00    1.40   9
  -2   0   8   10.10    1.70  86
   2   0  -7   -1.20    1.30 100
  -2   0   7    1.50    1.50  10
  -2   0   7   -0.20    0.90  88
   2   0  -6   16.70    2.00 100
  -2   0   6   11.40    1.80  10
  -2   0   6   11.70    1.80  90
   2   0  -5   -0.80    0.70   3
   2   0  -5    3.50    1.00 102
  -2   0   5    0.70    0.80  12
  -2   0   5    1.30    0.80  93
   2   0  -4  395.30   14.30   7
   2   0  -4  373.00   14.20 104
  -2   0   4  377.50   14.60  14
  -2   0   4  387.30   14.40  97
   2   0  -3    0.30    0.60  12
   2   0  -3    0.80    0.90 108
  -2   0   3   -0.20    0.90  18
  -2   0   3   -0.50    0.50 102
   2   0  -2  115.90    5.00  19
   2   0  -2  117.80    5.30 114
  -2   0   2  112.30    4.70  24
  -2   0   2  117.00    5.00 109
   2   0  -1    0.90    0.50  29
   2   0  -1    0.20    0.50 123
   2   0  -1    1.10    0.40 163
  -2   0   1    0.80    0.50  33
  -2   0   1   -0.30    0.40 119
  -2   0   1   -0.30    0.40 168
   2   0   0   19.90    1.40  41
   2   0   0   20.00    1.30 135
   2   0   0   21.40    1.40 177
  -2   0   0   18.40    1.20  45
  -2   0   0   20.20    1.20 131
  -2   0   0   23.30    1.50 181
   2   0   1    0.60    0.50  52
   2   0   1    1.00    0.60 187
  -2   0  -1    0.20    0.50  56
  -2   0  -1    0.60    0.50 142
  -2   0  -1   -0.90    0.60 191
   2   0   2    1.50    0.70  59
   2   0   2    1.90    1.00 192
  -2   0  -2    2.20    0.80  64
  -2   0  -2    1.70    0.90 198
   2   0   3    4.50    1.10  63
   2   0   3    0.90    1.00 196
  -2   0  -3   -0.40    0.60  70
  -2   0  -3    1.10    0.70 202
   2   0   4  350.90   14.30  66
   2   0   4  364.70   14.30 197
  -2   0  -4  354.70   14.50  74
  -2   0  -4  359.20   14.10 205
   2   0   5    1.10    0.90  68
   2   0   5   -2.10    1.10 198
  -2   0  -5    0.90    1.00  77
  -2   0  -5    3.00    1.40 208
   2   0   6   22.10    2.30  69
   2   0   6   27.80    2.20 199
  -2   0  -6   22.50    2.50  79
  -2   0  -6   27.00    2.40 210
   2   0   7    0.20    0.90  69
   2   0   7   -0.90    1.00 199
  -2   0  -7    0.30    1.40  82
  -2   0  -7   -1.40    1.30 211
   2   0   8    0.40    1.70  70
   2   0   8    0.30    1.10 199
  -2   0  -8    2.10    1.60  83
   2   0   9    1.20    1.80  70
   2   0   9    0.80    1.20 199
  -2   0  -9    2.30    1.20  85
   2   0  10   29.80    3.50  69
   2   0  10   27.20    3.20 198
  -2   0 -10   30.80    3.30  86
   2   0  11    7.10    2.00  69
   2   0  11    1.40    1.60 198
  -2   0 -11    3.10    1.60  88
   2   0  12   29.30    3.90  69
   2   0  12   25.90    3.70 197
  -2   0 -12   28.20    3.20  89
   2   0  13   -4.60    2.40  68
  -2   0 -13   -2.20    2.30  90
   2   0  14  119.10    8.60   2
  -2   0 -14  142.60    9.50  92
   2   0  15   -0.10    2.40   3
  -2   0 -15   -1.90    1.90  93
   2   0  16   -2.10    2.30   4
  -2   0 -16    0.00    2.50  94
   2   1 -16   18.80    3.20 102
  -2   1  16   19.40    4.50  12
  -2  -1  16   24.80    3.50  12
   2  -1 -16   23.70    4.70 102
   2   1 -15   21.50    4.00 102
  -2   1  15    7.40    2.60  11
  -2  -1  15   19.60    3.80  12
   2  -1 -15   16.40    3.20 101
   2   1 -14  142.60    9.90 101
  -2   1  14  109.20    8.90  11
  -2  -1  14  124.10    8.60  11
  -2  -1  14  104.20    8.20  77
  -2  -1  14  127.60    8.80 200
   2  -1 -14  126.60    8.50 101
   2   1 -13   93.80    6.40 101
  -2   1  13  108.10    8.20  10
  -2   1  13   72.30    6.10 208
  -2  -1  13   88.00    6.90  11
  -2  -1  13   82.20    6.60  78
  -2  -1  13   88.70    6.80 201
   2  -1 -13   95.70    6.90 100
   2  -1 -13   80.70    5.50 157
   2   1 -12    4.50    1.80 100
  -2   1  12    3.10    2.40  10
  -2   1  12    5.70    2.00  80
  -2   1  12    6.00    1.80 209
  -2  -1  12    6.00    2.10  10
  -2  -1  12    5.80    1.80  80
  -2  -1  12    6.00    2.10 202
   2  -1 -12    9.00    2.70 100
   2  -1 -12    5.30    1.20 160
   2   1 -11   16.00    2.50 100
  -2   1  11   14.90    2.70   9
  -2   1  11   15.00    2.70  82
  -2   1  11   12.90    2.10 211
  -2  -1  11   12.70    2.30  10
  -2  -1  11   14.00    2.30  81
  -2  -1  11   15.90    2.50 204
   2  -1 -11   12.20    2.80  99
   2   1 -10  153.50    8.20 100
  -2   1  10  175.20    9.00   9
  -2   1  10  162.60    8.60  83
  -2  -1  10  178.80   10.30  10
  -2  -1  10  170.00    8.90  82
  -2  -1  10  172.60    7.90 205
   2  -1 -10  177.70    8.10  99
   2   1  -9    2.40    1.10 100
  -2   1   9    0.20    1.20   9
  -2   1   9    1.90    1.60  84
  -2  -1   9    0.60    1.20  10
  -2  -1   9    1.00    1.10  84
  -2  -1   9    0.50    0.90 206
   2  -1  -9    1.90    1.30  99
   2   1  -8   -0.20    1.10 100
  -2   1   8    0.10    1.20   9
  -2   1   8   -0.10    1.10  86
  -2  -1   8    1.10    1.00  10
  -2  -1   8    0.40    0.90  86
  -2  -1   8    0.10    0.70 207
   2  -1  -8   -0.10    1.10  99
   2   1  -7   23.30    2.40 100
  -2   1   7   15.70    2.10  10
  -2   1   7   19.40    2.00  88
  -2  -1   7   17.60    2.10  10
  -2  -1   7   17.80    1.80  88
  -2  -1   7   17.30    1.70 208
   2  -1  -7   19.30    2.10 100
   2   1  -6   11.30    1.80 101
  -2   1   6    9.00    1.50  10
  -2   1   6    8.80    1.30  90
  -2  -1   6   12.70    1.70  11
  -2  -1   6   12.40    1.40  90
  -2  -1   6   13.80    1.20 210
   2  -1  -6    7.70    1.50 100
   2   1  -5    0.70    0.80   3
   2   1  -5    0.00    0.80 103
  -2   1   5    1.70    1.30  12
  -2   1   5    1.90    0.90  93
  -2  -1   5    0.50    0.80  13
  -2  -1   5   -0.30    0.70  93
  -2  -1   5    0.90    0.80 212
   2  -1  -5    0.40    0.90   3
   2  -1  -5    3.60    1.40 102
   2   1  -4 1500.60   51.40   7
   2   1  -4 1602.00   53.90 106
  -2   1   4 1557.20   54.20  14
  -2   1   4 1538.80   51.90  96
  -2  -1   4 1586.20   53.30  16
  -2  -1   4 1517.00   52.50  97
   2  -1  -4 1566.30   53.00   6
   2  -1  -4 1550.30   54.10 104
   2   1  -3   10.90    1.10  12
   2   1  -3   10.30    1.00 110
  -2   1   3    8.80    1.10  17
  -2   1   3   12.40    1.20 100
  -2  -1   3   12.30    1.10  20
  -2  -1   3   10.80    0.90 102
   2  -1  -3   11.50    1.10  10
   2  -1  -3   13.40    1.20 107
   2   1  -2 1008.90   34.50  20
   2   1  -2  957.70   33.90 117
  -2   1   2  972.80   34.30  22
  -2   1   2 1008.80   34.50 106
  -2  -1   2  958.40   33.50  27
  -2  -1   2  983.50   34.00 110
   2  -1  -2  981.00   32.30  16
   2  -1  -2  952.60   33.00 112
   2   1  -1   72.40    3.30  31
   2   1  -1   71.80    3.20 127
   2   1  -1   71.00    3.10 174
  -2   1   1   77.40    3.50  30
  -2   1   1   71.60    3.50 115
  -2   1   1   83.60    4.10 163
  -2  -1   1   74.30    3.40  37
  -2  -1   1   66.10    3.10 121
  -2  -1   1   70.70    2.70 190
   2  -1  -1   74.80    3.50  25
   2  -1  -1   70.20    3.40 120
   2   1   0   84.70    3.60  44
   2   1   0   77.90    3.60 140
   2   1   0   82.70    3.60 193
  -2   1   0   83.10    3.80  42
  -2   1   0   76.50    3.90 126
  -2   1   0   89.30    4.20 172
  -2  -1   0   87.10    3.80  50
  -2  -1   0   82.20    3.70 134
  -2  -1   0   79.70    3.40 202
   2  -1   0   82.80    3.90  36
   2  -1   0   81.00    3.70 132
   2  -1   0   81.20    3.80 168
   2   1   1  259.80    9.90  54
   2   1   1  273.70   10.10 200
  -2   1  -1  247.90   10.60 137
  -2   1  -1  276.20   11.30 181
  -2  -1  -1  260.70   10.30  60
  -2  -1  -1  260.90   10.10 206
   2  -1   1  268.90   10.00  47
   2  -1   1  263.20   10.50 176
   2   1   2    2.60    0.80  61
   2   1   2    1.10    0.60 202
  -2   1  -2    0.00    0.70  62
  -2   1  -2   -0.70    0.90 188
  -2  -1  -2    0.50    0.60  67
  -2  -1  -2    0.30    0.60 209
   2  -1   2    0.70    0.80  56
   2  -1   2    1.40    0.70 161
   2  -1   2    1.10    1.10 182
   2   1   3  536.00   18.80  65
   2   1   3  541.60   20.00 203
  -2   1  -3  532.40   21.10  69
  -2   1  -3  542.20   21.20 194
  -2  -1  -3  539.00   21.10  72
  -2  -1  -3  507.30   19.80 211
   2  -1   3  537.40   19.30  61
   2  -1   3  536.80   18.60 156
   2  -1   3  560.00   20.00 187
   2   1   4    5.70    1.00  67
   2   1   4    8.30    1.10 204
  -2   1  -4    9.90    1.20  73
  -2   1  -4   10.80    1.40 199
  -2  -1  -4   11.70    1.50  75
  -2  -1  -4    9.20    1.30 212
   2  -1   4   10.80    1.20  64
   2  -1   4   10.70    0.90 149
   2  -1   4    6.30    1.20 190
   2   1   5   20.60    2.20  69
   2   1   5   17.50    1.10 150
   2   1   5   19.60    1.90 204
  -2   1  -5   24.10    2.10  77
  -2   1  -5   18.50    1.80 202
  -2  -1  -5   20.00    1.70  78
   2  -1   5   17.10    1.70  66
   2  -1   5   22.40    2.00 192
   2   1   6   61.80    3.80  69
   2   1   6   65.60    4.00 204
  -2   1  -6   57.40    3.70  79
  -2   1  -6   54.80    3.60 205
  -2  -1  -6   50.40    3.40  80
   2  -1   6   61.80    3.50  67
   2  -1   6   64.10    3.70 193
   2   1   7   23.20    2.20  70
   2   1   7   17.60    2.00 203
  -2   1  -7   24.30    2.40  81
  -2   1  -7   24.00    2.30 207
  -2  -1  -7   25.70    2.40  82
   2  -1   7   22.20    1.90  68
   2  -1   7   20.10    2.10 194
   2   1   8    5.30    1.70  70
   2   1   8   10.00    1.80 203
  -2   1  -8   12.50    2.10  83
  -2   1  -8    9.60    2.00 210
  -2  -1  -8    9.90    1.70  84
   2  -1   8    9.50    1.90  68
   2  -1   8    9.30    2.00 195
   2   1   9   27.50    2.70  70
   2   1   9   29.40    2.80 202
  -2   1  -9   26.10    2.60  85
  -2   1  -9   32.10    3.00 211
  -2  -1  -9   31.50    3.20  85
   2  -1   9   30.20    3.00  69
   2  -1   9   23.80    2.90 195
   2   1  10   21.00    2.80  70
   2   1  10   20.90    3.00 202
  -2   1 -10   28.80    3.20  87
  -2  -1 -10   24.70    2.50  87
   2  -1  10   18.80    2.60  69
   2  -1  10   17.60    2.70 195
   2   1  11   23.30    3.50  69
   2   1  11   28.10    3.50 201
  -2   1 -11   19.00    2.60  88
  -2  -1 -11   20.60    2.70  88
   2  -1  11   20.70    2.90  68
   2  -1  11   19.00    3.30 195
   2   1  12   29.50    3.50  69
   2   1  12   32.60    5.60 200
  -2   1 -12   34.10    3.50  89
  -2  -1 -12   29.10    3.80  89
   2  -1  12   33.70    3.50  68
   2  -1  12   26.00    3.40 194
  -2   1 -13    4.50    2.50  91
  -2  -1 -13   14.00    3.00  91
   2  -1  13   16.20    3.70  68
   2   1  14    2.90    2.30   2
  -2   1 -14    0.80    1.90  92
  -2  -1 -14    5.20    2.30  92
   2  -1  14    3.70    2.00   2
   2   1  15   25.00    3.90   3
  -2   1 -15   17.80    3.40  93
  -2  -1 -15   24.70    4.30  93
   2  -1  15   26.30    3.70   3
   2   1  16    6.10    3.00   4
  -2   1 -16    5.70    2.80  94
  -2  -1 -16    5.80    2.70  94
   2  -1  16    3.00    2.80   4
   2   2 -16   42.70    5.30 103
  -2   2  16   44.10    5.30  12
  -2  -2  16   44.90    5.10  13
   2  -2 -16   48.50    6.20 102
   2   2 -15    0.80    3.10 102
  -2   2  15    4.10    2.50  11
  -2  -2  15    3.70    3.00  12
   2  -2 -15    1.70    2.30 101
   2   2 -14  104.60    7.70 102
  -2   2  14   82.90    7.90  11
  -2  -2  14  109.20    7.50  12
  -2  -2  14   98.30    7.90  76
  -2  -2  14  114.40    7.50 196
   2  -2 -14  106.60    7.50 101
   2   2 -13   25.40    3.50 101
  -2   2  13   21.00    3.60  10
  -2  -2  13   23.00    3.50  11
  -2  -2  13   26.40    3.60  77
  -2  -2  13   26.40    3.10 197
   2  -2 -13   31.20    4.40 100
   2  -2 -13   19.60    2.10 151
   2   2 -12   97.20    6.50 101
  -2   2  12   87.70    7.20  10
  -2   2  12   80.80    6.60  80
  -2   2  12   84.70    6.50 212
  -2  -2  12   95.40    6.20  11
  -2  -2  12   95.70    6.70  79
  -2  -2  12   80.80    5.60 198
   2  -2 -12   78.80    6.00 100
   2  -2 -12   77.10    5.30 154
   2   2 -11   -0.60    1.40 101
  -2   2  11   -2.90    1.40  10
  -2   2  11    1.90    1.50  81
  -2  -2  11   -0.20    1.30  11
  -2  -2  11   -0.80    1.20  80
  -2  -2  11    0.80    1.50 198
   2  -2 -11   -1.00    1.50 100
   2  -2 -11    0.80    0.90 156
   2   2 -10   60.10    4.10 101
  -2   2  10   58.10    4.50  10
  -2   2  10   68.60    4.90  83
  -2  -2  10   66.10    4.50  11
  -2  -2  10   64.00    4.60  81
  -2  -2  10   66.10    3.80 199
   2  -2 -10   60.80    4.90 100
   2  -2 -10   62.00    4.20 157
   2   2  -9    1.00    1.10 101
  -2   2   9    1.90    1.80  10
  -2   2   9    0.00    1.20  84
  -2  -2   9    2.40    1.10  11
  -2  -2   9    0.40    1.00  83
  -2  -2   9    1.00    1.10 199
   2  -2  -9    0.60    1.80 100
   2  -2  -9    1.30    0.90 159
   2   2  -8    7.50    1.80 101
  -2   2   8    3.60    1.40  10
  -2   2   8    5.30    1.80  85
  -2  -2   8    5.90    1.60  11
  -2  -2   8    6.10    1.60  85
  -2  -2   8    5.60    1.10 200
   2  -2  -8    7.60    1.50 100
   2  -2  -8    3.90    1.00 160
   2   2  -7   38.10    2.60 102
  -2   2   7   41.30    2.90  10
  -2   2   7   45.40    3.10  87
  -2  -2   7   39.80    2.70  12
  -2  -2   7   47.40    3.40  86
  -2  -2   7   43.40    2.40 200
   2  -2  -7   36.50    2.80 100
   2  -2  -7   40.90    2.90 161
   2   2  -6  621.70   22.10 103
  -2   2   6  643.50   22.40  11
  -2   2   6  640.80   24.10  89
  -2  -2   6  590.10   22.60  13
  -2  -2   6  592.70   21.50  89
  -2  -2   6  554.90   20.90 199
   2  -2  -6  601.30   22.90 101
   2   2  -5    1.10    0.90   2
   2   2  -5    0.50    1.00 105
  -2   2   5    1.50    1.10  12
  -2   2   5    1.30    1.20  91
  -2  -2   5    1.10    1.00  15
  -2  -2   5    2.90    1.00  92
  -2  -2   5    0.60    0.60 198
   2  -2  -5    2.70    1.40   1
   2  -2  -5    3.00    1.20 102
   2   2  -4 1012.20   37.10   6
   2   2  -4 1034.60   33.90 109
  -2   2   4  996.50   35.80  14
  -2   2   4 1021.80   34.80  94
  -2  -2   4  991.80   33.70  19
  -2  -2   4  998.40   37.20  96
  -2  -2   4 1063.40   32.90 194
   2  -2  -4 1001.60   34.00   4
   2  -2  -4  983.50   34.00 104
   2   2  -3  161.10    6.30  11
   2   2  -3  156.90    6.20 114
  -2   2   3  157.60    6.70  17
  -2   2   3  161.30    6.50  98
  -2  -2   3  144.80    6.20  24
  -2  -2   3  158.30    6.10 101
  -2  -2   3  173.10    5.60 180
   2  -2  -3  161.40    6.50   8
   2  -2  -3  163.70    6.20 107
   2  -2  -3  167.30    7.70 161
   2   2  -2   48.70    2.50  20
   2   2  -2   49.50    2.30 123
  -2   2   2   47.70    2.60  22
  -2   2   2   52.30    2.60 103
  -2  -2   2   45.50    2.40  33
  -2  -2   2   46.70    2.40 110
   2  -2  -2   51.20    2.40  13
   2  -2  -2   52.80    3.00 112
   2  -2  -2   52.40    3.10 160
   2   2  -1  392.60   14.80  32
  -2   2   1  399.40   15.60  30
  -2   2   1  409.30   14.50 110
  -2   2   1  418.60   16.60 162
  -2  -2   1  399.10   14.90 122
   2  -2  -1  415.90   15.60  20
   2  -2  -1  399.10   14.60 120
   2  -2  -1  415.40   15.60 159
   2   2   0    9.20    0.90  45
   2   2   0   10.00    0.90 209
  -2   2   0   12.00    1.00  41
  -2   2   0    8.50    0.90 120
  -2   2   0   12.60    1.30 169
  -2  -2   0   10.70    1.00  56
  -2  -2   0    8.20    0.80 135
   2  -2   0    9.70    0.80  30
   2  -2   0    9.90    0.80 131
   2  -2   0   12.30    1.30 157
   2  -2   0    9.30    1.20 162
   2   2   1  350.60   12.90  55
   2   2   1  346.30   12.40 210
  -2   2  -1  352.20   13.70  53
  -2   2  -1  340.80   13.40 131
  -2   2  -1  360.20   13.60 176
  -2  -2  -1  334.30   13.30  65
   2  -2   1  343.10   12.90  41
   2  -2   1  328.90   12.80 143
   2  -2   1  351.50   12.80 155
   2  -2   1  351.50   13.20 168
   2   2   2  548.10   20.00  61
   2   2   2  550.40   19.30 210
  -2   2  -2  570.80   21.00  62
  -2   2  -2  559.40   21.10 140
  -2   2  -2  585.70   21.50 182
  -2  -2  -2  517.00   21.10  71
   2  -2   2  562.40   19.40  50
   2  -2   2  559.40   21.70 152
   2  -2   2  595.00   20.70 174
   2   2   3    3.70    0.80  65
   2   2   3    3.30    0.90 209
  -2   2  -3    2.90    0.70  69
  -2   2  -3    3.50    0.90 161
  -2   2  -3    1.80    1.20 188
  -2  -2  -3    4.10    1.20  75
   2  -2   3    3.20    0.90  57
   2  -2   3    2.90    1.00 179
   2   2   4  585.70   20.00  67
   2   2   4  557.40   20.70 144
   2   2   4  571.40   19.90 209
  -2   2  -4  542.30   21.20  74
  -2   2  -4  567.80   19.50 160
  -2   2  -4  575.50   20.00 193
  -2  -2  -4  542.90   22.70  78
   2  -2   4  556.70   20.00  61
   2  -2   4  538.70   19.30 145
   2  -2   4  596.30   21.70 182
   2   2   5    6.20    1.40  68
   2   2   5    3.90    0.80 149
   2   2   5    3.20    1.10 208
  -2   2  -5    4.30    0.90  77
  -2   2  -5    5.20    1.00 160
  -2   2  -5    9.40    1.60 197
  -2  -2  -5    2.10    1.00  80
   2  -2   5    6.00    1.30  63
   2   2   6  124.20    6.20  69
   2   2   6  118.60    5.20 155
   2   2   6  128.00    6.30 207
  -2   2  -6  119.90    5.80  80
  -2   2  -6  118.00    5.00 161
  -2   2  -6  133.90    7.10 201
  -2  -2  -6  121.40    5.90  82
   2  -2   6  116.80    5.80  65
   2  -2   6  129.20    6.10 187
   2   2   7   20.90    2.50  70
   2   2   7   15.20    2.30 207
  -2   2  -7   14.10    1.80  82
  -2   2  -7   17.80    1.70 204
  -2  -2  -7   17.50    2.20  83
   2  -2   7   13.90    2.00  66
   2  -2   7   20.40    2.50 188
   2   2   8   19.80    2.40  70
   2   2   8   17.60    2.60 206
  -2   2  -8   21.30    2.10  84
  -2   2  -8   22.30    2.10 206
  -2  -2  -8   21.80    2.50  85
   2  -2   8   22.00    2.40  67
   2  -2   8   27.40    2.70 189
   2   2   9   44.30    3.80  70
   2   2   9   52.40    4.40 205
  -2   2  -9   50.80    3.90  86
  -2   2  -9   55.90    4.10 209
  -2  -2  -9   54.10    4.20  86
   2  -2   9   45.70    3.60  67
   2  -2   9   52.70    3.90 190
   2   2  10  133.20    8.80  70
   2   2  10  131.70    8.30 204
  -2   2 -10  120.20    6.80  87
  -2   2 -10  113.10    7.20 211
  -2  -2 -10  135.00    7.90  88
   2  -2  10  118.80    7.40  67
   2  -2  10  125.60    8.10 190
   2   2  11   34.50    4.10  69
   2   2  11   28.80    3.70 203
  -2   2 -11   26.50    3.20  89
  -2  -2 -11   32.20    3.60  89
   2  -2  11   30.80    3.40  67
   2  -2  11   43.70    4.10 191
  -2   2 -12   26.80    3.30  90
  -2  -2 -12   30.50    3.30  90
   2  -2  12   27.20    3.50  67
   2  -2  12   27.80    3.80 190
   2   2  13   10.20    2.80   1
  -2   2 -13   14.30    2.60  91
  -2  -2 -13   12.50    2.70  91
   2  -2  13   12.90    2.20   1
   2  -2  13   13.30    3.50  66
   2   2  14    2.20    2.40   2
  -2   2 -14    1.80    2.60  92
  -2  -2 -14    2.00    2.30  92
   2  -2  14   -1.30    2.60   2
   2  -2  14   -1.20    2.30  66
   2   2  15   40.60    4.70   3
  -2   2 -15   46.30    5.60  94
  -2  -2 -15   35.00    5.20  93
   2  -2  15   28.30    4.90   4
   2   2  16    6.30    4.10   4
  -2   2 -16    1.20    2.40  95
  -2  -2 -16    2.20    3.80  94
   2  -2  16    4.00    3.70   5
  -2   3  16   -0.70    3.80  12
  -2  -3  16    3.90    2.50  14
   2  -3 -16    4.60    4.10 102
  -2   3  15    7.60    2.70  12
  -2  -3  15   -0.80    2.70  14
   2  -3 -15    7.30    2.70 102
   2   3 -14    3.10    2.00 103
  -2   3  14    5.80    3.10  11
  -2  -3  14    1.90    1.70  13
  -2  -3  14    1.80    2.20  75
  -2  -3  14    4.90    2.70 191
   2  -3 -14    6.00    3.40 101
   2   3 -13  119.00    7.40 103
  -2   3  13  114.10    8.20  11
  -2  -3  13  107.70    7.20  13
  -2  -3  13  113.80    7.30  76
  -2  -3  13  108.30    7.80 192
   2  -3 -13  120.70    8.40 101
   2  -3 -13  107.80    6.90 147
  -2   3  12    7.80    2.20  11
  -2  -3  12   13.70    2.40  13
  -2  -3  12   12.80    2.20  77
  -2  -3  12   11.30    2.40 192
   2  -3 -12    8.70    2.40 101
   2  -3 -12    8.60    1.50 149
   2   3 -11   41.30    3.30 103
  -2   3  11   27.60    3.90  11
  -2   3  11   30.90    3.90  80
  -2  -3  11   27.40    3.30  13
  -2  -3  11   26.10    3.40  78
  -2  -3  11   33.40    3.00 192
   2  -3 -11   32.30    3.70 101
   2  -3 -11   30.20    2.90 151
   2   3 -10   -0.30    1.80 103
  -2   3  10    0.70    1.90  10
  -2   3  10    2.60    2.00  82
  -2  -3  10    1.70    1.50  13
  -2  -3  10    3.50    1.70  80
  -2  -3  10   -0.60    1.20 192
   2  -3 -10    2.00    2.00 100
   2  -3 -10   -0.30    1.10 152
   2   3  -9    9.90    1.70 103
  -2   3   9   12.90    2.40  10
  -2   3   9    8.30    1.60  83
  -2  -3   9    8.90    1.40  13
  -2  -3   9   11.90    1.70  81
  -2  -3   9   11.40    1.50 191
   2  -3  -9    9.00    2.30 100
   2  -3  -9    9.60    1.50 153
   2   3  -8   71.50    4.30 104
  -2   3   8   74.80    4.30  11
  -2   3   8   69.30    4.40  84
  -2  -3   8   68.30    4.40  14
  -2  -3   8   80.60    5.10  83
  -2  -3   8   71.40    3.80 190
   2  -3  -8   70.90    4.90 101
   2  -3  -8   74.40    4.40 154
  -2   3   7  136.60    6.80  11
  -2   3   7  160.50    7.50  86
  -2  -3   7  137.40    7.00  15
  -2  -3   7  158.10    7.00  84
  -2  -3   7  162.00    7.20 188
   2  -3  -7  151.10    7.40 101
   2  -3  -7  153.40    7.10 155
   2   3  -6    0.60    1.00 106
  -2   3   6    1.20    0.90  12
  -2   3   6    0.60    1.40  87
  -2  -3   6    0.70    0.90  16
  -2  -3   6    0.40    0.90  86
  -2  -3   6    0.30    0.60 185
   2  -3  -6    0.80    1.00 102
   2  -3  -6    1.40    0.80 155
   2   3  -5   99.70    4.50 109
  -2   3   5  102.30    5.30  13
  -2   3   5   97.10    5.20  89
  -2  -3   5   96.70    4.40  89
  -2  -3   5  106.50    4.30 179
   2  -3  -5   92.40    5.60 103
   2  -3  -5  100.20    5.00 155
   2   3  -4  321.20   12.40   2
   2   3  -4  311.50   11.60 114
   2   3  -4  346.80   12.30 211
  -2   3   4  332.70   13.20  16
  -2   3   4  309.80   12.50  92
  -2  -3   4  309.00   12.40  24
  -2  -3   4  306.90   12.70  92
  -2  -3   4  335.80   11.10 167
   2  -3  -4  330.70   11.60   2
   2  -3  -4  318.00   13.60 106
   2  -3  -4  310.00   13.50 155
   2   3  -3   46.40    2.30   8
   2   3  -3   49.60    2.40 121
   2   3  -3   56.50    2.50 200
  -2   3   3   51.20    2.90  19
  -2   3   3   51.00    3.10  95
  -2  -3   3   52.60    2.60  31
  -2  -3   3   53.10    2.50  98
   2  -3  -3   51.70    2.90   5
   2  -3  -3   50.40    2.80 109
   2  -3  -3   54.70    3.30 155
   2   3  -2   16.00    1.00  17
   2   3  -2   13.90    0.90 132
   2   3  -2   16.80    0.90 176
  -2   3   2   11.80    1.20  24
  -2   3   2   14.30    1.50  99
  -2  -3   2   14.70    1.10  42
   2  -3  -2   15.10    1.50   9
   2  -3  -2   12.90    1.00 114
   2  -3  -2   14.30    1.40 154
  -2   3   1   22.10    1.50  31
  -2   3   1   21.50    1.40 104
  -2   3   1   26.40    2.20 163
  -2  -3   1   22.90    1.40  55
   2  -3  -1   21.10    1.30  14
   2  -3  -1   21.20    1.40 121
   2  -3  -1   20.20    2.10 153
   2   3   0    6.70    0.60  44
  -2   3   0    6.30    0.70  42
  -2   3   0    6.10    0.70 112
  -2   3   0    5.60    1.30 160
  -2   3   0    8.10    1.50 168
  -2  -3   0    7.50    0.70  65
  -2  -3   0    7.20    0.70 134
   2  -3   0    7.40    0.90  22
   2  -3   0    6.30    0.80 132
   2  -3   0    8.10    1.40 151
   2   3   1  448.30   16.70  54
  -2   3  -1  473.60   17.20  54
  -2   3  -1  471.80   17.30 122
  -2   3  -1  472.30   18.00 159
  -2   3  -1  464.60   17.00 173
  -2  -3  -1  447.50   17.60  71
   2  -3   1  476.80   18.50  32
   2  -3   1  483.50   19.50 150
   2  -3   1  490.90   18.90 163
   2   3   2  836.10   29.20  60
  -2   3  -2  841.60   30.40  64
  -2   3  -2  856.60   31.50 133
  -2   3  -2  858.00   29.00 158
  -2   3  -2  833.90   29.50 179
  -2  -3  -2  813.80   30.20  75
   2  -3   2  843.80   29.00  43
   2  -3   2  862.00   30.40 148
   2  -3   2  865.60   32.00 167
   2   3   3   27.90    2.00  64
   2   3   3   28.40    2.20 144
  -2   3  -3   30.10    1.80  71
  -2   3  -3   27.50    1.80 141
  -2   3  -3   22.60    1.90 158
  -2   3  -3   25.40    2.10 184
  -2  -3  -3   23.40    1.60  78
   2  -3   3   24.70    1.70  51
   2  -3   3   26.00    2.40 145
   2  -3   3   29.90    2.20 172
   2   3   4  668.40   23.90  66
   2   3   4  674.50   23.80 147
   2   3   4  684.60   24.40 212
  -2   3  -4  665.60   24.40  75
  -2   3  -4  670.50   23.70 158
  -2   3  -4  687.80   25.70 189
  -2  -3  -4  650.60   24.50  80
   2  -3   4  671.20   24.10  56
   2  -3   4  667.30   25.50 175
   2   3   5    2.20    1.20  68
   2   3   5    1.60    0.80 150
   2   3   5    0.10    0.80 211
  -2   3  -5    0.50    0.90  79
  -2   3  -5   -0.60    0.90 158
  -2   3  -5    1.20    1.30 194
  -2  -3  -5    2.00    1.00  82
   2  -3   5    1.00    0.90  59
   2  -3   5   -0.50    1.20 178
   2   3   6  186.10   10.00  69
   2   3   6  185.60    9.00 154
   2   3   6  187.90    9.20 210
  -2   3  -6  181.30    8.10  81
  -2   3  -6  194.10    7.60 158
  -2   3  -6  191.70    8.30 197
  -2  -3  -6  182.20    8.60  84
   2  -3   6  194.80    8.60  62
   2  -3   6  196.40    9.30 181
   2   3   7   57.20    4.10  69
   2   3   7   60.40    3.70 158
   2   3   7   52.00    4.10 209
  -2   3  -7   55.00    3.90  83
  -2   3  -7   57.10    3.00 159
  -2   3  -7   50.80    3.70 201
  -2  -3  -7   62.00    4.00  85
   2  -3   7   55.80    4.00  63
   2  -3   7   59.10    4.40 183
   2   3   8    4.80    1.40  69
   2   3   8    3.40    1.50 208
  -2   3  -8    1.00    1.30  85
  -2   3  -8    2.40    1.00 160
  -2   3  -8    3.90    1.50 204
  -2  -3  -8    6.40    1.90  86
   2  -3   8    3.20    1.30  64
   2  -3   8    1.50    1.40 184
   2   3   9    3.00    1.60  69
   2   3   9    2.20    1.50 207
  -2   3  -9    0.00    1.00  87
  -2   3  -9    4.60    1.40 206
  -2  -3  -9    3.10    1.90  88
   2  -3   9    0.00    1.10  65
   2  -3   9    4.20    1.40 185
   2   3  10  370.60   19.90  69
   2   3  10  376.10   19.50 206
  -2   3 -10  366.30   17.10  88
  -2   3 -10  388.50   17.90 208
  -2  -3 -10  326.40   17.00  89
   2  -3  10  386.10   17.10  65
   2  -3  10  343.40   18.30 186
  -2   3 -11   53.10    4.20  90
  -2   3 -11   48.00    4.40 210
  -2  -3 -11   34.80    3.40  90
   2  -3  11   41.60    3.50  65
   2  -3  11   32.60    4.30 186
   2   3  12   23.90    3.60   1
  -2   3 -12   34.90    3.80  91
  -2  -3 -12   35.80    3.80  91
   2  -3  12   33.10    3.90   1
   2  -3  12   38.00    3.80  65
   2  -3  12   27.50    4.10 186
   2   3  13    1.00    2.10   2
  -2   3 -13    3.20    1.90  92
  -2  -3 -13    3.80    2.20  92
   2  -3  13    1.90    1.70   2
   2  -3  13    2.10    2.10  65
   2   3  14   -1.20    2.00   3
  -2   3 -14    1.90    2.80  93
  -2  -3 -14   -1.50    1.80  93
   2  -3  14   -3.30    2.60   3
   2   3  15    3.10    2.90   4
  -2   3 -15    4.00    3.00  95
  -2  -3 -15    4.20    2.50  94
   2  -3  15    4.20    3.30   5
  -2   4  15   21.80    3.80  13
  -2  -4  15   15.00    3.50  15
   2  -4 -15   12.70    3.10 103
   2   4 -14   52.70    4.60 105
  -2   4  14   43.40    5.30  12
  -2  -4  14   45.80    5.10  15
   2  -4 -14   45.60    6.10 102
   2   4 -13  120.30    7.40 105
   2   4 -13  112.90    7.40 145
  -2   4  13  100.80    8.90  12
  -2  -4  13  120.40    7.90  15
  -2  -4  13  106.10    6.70 185
   2  -4 -13  116.10    8.40 102
   2   4 -12  134.50    9.40 105
  -2   4  12  134.30    9.00  12
  -2  -4  12  138.80    8.00  15
  -2  -4  12  129.40    7.70  75
  -2  -4  12  118.30    7.40 185
   2  -4 -12  134.20    9.00 102
   2  -4 -12  115.20    7.60 146
   2   4 -11    0.60    1.20 105
  -2   4  11    1.20    1.60  12
  -2  -4  11    0.70    1.10  15
  -2  -4  11    4.00    1.40  76
  -2  -4  11    1.60    1.40 184
   2  -4 -11   -1.10    2.30 102
   2  -4 -11    1.40    1.50 147
   2   4 -10    3.20    1.90 105
  -2   4  10    2.50    1.60  12
  -2   4  10    0.00    2.20  80
  -2  -4  10    4.40    1.50  15
  -2  -4  10    6.50    1.50  77
  -2  -4  10    7.10    1.50 183
   2  -4 -10    4.90    2.20 102
   2  -4 -10    1.80    1.50 148
   2   4  -9    9.80    1.60 106
  -2   4   9    9.30    1.80  12
  -2   4   9   10.10    2.30  81
  -2  -4   9    7.10    1.30  16
  -2  -4   9   10.50    1.50  78
  -2  -4   9    9.80    1.50 182
   2  -4  -9    8.30    1.90 102
   2  -4  -9    7.80    1.90 149
   2   4  -8   38.00    2.50 107
  -2   4   8   30.70    2.90  12
  -2   4   8   28.30    3.00  83
  -2  -4   8   28.70    2.40  17
  -2  -4   8   37.10    2.90  79
  -2  -4   8   34.50    2.70 179
   2  -4  -8   32.30    3.10 102
   2  -4  -8   34.40    2.60 150
   2   4  -7  226.20   10.80 109
  -2   4   7  208.40   10.10  13
  -2   4   7  218.60   10.40  84
  -2  -4   7  215.10   10.10  19
  -2  -4   7  218.70    9.50  81
  -2  -4   7  219.70   10.10 175
   2  -4  -7  191.70    9.00 103
   2  -4  -7  195.90   10.20 150
   2   4  -6  386.40   14.80 111
  -2   4   6  356.10   16.30  14
  -2   4   6  385.50   15.80  85
  -2  -4   6  359.00   14.90  21
  -2  -4   6  360.80   13.80  82
  -2  -4   6  383.60   15.20 170
   2  -4  -6  377.60   14.00 104
   2  -4  -6  362.20   15.20 151
   2   4  -5  118.40    5.40 115
   2   4  -5  122.40    5.10 207
  -2   4   5  122.80    6.00  15
  -2   4   5  116.90    6.10  87
  -2  -4   5  118.10    5.50  25
  -2  -4   5  120.40    5.40  84
   2  -4  -5  110.70    5.60 105
   2  -4  -5  123.10    6.00 151
   2   4  -4  343.70   13.00 122
   2   4  -4  281.70   11.20 199
  -2   4   4  317.40   12.20  18
  -2   4   4  309.90   14.30  89
   2  -4  -4  319.90   11.80 108
   2  -4  -4  329.70   13.20 151
   2   4  -3  521.60   18.50 133
   2   4  -3  544.00   19.20 187
  -2   4   3  491.10   19.30  21
  -2   4   3  502.90   18.80  91
  -2  -4   3  472.70   17.70  43
   2  -4  -3  475.10   16.90 111
   2  -4  -3  524.00   19.30 150
   2   4  -2   26.80    1.30  10
   2   4  -2   23.30    1.50 172
  -2   4   2   25.30    1.90  26
  -2   4   2   25.80    1.90  94
  -2  -4   2   25.90    1.30 100
   2  -4  -2   30.70    2.00   4
   2  -4  -2   24.80    1.70 116
   2  -4  -2   29.50    2.70 149
   2   4  -1   24.90    1.40  25
  -2   4   1   25.60    1.50  34
  -2   4   1   24.20    1.60  97
  -2   4   1   24.40    2.30 160
  -2   4   1   22.30    2.20 164
  -2  -4   1   25.00    1.30  69
  -2  -4   1   27.00    1.50 115
   2  -4  -1   29.10    1.80   7
   2  -4  -1   24.10    1.40 124
   2  -4  -1   30.10    2.40 149
   2   4   0   27.10    1.60  41
  -2   4   0   30.60    1.70  45
  -2   4   0   29.60    1.70 103
  -2   4   0   26.90    2.50 159
  -2   4   0   29.40    2.30 168
  -2  -4   0   28.30    1.70  75
   2  -4   0   28.40    1.70 135
   2  -4   0   37.40    2.90 148
   2   4   1   95.00    4.70  51
  -2   4  -1   97.20    4.10  57
  -2   4  -1   92.80    4.00 112
  -2   4  -1   99.00    4.90 158
  -2   4  -1  100.90    5.60 172
  -2  -4  -1   96.40    4.50  79
  -2  -4  -1  103.70    4.80 141
   2  -4   1  105.50    5.10 146
   2   4   2    0.50    0.70  58
   2   4   2    2.30    1.50 145
  -2   4  -2   -0.20    0.40  67
  -2   4  -2    0.30    0.40 123
  -2   4  -2    1.20    1.30 158
  -2   4  -2    0.10    0.90 177
  -2  -4  -2    0.30    0.70  81
   2  -4   2   -1.20    0.40  33
   2  -4   2   -0.90    1.20 145
   2  -4   2    1.30    0.90 162
   2   4   3 1746.50   59.70  62
   2   4   3 1758.00   66.10 147
  -2   4  -3 1778.50   58.00  74
  -2   4  -3 1687.50   61.40 132
  -2   4  -3 1716.20   59.10 157
  -2   4  -3 1728.10   58.90 182
  -2  -4  -3 1653.80   59.40  82
   2  -4   3 1656.40   56.70  42
   2  -4   3 1748.50   59.60 166
   2   4   4    5.00    1.20  64
   2   4   4    1.30    1.40 149
  -2   4  -4    2.60    0.70  79
  -2   4  -4    2.60    0.60 139
  -2   4  -4    2.70    1.50 157
  -2   4  -4    2.70    1.40 187
  -2  -4  -4    2.80    1.00  84
   2  -4   4    4.10    0.70  49
   2  -4   4    3.20    1.10 169
   2   4   5   -0.40    0.70  66
   2   4   5    0.10    0.90 151
  -2   4  -5    0.10    0.80  82
  -2   4  -5    0.10    1.20 157
  -2   4  -5    0.00    0.80 191
  -2  -4  -5   -0.30    0.70  85
   2  -4   5    0.30    0.60  54
   2  -4   5    0.90    0.90 172
   2   4   6   61.20    4.10  67
   2   4   6   59.40    3.50 154
   2   4   6   56.20    4.50 212
  -2   4  -6   55.90    3.40  84
  -2   4  -6   51.90    3.30 157
  -2   4  -6   42.50    3.90 195
  -2  -4  -6   55.40    3.70  86
   2  -4   6   60.00    3.10  57
   2  -4   6   58.70    6.40 175
   2   4   7   87.50    5.60  68
   2   4   7   90.10    4.80 157
   2   4   7   96.90    6.30 211
  -2   4  -7   84.60    4.60  86
  -2   4  -7   82.90    4.50 158
  -2   4  -7   64.40    5.30 198
  -2  -4  -7   68.50    4.30  87
   2  -4   7   80.90    4.60  59
   2  -4   7   81.50    5.90 177
   2   4   8   79.70    6.30  68
   2   4   8   73.40    4.00 160
   2   4   8   63.80    5.70 210
  -2   4  -8   75.40    4.70  87
  -2   4  -8   76.30    4.20 158
  -2   4  -8   85.70    5.80 201
  -2  -4  -8   90.40    5.30  88
   2  -4   8   77.60    5.80 178
   2   4   9   25.10    3.00  68
   2   4   9   33.60    3.70 209
  -2   4  -9   26.00    3.00  89
  -2   4  -9   30.10    2.40 159
  -2   4  -9   31.80    2.70 204
  -2  -4  -9   35.60    3.30  89
   2  -4   9   32.60    2.70  62
   2  -4   9   27.60    3.20 180
  -2   4 -10   63.70    4.50  90
  -2   4 -10   56.60    3.70 161
  -2   4 -10   62.90    4.60 207
  -2  -4 -10   68.10    4.70  90
   2  -4  10   56.80    5.20  62
   2  -4  10   57.90    5.00 181
   2   4  11    1.50    1.60   1
  -2   4 -11   -0.20    1.70  91
  -2   4 -11   -1.50    1.10 209
  -2  -4 -11    0.10    1.50  91
   2  -4  11   -1.10    1.70   1
   2  -4  11    1.90    2.10  63
   2  -4  11    2.30    2.60 181
   2   4  12    4.40    1.90   2
  -2   4 -12    9.90    2.40  93
  -2   4 -12    1.60    1.40 211
  -2  -4 -12    7.20    2.10  92
   2  -4  12    3.70    2.20   3
   2  -4  12    1.50    2.40  63
   2  -4  12   -0.20    2.20 182
   2   4  13    3.30    2.50   3
  -2   4 -13    4.20    2.10  94
  -2  -4 -13    6.70    2.30  93
   2  -4  13    6.00    2.00   4
   2   4  14   13.40    3.40   4
  -2  -4 -14   24.50    4.00  94
   2  -4  14   11.70    2.80   5
  -2   5  14   29.80    5.00  14
  -2  -5  14   28.00    3.80  18
   2  -5 -14   29.90    5.00 104
   2   5 -13   -0.60    2.20 147
  -2   5  13    2.20    3.00  13
  -2  -5  13    2.70    2.00  18
   2  -5 -13    4.50    3.20 103
   2   5 -12   38.80    4.40 146
  -2   5  12   48.70    4.60  13
  -2  -5  12   46.20    4.30  18
   2  -5 -12   43.10    4.60 103
   2   5 -11   26.20    2.80 108
   2   5 -11   21.30    2.80 145
  -2   5  11   17.20    2.80  13
  -2  -5  11   25.60    2.80  18
  -2  -5  11   26.60    2.70  73
  -2  -5  11   17.70    2.50 176
   2  -5 -11   20.10    3.10 103
   2  -5 -11   18.90    3.10 144
   2   5 -10    1.00    1.10 109
   2   5 -10   -0.70    1.80 144
  -2   5  10    0.10    2.10  13
  -2  -5  10    1.60    1.00  19
  -2  -5  10    5.00    1.60  74
  -2  -5  10    1.20    1.40 174
   2  -5 -10    2.40    2.30 103
   2  -5 -10    1.30    1.70 145
   2   5  -9    1.10    0.90 110
  -2   5   9    2.30    1.90  14
  -2   5   9   -4.60    2.30  80
  -2  -5   9    1.30    0.80  20
  -2  -5   9    0.00    1.20  74
  -2  -5   9    0.40    1.10 171
   2  -5  -9   -1.70    1.70 104
   2  -5  -9    0.80    1.10 146
   2   5  -8  108.10    6.70 112
  -2   5   8  109.80    6.90  14
  -2   5   8  109.40    7.50  81
  -2  -5   8  109.40    7.00  22
  -2  -5   8  107.90    5.60  75
  -2  -5   8   99.80    5.60 168
   2  -5  -8  105.90    6.70 104
   2  -5  -8   98.90    5.90 147
   2   5  -7   13.90    1.40 114
  -2   5   7   13.30    2.00  15
  -2   5   7    8.70    1.70  82
  -2  -5   7   13.90    1.50  24
  -2  -5   7   14.10    1.50  75
  -2  -5   7   13.00    1.40 163
   2  -5  -7   16.50    1.90 105
   2  -5  -7   17.10    2.10 147
   2   5  -6   14.00    1.50 119
   2   5  -6   19.20    1.40 208
  -2   5   6   19.80    2.10  16
  -2   5   6   19.90    2.30  83
  -2  -5   6   19.60    1.40  29
   2  -5  -6   13.60    1.60 106
   2  -5  -6   10.20    2.20 147
   2   5  -5   57.70    2.70 125
   2   5  -5   53.40    2.50 202
  -2   5   5   47.40    3.60  18
  -2   5   5   54.70    3.70  84
  -2  -5   5   44.30    2.60  35
  -2  -5   5   56.20    2.60  76
   2  -5  -5   57.50    3.10 108
   2  -5  -5   54.20    4.30 147
   2   5  -4  227.30   10.70 193
  -2   5   4  248.20   11.10  21
  -2   5   4  251.40   11.10  85
  -2  -5   4  225.00    9.10  47
   2  -5  -4  240.60    9.90 111
   2  -5  -4  238.20   11.50 147
   2   5  -3    3.60    0.70 182
  -2   5   3    2.60    0.80  24
  -2   5   3    2.70    0.70  86
   2  -5  -3    3.40    1.00 114
   2  -5  -3    4.00    1.60 147
   2   5  -2   89.40    4.90 172
  -2   5   2  100.60    4.70  30
  -2   5   2   98.40    4.70  88
  -2   5   2  101.90    5.70 161
   2  -5  -2   94.00    4.60 120
   2  -5  -2   95.80    5.40 146
   2   5  -1   12.00    1.80 144
   2   5  -1    9.80    1.20 164
  -2   5   1   10.20    1.00  38
  -2   5   1   10.70    1.00  90
  -2   5   1   11.20    2.10 160
   2  -5  -1    8.60    0.80 128
   2  -5  -1    9.60    1.90 145
   2   5   0   17.30    1.10  34
   2   5   0   18.00    2.20 145
  -2   5   0   15.80    1.00  50
  -2   5   0   18.30    1.20  93
  -2   5   0   17.30    2.40 159
  -2   5   0   17.40    2.30 168
  -2  -5   0   17.10    1.10  88
  -2  -5   0   18.60    1.10 124
   2  -5   0   18.70    1.20   3
   2  -5   0   16.90    1.10 140
   2  -5   0   15.60    2.40 145
   2   5   1   11.30    1.80 146
  -2   5  -1   12.80    0.80  64
  -2   5  -1   10.90    0.80  98
  -2   5  -1   10.90    1.80 158
  -2   5  -1   10.10    2.00 172
  -2  -5  -1   12.40    1.00  87
   2  -5   1   14.10    1.00   8
   2   5   2  191.50    8.50  54
   2   5   2  188.40    9.00 147
  -2   5  -2  191.30    7.50  75
  -2   5  -2  191.20    9.20 157
  -2   5  -2  198.80    9.70 177
  -2  -5  -2  179.80    7.40  87
   2  -5   2  194.80    7.80  18
   2   5   3   95.10    4.60  59
   2   5   3  100.60    5.60 149
  -2   5  -3   97.00    4.20  81
  -2   5  -3   85.80    3.80 120
  -2   5  -3   99.00    5.20 157
  -2   5  -3  104.70    5.90 181
  -2  -5  -3   94.90    4.70  87
   2  -5   3   97.30    4.20  30
   2   5   4  407.40   14.80  62
   2   5   4  395.10   18.60 150
  -2   5  -4  397.60   15.30  85
  -2   5  -4  376.40   15.20 129
  -2   5  -4  381.80   16.70 157
  -2   5  -4  382.40   17.60 185
  -2  -5  -4  372.10   14.90  88
   2  -5   4  383.50   17.50 164
   2   5   5    1.80    0.90  64
   2   5   5    1.40    1.60 152
  -2   5  -5    2.20    0.80  87
  -2   5  -5    2.40    0.60 136
  -2   5  -5    0.30    1.20 157
  -2   5  -5    1.00    1.40 189
  -2  -5  -5    3.50    1.30  89
   2  -5   5    4.50    0.90  46
   2  -5   5    3.60    1.80 166
   2   5   6    5.10    1.30  65
   2   5   6    8.10    1.90 154
  -2   5  -6    5.20    1.10  88
  -2   5  -6    5.50    1.00 141
  -2   5  -6    3.50    1.30 157
  -2   5  -6    2.20    1.20 193
  -2  -5  -6    5.40    1.20  89
   2  -5   6    5.00    1.00  51
   2  -5   6    4.80    1.40 169
   2   5   7   14.40    2.20  66
   2   5   7   14.50    2.30 157
   2   5   7   13.20    2.30 212
  -2   5  -7   15.90    1.70  90
  -2   5  -7   19.30    2.40 157
  -2   5  -7   11.90    2.10 196
  -2  -5  -7   10.20    1.60  90
   2  -5   7   10.90    1.50  54
   2  -5   7   10.10    2.00 171
   2   5   8   29.80    3.70  67
   2   5   8   34.90    3.50 159
   2   5   8   28.30    3.70 211
  -2   5  -8   33.70    3.40  91
  -2   5  -8   33.50    2.80 158
  -2   5  -8   33.10    3.30 200
  -2  -5  -8   37.90    3.40  91
   2  -5   8   37.30    2.80  56
   2  -5   8   30.00    3.40 173
   2   5   9    1.40    2.00   1
  -2   5  -9    2.70    1.30  92
  -2   5  -9    6.50    1.90 159
  -2   5  -9    8.20    2.00 203
  -2  -5  -9    4.00    2.20  91
   2  -5   9    3.30    1.50   2
   2  -5   9    4.80    1.60  58
   2  -5   9    3.70    1.90 174
   2   5  10    8.40    2.10   2
  -2   5 -10   16.00    2.00  93
  -2   5 -10   17.50    2.40 160
  -2   5 -10   19.50    2.30 205
  -2  -5 -10   14.50    2.80  92
   2  -5  10   14.70    1.90   3
   2  -5  10   19.30    2.60  59
   2  -5  10   21.30    3.50 175
   2   5  11   42.40    4.80   3
  -2   5 -11   47.50    4.30  94
  -2   5 -11   43.10    4.50 208
  -2  -5 -11   44.60    4.80  93
   2  -5  11   53.50    4.30   4
   2  -5  11   39.30    4.50 176
   2   5  12    5.80    2.50   4
  -2   5 -12    5.60    1.80 210
  -2  -5 -12    6.00    2.40  94
   2  -5  12    6.10    1.70   5
   2  -5  12    8.10    2.80 177
   2   5  13   12.90    3.90   5
  -2   5 -13   19.70    2.90 212
  -2  -5 -13   15.10    3.70  95
   2  -5  13   13.80    2.20   6
   2   5  14   -2.30    3.70   5
   2  -5  14    2.70    2.00   7
  -2   6  13    8.30    2.80  15
  -2  -6  13    6.40    2.10  21
   2  -6 -13    9.50    3.30 105
   2   6 -12    7.70    3.20 148
  -2   6  12    8.40    2.70  15
  -2  -6  12   10.50    2.00  22
   2  -6 -12    5.60    2.20 105
   2   6 -11   13.80    3.20 147
  -2   6  11    7.20    2.30  15
  -2  -6  11    9.90    1.80  23
   2  -6 -11   11.80    2.60 105
   2   6 -10    2.50    2.50 147
  -2   6  10    1.30    2.20  15
  -2  -6  10    0.20    0.70  24
   2  -6 -10    1.10    2.20 105
   2   6  -9    1.90    0.80 116
   2   6  -9    2.00    1.70 146
  -2   6   9   -1.60    1.20  16
  -2  -6   9    0.60    0.70  26
  -2  -6   9    1.90    1.10  68
   2  -6  -9    0.90    1.50 106
   2   6  -8   45.80    3.20 119
   2   6  -8   37.70    4.10 146
  -2   6   8   34.80    3.90  17
   2  -6  -8   44.30    4.10 107
   2  -6  -8   31.50    3.50 144
   2   6  -7   29.60    2.00 124
   2   6  -7   26.50    3.50 145
   2   6  -7   25.80    1.80 210
  -2   6   7   29.00    2.90  18
  -2   6   7   21.90    2.80  79
  -2  -6   7   25.50    1.90  34
  -2  -6   7   25.90    1.80  66
   2  -6  -7   27.20    2.80 108
   2  -6  -7   24.50    2.70 144
   2   6  -6    1.90    0.40 133
   2   6  -6    2.10    1.50 145
   2   6  -6    2.80    0.70 205
  -2   6   6    4.90    1.20  19
  -2   6   6    1.90    1.50  79
  -2  -6   6    2.90    0.40  43
  -2  -6   6    2.00    0.50  63
   2  -6  -6    2.10    1.10 109
   2  -6  -6    3.70    2.00 144
   2   6  -5   13.40    2.40 145
   2   6  -5    6.20    1.00 198
  -2   6   5   10.00    1.60  21
  -2   6   5   10.60    1.50  80
   2  -6  -5   10.50    1.60 111
   2  -6  -5   10.30    2.60 144
   2   6  -4   11.40    2.40 145
   2   6  -4    9.30    1.30 190
  -2   6   4   10.70    1.50  24
  -2   6   4   16.20    1.80  80
   2  -6  -4   12.80    1.60 114
   2  -6  -4   16.00    2.30 144
   2   6  -3    0.70    1.90 145
   2   6  -3   -1.20    0.70 182
  -2   6   3   -0.10    0.70  29
  -2   6   3    0.10    0.70  81
   2  -6  -3   -1.00    0.70 119
   2  -6  -3   -1.30    1.10 144
   2   6  -2    2.10    1.40 146
   2   6  -2    0.50    0.80 174
  -2   6   2    0.80    0.60  35
  -2   6   2   -0.30    0.50  81
  -2   6   2    2.80    2.30 161
  -2   6   2   -2.50    1.80 163
   2  -6  -2    0.20    0.60 125
   2   6  -1   23.10    3.10 147
   2   6  -1   27.60    2.20 167
  -2   6   1   25.40    1.50  45
  -2   6   1   25.00    1.80  80
  -2   6   1   31.10    3.40 160
  -2   6   1   18.50    2.80 166
   2   6   0   20.50    3.00 147
  -2   6   0   29.20    1.30  62
  -2   6   0   22.60    1.20  76
  -2   6   0   35.90    3.20 159
  -2   6   0   30.30    3.20 170
   2   6   1   33.70    1.80   8
   2   6   1   30.80    2.00  40
   2   6   1   36.00    3.50 148
  -2   6  -1   31.40    3.50 158
  -2   6  -1   30.00    3.00 173
  -2  -6  -1   27.00    1.60  98
   2   6   2   60.80    3.20   4
   2   6   2   49.90    3.50  50
   2   6   2   59.40    4.10 149
  -2   6  -2   47.20    3.70 158
  -2   6  -2   52.80    4.20 177
  -2  -6  -2   58.60    3.40  94
   2   6   3    5.40    1.10   3
   2   6   3    5.10    1.00  55
   2   6   3    3.80    2.20 151
  -2   6  -3    6.10    2.20 158
  -2   6  -3    3.40    2.00 181
  -2  -6  -3    4.90    0.80  93
   2   6   4  262.60   10.70   3
   2   6   4  242.20   11.30  59
   2   6   4  239.70   13.90 152
  -2   6  -4  247.10   12.20 157
  -2   6  -4  256.70   12.90 185
  -2  -6  -4  247.70   11.60  93
   2   6   5  129.60    6.90   3
   2   6   5  115.90    6.40  61
   2   6   5  120.10    7.60 154
  -2   6  -5  131.10    5.50  96
  -2   6  -5  113.20    5.00 123
  -2   6  -5  118.20    7.00 157
  -2   6  -5  113.00    7.30 188
  -2  -6  -5  126.70    7.10  93
   2  -6   5  118.40    5.30   6
   2  -6   5  126.70    5.60  33
   2   6   6    8.30    1.80   3
   2   6   6    8.30    1.50  63
   2   6   6    5.00    2.10 155
  -2   6  -6    7.10    1.00  95
  -2   6  -6    6.80    1.00 131
  -2   6  -6   13.90    2.90 158
  -2   6  -6    7.30    1.60 192
  -2  -6  -6   10.60    1.90  93
   2  -6   6    7.40    1.00   5
   2  -6   6   10.90    1.50  41
   2  -6   6    6.30    2.30 164
   2   6   7    0.20    1.10   3
   2   6   7    3.10    1.50  64
   2   6   7   -2.60    1.90 157
   2   6   7   -0.10    1.30 212
  -2   6  -7    0.10    0.80  95
  -2   6  -7    0.60    1.20 158
  -2   6  -7   -1.60    1.80 195
  -2  -6  -7    0.90    1.20  93
   2  -6   7    0.40    0.70   5
   2  -6   7   -0.80    0.70  46
   2  -6   7   -1.40    2.10 166
   2   6   8    5.40    2.00   3
   2   6   8    3.90    2.30 160
  -2   6  -8    2.00    1.10  96
  -2   6  -8    0.30    0.90 140
  -2   6  -8    5.40    2.00 158
  -2   6  -8    1.20    1.80 199
  -2  -6  -8    3.90    2.00  93
   2  -6   8    2.20    1.00   6
   2  -6   8    1.90    1.00  50
   2  -6   8    3.30    2.30 167
   2   6   9    0.50    1.60   4
  -2   6  -9    0.50    0.80 142
  -2   6  -9   -2.30    1.90 159
  -2   6  -9    3.20    2.00 202
  -2  -6  -9    3.70    1.90  94
   2  -6   9    1.00    1.20   6
   2  -6   9   -0.20    0.80  52
   2  -6   9    2.00    1.90 169
   2   6  10    5.00    2.50   4
  -2   6 -10    3.80    1.70 160
  -2   6 -10   -2.10    1.70 204
  -2  -6 -10   -2.40    2.30  94
   2  -6  10    1.10    1.30   7
   2  -6  10   -0.20    2.10 170
   2   6  11    6.60    2.50   5
  -2   6 -11    9.70    2.00 161
  -2   6 -11   10.50    2.30 207
  -2  -6 -11    6.30    2.40  95
   2  -6  11    7.80    1.90   8
   2   6  12   -0.40    2.10   6
  -2   6 -12   -0.20    2.10 209
  -2  -6 -12    2.90    2.10  96
   2  -6  12    1.20    1.90   8
   2   7 -11    2.00    3.40 150
  -2  -7  11    3.90    1.20  30
   2  -7 -11    5.70    2.90 107
   2   7 -10   12.20    2.90 149
  -2  -7  10   16.40    1.70  32
   2  -7 -10   14.80    2.90 108
   2   7  -9  126.80    8.70 148
   2  -7  -9  113.30    8.70 108
   2   7  -8    5.00    2.20 148
  -2   7   8    2.90    1.80  19
   2  -7  -8   -0.10    1.70 109
   2   7  -7   27.20    4.10 148
   2   7  -7   24.30    2.00 210
  -2   7   7   22.80    2.90  21
   2  -7  -7   27.10    3.00 111
   2   7  -6    3.00    2.60 148
   2   7  -6    0.70    0.70 204
  -2   7   6    0.90    1.20  23
  -2   7   6   -0.60    1.40  76
   2  -7  -6    0.60    1.30 113
   2   7  -5    0.90    2.40 148
   2   7  -5    4.80    1.10 197
  -2   7   5    7.50    1.40  25
  -2   7   5    7.70    1.50  76
   2  -7  -5    4.80    1.40 115
   2   7  -4   40.40    4.50 148
   2   7  -4   27.80    2.30 189
  -2   7   4   28.20    2.70  29
  -2   7   4   32.60    2.50  75
   2  -7  -4   29.30    2.40 119
   2   7  -3   59.80    5.30 148
   2   7  -3   47.80    3.70 182
  -2   7   3   51.10    3.20  34
  -2   7   3   52.60    3.50  74
  -2   7   3   55.80    4.50 163
   2  -7  -3   53.80    3.00 124
   2   7  -2    0.40    2.30 148
   2   7  -2    1.40    1.00 175
  -2   7   2    0.90    0.40  72
  -2   7   2    1.60    1.70 161
  -2   7   2   -2.20    2.20 165
   2   7  -1   12.00    2.70 149
   2   7  -1    9.10    1.70 170
  -2   7   1   13.60    2.20 160
  -2   7   1   14.20    2.30 168
   2   7   0  116.80    8.80 149
   2   7   0  131.60    6.90 165
  -2   7   0  131.60    8.40 160
  -2   7   0  118.10    9.40 171
   2   7   1    5.70    2.40 150
  -2   7  -1    4.40    1.80 159
  -2   7  -1    5.20    1.70 174
   2   7   2   41.30    2.30  14
   2   7   2   36.90    2.60  42
   2   7   2   48.70    4.50 151
  -2   7  -2   29.00    3.80 159
  -2   7  -2   44.60    4.00 177
  -2  -7  -2   39.60    2.30 104
   2   7   3   25.60    2.30  10
   2   7   3   25.90    2.00  50
   2   7   3   24.90    3.60 152
  -2   7  -3   17.20    3.20 158
  -2   7  -3   29.70    3.00 181
  -2  -7  -3   24.20    2.30 100
   2   7   4  114.00    5.80   8
   2   7   4   99.60    5.60  55
   2   7   4  105.50    8.30 154
  -2   7  -4   96.10    7.50 158
  -2   7  -4  106.00    7.20 185
  -2  -7  -4   95.90    5.10  98
   2   7   5   60.30    4.00   7
   2   7   5   57.20    4.20  58
   2   7   5   59.60    5.10 155
  -2   7  -5   67.00    5.40 158
  -2   7  -5   55.70    5.10 188
  -2  -7  -5   59.30    3.80  97
   2   7   6   75.70    5.00   7
   2   7   6   62.90    4.50  60
   2   7   6   71.80    6.60 157
  -2   7  -6   65.90    5.60 158
  -2   7  -6   54.50    4.80 192
  -2  -7  -6   67.20    4.40  97
   2   7   7    0.40    1.80   7
   2   7   7    0.30    2.80 158
  -2   7  -7   -4.70    2.20 159
  -2   7  -7    1.40    1.70 195
  -2  -7  -7   -0.50    1.60  97
   2  -7   7    1.30    0.50  31
   2   7   8    3.70    2.30   7
   2   7   8    4.00    2.90 160
  -2   7  -8    2.40    1.90 159
  -2   7  -8    3.40    1.50 198
  -2  -7  -8    5.60    2.10  97
   2  -7   8    4.60    0.90  14
   2  -7   8    6.10    2.00 162
  -2   7  -9   -2.00    2.30 160
  -2   7  -9    0.10    1.40 201
  -2  -7  -9    0.30    1.30  97
   2  -7   9    1.70    1.10  13
  -2   7 -10   58.30    5.60 161
  -2   7 -10   49.00    5.00 204
  -2  -7 -10   58.10    5.10  97
   2  -7  10   58.30    5.00  13
  -2  -7 -11    0.50    2.80  98
   2  -7  11   -0.20    1.40  13
   2   8  -9   -2.90    3.80 151
   2  -8  -9    2.90    2.30 112
   2   8  -8    0.60    2.70 150
   2  -8  -8    0.90    1.40 113
   2   8  -7    4.20    3.10 150
   2  -8  -7    3.10    1.90 115
   2   8  -6   51.80    5.70 150
   2  -8  -6   30.20    3.10 117
   2   8  -5    6.30    3.40 150
  -2   8   5    6.90    1.30  70
   2  -8  -5    7.30    1.40 120
   2   8  -4   58.60    5.90 150
  -2   8   4   52.60    3.10  68
  -2   8   4   57.40    5.30 163
   2  -8  -4   57.80    3.50 125
   2   8  -3   28.30    3.50 150
   2   8  -3   23.20    2.30 184
  -2   8   3   26.00    3.90 165
   2  -8  -3   25.30    1.90 133
   2   8  -2   -1.50    2.70 150
   2   8  -2    2.00    1.40 178
  -2   8   2   -3.60    2.40 167
   2   8  -1   12.10    2.60 151
   2   8  -1    5.20    1.70 173
  -2   8   1   10.30    2.60 161
  -2   8   1    9.20    2.50 170
   2   8   0    0.10    2.80 152
   2   8   0    4.70    1.80 168
  -2   8   0    2.60    2.80 160
  -2   8   0    1.40    2.50 173
   2   8   1   20.20    3.70 152
   2   8   1   11.90    2.30 164
  -2   8  -1   13.40    2.70 160
  -2   8  -1    9.40    2.70 176
   2   8   2   -1.80    2.10 153
  -2   8  -2    5.00    3.00 160
  -2   8  -2    1.60    2.30 179
   2   8   3  163.10    9.70 154
  -2   8  -3  147.30    9.80 159
  -2   8  -3  130.40    8.90 182
  -2  -8  -3  132.30    5.90 110
   2   8   4   63.20    3.90  49
   2   8   4   87.20    7.30 155
  -2   8  -4   93.90    7.60 159
  -2   8  -4   68.80    6.00 185
  -2  -8  -4   74.40    4.00 105
   2   8   5   94.60    8.00 156
  -2   8  -5   85.00    7.30 159
  -2   8  -5   78.00    6.00 189
  -2  -8  -5   80.50    4.90 103
   2   8   6    5.70    3.60 158
  -2   8  -6   14.10    3.70 159
  -2   8  -6    4.80    2.60 192
  -2  -8  -6    7.60    1.90 102
   2   8   7    2.90    3.00 159
  -2   8  -7   -2.40    3.00 160
  -2   8  -7   -2.10    1.80 195
  -2  -8  -7    0.90    1.10 101
   2   8   8   -0.70    2.30 161
  -2   8  -8   -3.10    2.10 160
  -2  -8  -8    0.10    1.90 101
  -2   8  -9   16.50    3.90 161
  -2  -8  -9   14.90    2.90 100
   2   9  -6    7.40    3.20 152
  -2   9   6    5.30    4.30 163
   2  -9  -6    2.60    1.30 123
   2   9  -5    1.00    2.80 152
  -2   9   5   -0.50    2.80 164
   2   9  -4    3.50    2.70 152
  -2   9   4    4.10    3.50 166
   2   9  -3    3.00    3.80 152
  -2   9   3    0.70    3.20 168
   2   9  -2   12.20    4.00 153
  -2   9   2   12.90    3.70 170
   2   9  -1    9.60    3.20 153
  -2   9   1    0.90    2.40 172
   2   9   0    0.30    3.50 153
  -2   9   0   -0.30    2.60 161
  -2   9   0   -0.90    3.40 174
   2   9   1    2.60    2.90 154
   2   9   1    1.50    1.70 168
  -2   9  -1    1.30    2.70 161
  -2   9  -1    2.80    2.30 177
   2   9   2    9.30    3.40 155
   2   9   2    1.90    1.80 165
  -2   9  -2    0.60    3.60 161
  -2   9  -2    3.20    2.10 180
   2   9   3   30.60    5.60 156
   2   9   3   49.60    4.90 162
  -2   9  -3   50.60    6.30 160
  -2   9  -3   36.80    3.80 183
   2   9   4    2.60    4.10 157
  -2   9  -4    8.80    4.30 160
  -2   9  -4    4.20    3.00 186
   2   9   5   13.10    3.80 158
  -2   9  -5   10.70    4.20 160
  -2  -9  -5   18.30    1.90 111
   2   9   6    2.40    2.70 159
  -2   9  -6   -3.70    3.60 160
  -2  -9  -6   -0.30    0.80 108
   3   0 -16    9.60    3.30 104
  -3   0  16   11.20    3.00  14
   3   0 -15   -0.70    3.10 103
  -3   0  15    0.60    2.90  13
   3   0 -14   32.50    3.80 103
  -3   0  14   27.70    3.50  13
  -3   0  14   15.80    3.30 206
   3   0 -13   -0.20    1.60 103
  -3   0  13    3.00    1.90  13
  -3   0  13   -0.50    2.30  81
  -3   0  13   -1.40    1.30 207
   3   0 -12  952.60   38.40 103
  -3   0  12  936.20   40.20  13
  -3   0  12  881.90   36.70  83
  -3   0  12  873.50   41.00 209
   3   0 -11    0.00    2.10 103
  -3   0  11    2.20    1.90  13
  -3   0  11    1.00    1.90  84
  -3   0  11    0.00    1.00 210
   3   0 -10   63.50    4.20 103
  -3   0  10   62.50    4.80  13
  -3   0  10   60.30    4.20  86
  -3   0  10   62.10    4.10 212
   3   0  -9   -1.20    1.20 103
  -3   0   9    1.20    1.20  13
  -3   0   9   -0.60    1.00  88
   3   0  -8    1.40    1.60 103
  -3   0   8    2.70    1.70  13
  -3   0   8    3.80    1.30  90
   3   0  -7    1.00    1.40   2
   3   0  -7    0.00    1.50 104
  -3   0   7    1.50    1.40  14
  -3   0   7   -0.80    1.20  92
   3   0  -6  420.60   14.70   5
   3   0  -6  415.20   15.50 106
  -3   0   6  406.20   16.10  16
  -3   0   6  435.50   16.60  95
   3   0  -5    1.10    1.30   8
   3   0  -5    1.20    1.10 108
  -3   0   5   -1.10    0.90  18
  -3   0   5    0.40    1.20  98
   3   0  -4  864.60   28.30  13
   3   0  -4  824.00   29.00 111
  -3   0   4  805.20   29.00  21
  -3   0   4  798.00   28.80 103
   3   0  -3    1.20    0.80  18
   3   0  -3    1.80    0.80 115
  -3   0   3   -0.50    0.90  25
  -3   0   3   -0.60    0.50 108
   3   0  -1   -0.30    0.60  32
   3   0  -1    1.20    0.80 127
   3   0  -1    0.10    0.60 167
  -3   0   1   -0.70    0.80  37
  -3   0   1   -0.10    0.60 122
  -3   0   1    0.10    0.50 174
   3   0   0 1965.20   66.00  40
   3   0   0 1971.70   66.80 136
   3   0   0 2023.00   68.60 176
  -3   0   0 1979.30   67.60  46
  -3   0   0 1942.60   68.50 130
  -3   0   0 1993.00   67.30 182
   3   0   1   -0.10    0.80  47
   3   0   1    1.10    0.70 183
  -3   0  -1   -0.10    0.80  53
  -3   0  -1   -0.40    0.80 137
  -3   0  -1   -0.10    0.90 189
   3   0   2   23.90    1.70  53
   3   0   2   25.20    1.80 188
  -3   0  -2   22.40    1.90  60
  -3   0  -2   24.40    1.80 195
   3   0   3    1.10    0.90  58
   3   0   3    0.10    0.80 191
  -3   0  -3    1.30    0.70  65
  -3   0  -3   -0.30    0.80 199
   3   0   4  831.10   28.80  61
   3   0   4  838.00   28.00 193
  -3   0  -4  794.00   30.20  70
  -3   0  -4  801.50   29.30 202
   3   0   5    1.60    1.10  63
   3   0   5   -1.50    1.20 195
  -3   0  -5    1.70    1.00  73
  -3   0  -5    2.60    1.20 205
   3   0   6    4.90    1.30  64
   3   0   6    4.40    0.40 151
   3   0   6    7.20    1.80 195
  -3   0  -6    5.30    1.30  76
  -3   0  -6    2.50    1.10 207
   3   0   7    0.20    0.90  65
   3   0   7    1.40    1.30 196
  -3   0  -7    0.80    1.00  78
  -3   0  -7    0.70    1.00 209
   3   0   8   68.30    4.70  66
   3   0   8   78.20    5.20 196
  -3   0  -8   61.10    4.40  80
  -3   0  -8   64.10    4.30 211
   3   0   9    1.10    1.30  66
   3   0   9    1.00    1.40 196
  -3   0  -9    2.20    1.30  82
   3   0  10   71.70    5.30  66
   3   0  10   76.50    5.40 196
  -3   0 -10   63.60    5.40  84
   3   0  11   -0.10    1.80  66
   3   0  11   -0.70    1.80 196
  -3   0 -11    0.90    2.00  85
   3   0  12  166.90    9.90  66
  -3   0 -12  163.30   11.30  87
  -3   0 -13    0.40    2.60  88
  -3   0 -14    4.80    2.80  90
   3   0  15    1.20    2.20   1
  -3   0 -15   -1.60    2.10  91
   3   0  16    5.10    3.00   2
  -3   0 -16    5.30    3.20  92
   3   1 -16   13.90    3.80 104
  -3   1  16    9.60    2.80  14
  -3  -1  16    3.80    3.40  14
   3  -1 -16    6.40    3.00 104
   3   1 -15    3.90    2.20 104
  -3   1  15   -0.40    3.00  13
  -3  -1  15    4.10    2.20  14
   3  -1 -15    1.20    3.20 103
   3   1 -14   31.60    4.50 104
  -3   1  14   42.80    5.00  13
  -3  -1  14   36.80    4.70  14
  -3  -1  14   29.50    4.40  80
  -3  -1  14   32.10    3.90 202
   3  -1 -14   37.10    3.80 103
   3   1 -13    4.60    2.60 103
  -3   1  13    5.50    2.30  13
  -3   1  13    5.80    2.10 210
  -3  -1  13    4.70    1.80  13
  -3  -1  13    6.50    2.10  81
  -3  -1  13    5.80    2.20 203
   3  -1 -13    3.20    2.10 103
   3   1 -12  143.80    7.70 103
  -3   1  12  137.50    8.20  12
  -3   1  12  132.20    8.70  83
  -3   1  12  131.10    8.80 211
  -3  -1  12  144.60    8.20  13
  -3  -1  12  145.60    8.50  82
  -3  -1  12  143.80    8.00 205
   3  -1 -12  133.10    8.60 102
   3   1 -11    2.90    1.60 103
  -3   1  11    1.90    2.00  12
  -3   1  11    4.90    2.40  84
  -3  -1  11    1.90    1.50  13
  -3  -1  11    1.30    1.50  84
  -3  -1  11    4.30    1.30 206
   3  -1 -11    5.30    2.50 102
   3   1 -10   81.90    5.20 103
  -3   1  10   74.30    5.10  13
  -3   1  10   65.90    4.90  86
  -3  -1  10   64.90    4.60  13
  -3  -1  10   75.40    4.60  86
  -3  -1  10   80.40    4.60 207
   3  -1 -10   79.10    5.70 103
   3   1  -9   75.50    4.30 104
  -3   1   9   83.90    4.80  13
  -3   1   9   76.50    4.40  88
  -3  -1   9   84.40    5.10  14
  -3  -1   9   89.80    7.40  88
  -3  -1   9   82.10    4.70 209
   3  -1  -9   77.50    4.60 103
   3   1  -8  134.20    6.60 104
  -3   1   8  121.70    6.50  13
  -3   1   8  136.90    6.70  90
  -3  -1   8  129.50    7.00  14
  -3  -1   8  133.20    6.40  90
  -3  -1   8  128.60    5.90 211
   3  -1  -8  121.60    6.60 103
   3   1  -7  111.50    5.10   2
   3   1  -7   95.20    4.90 105
  -3   1   7  104.00    5.50  14
  -3   1   7  109.90    5.50  92
  -3  -1   7  103.30    5.10  15
  -3  -1   7  114.20    5.20  92
   3  -1  -7   99.80    5.60   2
   3  -1  -7   92.80    5.00 104
   3   1  -6   57.00    3.10   5
   3   1  -6   55.80    3.50 107
  -3   1   6   53.60    3.60  15
  -3   1   6   58.60    3.60  95
  -3  -1   6   55.90    3.40  17
  -3  -1   6   69.80    3.50  95
   3  -1  -6   58.50    3.50   5
   3  -1  -6   64.70    3.80 105
   3   1  -5  243.80    9.70   9
   3   1  -5  228.50    9.40 109
  -3   1   5  227.20    9.80  17
  -3   1   5  238.80    9.60  98
  -3  -1   5  230.50    9.10  19
  -3  -1   5  232.70   10.20  99
   3  -1  -5  235.90    9.40   8
   3  -1  -5  215.20    8.40 107
   3   1  -4  791.00   26.90  13
   3   1  -4  803.40   27.60 112
  -3   1   4  779.60   27.60  20
  -3   1   4  778.90   28.30 101
  -3  -1   4  775.30   27.70 103
   3  -1  -4  808.70   27.90  11
   3  -1  -4  794.50   28.40 110
   3   1  -3   93.80    4.10  19
   3   1  -3   76.00    4.10 117
  -3   1   3   89.00    4.30  24
  -3   1   3   86.80    4.30 106
  -3  -1   3   91.40    4.40  27
  -3  -1   3   89.70    4.30 109
   3  -1  -3   91.00    3.90  16
   3  -1  -3   87.70    4.30 114
   3   1  -2    7.10    1.10  26
   3   1  -2    6.30    0.90 123
  -3   1   2    6.30    0.90  29
  -3   1   2    4.60    0.80 112
  -3   1   2    2.90    0.90 162
  -3  -1   2    4.70    0.80  33
  -3  -1   2    8.50    1.00 116
  -3  -1   2    5.10    0.60 174
   3  -1  -2    4.40    0.90  22
   3  -1  -2    5.90    1.00 119
   3   1  -1   27.10    1.80  34
   3   1  -1   25.70    1.70 131
   3   1  -1   25.40    1.50 174
  -3   1   1   28.30    1.90  36
  -3   1   1   27.90    1.90 119
  -3   1   1   32.00    2.20 169
  -3  -1   1   23.90    1.70  41
  -3  -1   1   21.00    1.50 124
  -3  -1   1   22.00    1.30 187
   3  -1  -1   23.90    1.70  29
   3  -1  -1   22.90    1.60 126
   3  -1  -1   26.40    1.90 162
   3   1   0  206.70    8.60  42
   3   1   0  223.80    8.70 139
   3   1   0  228.30    9.80 185
  -3   1   0  211.60    9.20  44
  -3   1   0  216.10    9.20 127
  -3   1   0  233.30    9.50 175
  -3  -1   0  205.10    9.30  49
  -3  -1   0  214.80    9.30 132
  -3  -1   0  235.80    8.80 195
   3  -1   0  212.70    8.60  37
   3  -1   0  211.90    8.70 134
   3  -1   0  226.00    9.70 169
   3   1   1    3.70    0.80  49
   3   1   1    4.10    0.70 192
  -3   1  -1    7.00    1.00  52
  -3   1  -1    4.50    1.00 134
  -3   1  -1    6.60    1.20 182
  -3  -1  -1    4.60    0.80  56
  -3  -1  -1    4.60    0.80 139
  -3  -1  -1    8.20    1.10 200
   3  -1   1    6.80    1.10 142
   3  -1   1    3.50    1.20 176
   3   1   2  409.30   15.50  55
   3   1   2  421.20   16.70 196
  -3   1  -2  377.80   16.00  59
  -3   1  -2  406.40   16.60 141
  -3   1  -2  405.10   16.30 188
  -3  -1  -2  384.70   16.20  62
  -3  -1  -2  394.50   15.30 204
   3  -1   2  389.50   14.40  51
   3  -1   2  423.00   18.00 181
   3   1   3   12.80    1.50  59
   3   1   3   14.20    1.60 198
  -3   1  -3    9.10    1.20  64
  -3   1  -3   16.20    2.00 193
  -3  -1  -3   12.30    1.40  67
  -3  -1  -3   12.40    1.60 206
   3  -1   3   15.20    1.70  55
   3  -1   3   15.40    1.80 184
   3   1   4  115.30    5.30  62
   3   1   4  129.00    5.70 199
  -3   1  -4  111.70    5.70  69
  -3   1  -4  118.90    6.20 197
  -3  -1  -4  124.40    6.10  71
  -3  -1  -4  117.90    6.60 208
   3  -1   4  119.10    5.80  59
   3  -1   4  122.00    5.10 159
   3  -1   4  132.00    6.20 187
   3   1   5  190.40    8.50  64
   3   1   5  177.50    7.80 200
  -3   1  -5  167.50    8.80  73
  -3   1  -5  184.50    8.10 200
  -3  -1  -5  175.80    8.70  74
  -3  -1  -5  175.20    7.50 210
   3  -1   5  165.50    7.00  61
   3  -1   5  176.10    6.50 153
   3  -1   5  167.90    7.30 189
   3   1   6   45.30    3.10  65
   3   1   6   37.00    1.80 145
   3   1   6   48.30    2.90 200
  -3   1  -6   45.70    3.10  76
  -3   1  -6   43.70    2.80 203
  -3  -1  -6   48.80    3.20  77
  -3  -1  -6   46.70    3.30 212
   3  -1   6   38.90    2.90  63
   3  -1   6   47.40    2.30 144
   3  -1   6   50.80    3.70 190
   3   1   7   21.20    2.30  66
   3   1   7   15.40    1.90 200
  -3   1  -7   16.70    2.10  78
  -3   1  -7   16.30    1.90 205
  -3  -1  -7   19.40    2.00  79
   3  -1   7   16.10    1.90  64
   3  -1   7   14.90    2.30 191
   3   1   8   -0.10    1.20  66
   3   1   8   -1.20    1.10 200
  -3   1  -8    1.70    1.10  80
  -3   1  -8   -0.80    1.40 207
  -3  -1  -8   -1.80    1.10  81
   3  -1   8   -2.10    1.60  65
   3  -1   8   -1.30    1.20 192
   3   1   9    2.80    1.90  67
   3   1   9    2.70    2.10 199
  -3   1  -9    1.40    1.40  82
  -3   1  -9    5.10    1.90 209
  -3  -1  -9    0.70    1.20  83
   3  -1   9    2.60    1.20  65
   3  -1   9    4.50    2.00 192
   3   1  10   12.70    3.00  67
   3   1  10   14.90    2.50 199
  -3   1 -10   14.20    2.20  84
  -3   1 -10    9.50    1.80 211
  -3  -1 -10   11.40    2.30  84
   3  -1  10   13.20    2.50  65
   3  -1  10   11.10    2.70 193
   3   1  11   24.60    3.90  67
   3   1  11   22.50    3.40 199
  -3   1 -11   28.20    3.30  86
  -3  -1 -11   20.70    3.00  86
   3  -1  11   22.50    3.10  65
   3  -1  11   22.80    3.70 192
  -3   1 -12    2.30    1.70  87
  -3  -1 -12    0.70    1.70  87
   3  -1  12    0.30    2.00  65
   3  -1  12   -4.00    3.20 192
  -3   1 -13   26.50    3.40  88
  -3  -1 -13   31.20    4.10  89
   3  -1  13   19.30    3.30  65
  -3   1 -14   28.80    3.60  90
  -3  -1 -14   13.30    3.10  90
   3   1  15   29.90    4.80   1
  -3   1 -15   36.50    5.00  91
  -3  -1 -15   31.40    4.90  91
   3  -1  15   33.20    4.80   1
   3   2 -16   -2.90    2.20 105
  -3   2  16   -1.30    2.30  14
  -3  -2  16    0.70    2.00  15
   3  -2 -16    2.30    2.90 104
   3   2 -15    9.10    2.60 105
  -3   2  15    9.80    3.60  14
  -3  -2  15   12.90    2.80  15
   3  -2 -15    8.80    3.60 104
   3   2 -14   70.30    6.20 105
  -3   2  14   60.20    5.30  13
  -3  -2  14   56.70    5.20  15
  -3  -2  14   55.90    4.80  79
  -3  -2  14   49.40    5.20 198
   3  -2 -14   60.90    5.70 103
   3   2 -13  137.10    8.60 104
  -3   2  13  121.60    9.10  13
  -3  -2  13  145.00    9.40  14
  -3  -2  13  142.50    9.60  80
  -3  -2  13  128.70    8.20 199
   3  -2 -13  142.60    9.50 103
   3  -2 -13  120.30    8.40 156
   3   2 -12   10.30    2.20 104
  -3   2  12   13.00    2.50  13
  -3  -2  12    9.50    2.00  14
  -3  -2  12   11.80    2.70  82
  -3  -2  12   14.70    2.30 200
   3  -2 -12   10.30    2.40 103
   3  -2 -12   11.20    1.80 158
   3   2 -11  503.60   21.10 104
  -3   2  11  482.80   22.80  13
  -3   2  11  475.70   22.80  84
  -3  -2  11  471.30   21.70  14
  -3  -2  11  463.80   21.00  83
  -3  -2  11  489.00   21.40 200
   3  -2 -11  491.50   21.00 103
   3  -2 -11  461.80   21.40 160
   3   2 -10    3.10    1.80 105
  -3   2  10    7.90    1.70  13
  -3   2  10    4.30    2.10  85
  -3  -2  10    6.00    1.80  15
  -3  -2  10    3.90    1.60  85
  -3  -2  10    7.40    1.50 201
   3  -2 -10    4.40    1.90 103
   3   2  -9   47.80    3.70 105
  -3   2   9   45.60    3.50  13
  -3   2   9   51.90    4.00  87
  -3  -2   9   35.10    2.90  15
  -3  -2   9   47.20    3.30  87
  -3  -2   9   47.90    2.70 202
   3  -2  -9   41.10    3.20 103
   3   2  -8   27.60    2.30 106
  -3   2   8   24.50    3.00  14
  -3   2   8   37.40    2.80  89
  -3  -2   8   27.00    2.40  16
  -3  -2   8   23.40    2.30  89
  -3  -2   8   23.80    1.80 203
   3  -2  -8   32.40    2.80 104
   3   2  -7   56.20    3.30   1
   3   2  -7   60.70    3.80 107
  -3   2   7   50.50    3.90  14
  -3   2   7   49.70    3.60  91
  -3  -2   7   47.50    3.20  17
  -3  -2   7   60.60    3.30  91
  -3  -2   7   58.30    3.00 204
   3  -2  -7   58.50    3.80   1
   3  -2  -7   49.40    3.70 104
   3   2  -6  123.60    6.00   4
   3   2  -6  135.30    6.30 109
  -3   2   6  129.00    6.10  16
  -3   2   6  136.90    6.30  93
  -3  -2   6  129.00    6.10  19
  -3  -2   6  137.30    5.80  94
  -3  -2   6  131.00    5.80 204
   3  -2  -6  130.10    6.10   3
   3  -2  -6  122.60    5.80 106
   3   2  -5  588.70   22.00   8
   3   2  -5  639.80   22.00 112
  -3   2   5  613.30   24.60  17
  -3   2   5  624.80   23.30  96
  -3  -2   5  618.60   22.30  22
  -3  -2   5  611.50   22.60  98
  -3  -2   5  631.30   20.60 205
   3  -2  -5  627.60   21.70   6
   3  -2  -5  600.40   25.60 107
   3   2  -4   28.50    1.90  12
   3   2  -4   21.00    1.90 115
  -3   2   4   27.20    2.00  20
  -3   2   4   30.50    2.50 100
  -3  -2   4   28.40    2.00  25
  -3  -2   4   31.40    2.00 102
  -3  -2   4   27.30    1.30 204
   3  -2  -4   30.00    2.40  10
   3  -2  -4   26.40    2.10 110
   3   2  -3  393.60   14.80  18
  -3   2   3  392.00   15.90  24
  -3   2   3  429.00   15.90 104
  -3  -2   3  390.70   15.60  31
  -3  -2   3  399.30   15.30 108
   3  -2  -3  401.90   13.90  14
   3  -2  -3  377.80   15.40 114
   3   2  -2   64.60    3.60  26
   3   2  -2   62.30    3.20 128
  -3   2   2   65.60    3.30  29
  -3   2   2   70.50    3.80 109
  -3   2   2   70.50    3.60 162
  -3  -2   2   65.90    3.50  38
  -3  -2   2   66.40    3.50 116
   3  -2  -2   62.00    3.60  19
   3  -2  -2   68.90    3.40 119
   3   2  -1  143.90    6.10  34
   3   2  -1  145.40    6.20 136
   3   2  -1  153.10    6.10 187
  -3   2   1  146.10    6.90  35
  -3   2   1  147.70    6.50 115
  -3   2   1  163.20    6.60 167
  -3  -2   1  147.30    6.70  46
  -3  -2   1  148.10    6.30 124
   3  -2  -1  151.30    6.90  25
   3  -2  -1  141.60    6.10 125
   3   2   0  104.90    4.70 197
  -3   2   0   99.80    5.10  43
  -3   2   0  103.40    5.30 122
  -3   2   0  107.70    4.90 172
  -3  -2   0   97.60    4.80  54
   3  -2   0  109.50    5.50  32
   3  -2   0  102.00    5.00 133
   3  -2   0  104.80    4.90 164
   3   2   1  687.70   24.00  50
   3   2   1  699.60   27.00 200
  -3   2  -1  659.80   24.80  51
  -3   2  -1  684.40   25.70 130
  -3   2  -1  714.30   25.70 178
  -3  -2  -1  650.10   25.10  60
  -3  -2  -1  655.10   24.60 140
   3  -2   1  684.90   24.30  40
   3  -2   1  650.70   23.30 141
   3  -2   1  675.60   24.30 160
   3  -2   1  731.20   25.80 169
   3   2   2   12.30    1.30  55
   3   2   2    9.80    1.30 202
  -3   2  -2   14.30    1.20  58
  -3   2  -2   10.20    1.30 137
  -3   2  -2   13.10    1.60 183
  -3  -2  -2   11.60    1.50  66
   3  -2   2   12.90    1.30  47
   3  -2   2   11.60    1.10 158
   3  -2   2   12.70    1.70 174
   3   2   3   38.60    2.30  59
   3   2   3   36.70    2.30 203
  -3   2  -3   37.20    2.50  64
  -3   2  -3   39.30    2.60 142
  -3   2  -3   38.30    2.70 188
  -3  -2  -3   38.30    2.60  70
   3  -2   3   33.50    2.20  52
   3  -2   3   34.80    2.20 155
   3  -2   3   41.90    2.80 178
   3   2   4   66.90    3.50  62
   3   2   4   68.90    3.80 204
  -3   2  -4   57.50    3.80  69
  -3   2  -4   61.40    3.50 192
  -3  -2  -4   65.40    3.90  73
   3  -2   4   60.50    3.70  56
   3  -2   4   62.30    3.30 152
   3  -2   4   62.80    4.00 181
   3   2   5   88.10    5.40  64
   3   2   5   99.10    5.30 204
  -3   2  -5   93.30    4.80  73
  -3   2  -5   98.50    4.90 196
  -3  -2  -5   87.20    4.70  76
   3  -2   5   95.20    4.40  59
   3  -2   5   95.50    5.10 147
   3  -2   5  101.20    5.30 183
   3   2   6  152.30    7.80  65
   3   2   6  137.30    5.40 147
   3   2   6  144.90    7.40 203
  -3   2  -6  132.90    7.10  76
  -3   2  -6  126.80    7.40 199
  -3  -2  -6  139.50    6.80  78
   3  -2   6  149.60    6.80  61
   3  -2   6  146.80    7.30 185
   3   2   7   68.90    4.80  66
   3   2   7   64.20    3.70 153
   3   2   7   73.20    4.80 203
  -3   2  -7   76.10    4.70  78
  -3   2  -7   69.70    4.20 202
  -3  -2  -7   78.50    4.40  80
   3  -2   7   71.10    4.20  62
   3  -2   7   71.10    5.20 186
   3   2   8    6.70    1.60  66
   3   2   8    4.50    1.80 203
  -3   2  -8    6.60    1.70  81
  -3   2  -8    2.90    1.70 204
  -3  -2  -8    4.90    1.40  82
   3  -2   8    3.80    1.40  63
   3  -2   8    1.30    1.80 187
   3   2   9    8.40    2.70  66
   3   2   9    6.90    1.90 202
  -3   2  -9   12.10    2.40  83
  -3   2  -9    9.30    2.10 207
  -3  -2  -9   11.30    2.50  84
   3  -2   9    3.90    2.20  63
   3  -2   9    7.60    2.00 188
   3   2  10   10.00    2.80  67
   3   2  10    8.10    2.60 202
  -3   2 -10   11.00    2.40  84
  -3   2 -10   12.90    2.10 209
  -3  -2 -10    5.10    1.70  85
   3  -2  10    9.70    2.10  64
   3  -2  10    8.10    2.60 189
   3   2  11   -3.00    2.90  67
   3   2  11    0.10    3.20 201
  -3   2 -11   -0.10    1.40  86
  -3   2 -11    0.30    1.80 211
  -3  -2 -11   -0.40    2.30  87
   3  -2  11   -2.70    1.70  64
   3  -2  11   -0.20    1.90 189
  -3   2 -12   54.80    4.80  88
  -3  -2 -12   54.40    5.30  88
   3  -2  12   48.70    4.50  64
   3  -2  12   43.20    4.80 189
  -3   2 -13    1.20    1.70  89
  -3  -2 -13    1.50    1.80  89
   3  -2  13    0.70    2.40  64
  -3   2 -14   -1.80    2.50  90
  -3  -2 -14   -3.00    2.90  90
   3   2  15   20.00    4.80   2
  -3   2 -15   13.40    3.90  92
  -3  -2 -15   16.50    4.40  92
   3  -2  15   17.30    4.00   2
  -3   3  16   13.60    4.40  14
  -3  -3  16   20.90    4.30  16
   3  -3 -16   21.90    4.80 104
   3   3 -15   -0.60    1.90 106
  -3   3  15   -1.60    2.10  14
  -3  -3  15   -1.20    1.70  16
   3  -3 -15   -0.20    2.40 104
   3   3 -14   27.30    3.50 106
  -3   3  14   26.10    4.10  14
  -3  -3  14   26.90    3.70  16
  -3  -3  14   16.60    3.80  77
  -3  -3  14   21.40    3.40 192
   3  -3 -14   21.40    3.40 104
   3   3 -13   55.60    5.10 106
  -3   3  13   52.20    5.60  14
  -3  -3  13   53.30    4.10  16
  -3  -3  13   55.20    5.20  79
  -3  -3  13   54.90    4.70 193
   3  -3 -13   65.90    5.60 104
   3  -3 -13   45.40    3.90 152
   3   3 -12   35.00    3.20 106
  -3   3  12   26.40    3.80  13
  -3  -3  12   40.90    4.00  16
  -3  -3  12   36.20    3.80  80
  -3  -3  12   33.30    3.10 193
   3  -3 -12   26.40    4.00 103
   3  -3 -12   35.90    3.40 154
   3   3 -11    0.40    1.20 106
  -3   3  11    3.40    2.30  13
  -3  -3  11   -0.80    1.40  16
  -3  -3  11    2.00    1.70  82
  -3  -3  11    0.20    1.20 193
   3  -3 -11    2.10    2.40 103
   3  -3 -11   -0.80    1.40 155
   3   3 -10  111.70    6.30 106
  -3   3  10  110.00    6.60  14
  -3   3  10   98.20    6.80  85
  -3  -3  10   95.90    6.00  16
  -3  -3  10  109.00    6.20  83
  -3  -3  10   96.30    6.00 193
   3  -3 -10  100.00    6.30 104
   3  -3 -10   87.60    5.80 156
   3   3  -9   -1.00    1.00 107
  -3   3   9   -1.00    1.10  14
  -3   3   9   -0.10    1.20  86
  -3  -3   9    0.30    1.00  17
  -3  -3   9    1.10    1.10  85
  -3  -3   9    0.50    1.10 193
   3  -3  -9    0.60    1.30 104
   3  -3  -9    0.60    1.20 157
   3   3  -8   65.70    4.10 108
  -3   3   8   65.00    4.60  14
  -3   3   8   66.90    4.30  88
  -3  -3   8   59.10    3.80  18
  -3  -3   8   70.20    4.20  87
  -3  -3   8   70.20    3.30 192
   3  -3  -8   70.40    4.80 104
   3  -3  -8   71.70    4.40 158
   3   3  -7    7.80    1.30 110
  -3   3   7    8.40    1.70  15
  -3   3   7    9.10    2.00  90
  -3  -3   7    7.80    1.30  20
  -3  -3   7    8.20    1.60  89
  -3  -3   7    5.70    0.90 190
   3  -3  -7    8.70    1.90 105
   3  -3  -7    5.50    1.50 158
   3   3  -6  470.90   16.30   2
   3   3  -6  396.80   15.60 112
  -3   3   6  450.50   16.60  17
  -3   3   6  454.00   18.20  92
  -3  -3   6  410.40   17.60  22
  -3  -3   6  435.80   16.60  92
  -3  -3   6  466.70   16.30 186
   3  -3  -6  460.10   16.90   2
   3  -3  -6  413.00   16.10 107
   3  -3  -6  450.80   18.40 159
   3   3  -5    2.90    0.90   6
   3   3  -5    1.20    0.90 115
  -3   3   5    0.60    1.10  19
  -3   3   5    3.20    1.00  94
  -3  -3   5    1.10    0.90  25
  -3  -3   5    0.20    0.80  96
  -3  -3   5    1.90    0.30 174
   3  -3  -5    0.80    0.90   4
   3  -3  -5    3.70    1.50 109
   3  -3  -5    2.50    1.10 159
   3   3  -4  487.60   18.20  10
   3   3  -4  482.10   18.30 120
  -3   3   4  491.10   18.30  21
  -3   3   4  481.70   18.40  97
  -3  -3   4  475.10   19.20  30
  -3  -3   4  504.60   18.80 100
   3  -3  -4  510.60   17.70   7
   3  -3  -4  490.20   19.70 111
   3  -3  -4  508.20   19.60 159
   3   3  -3   78.30    3.80  16
   3   3  -3   91.80    3.60 126
  -3   3   3   79.10    3.90  25
  -3   3   3   85.30    4.60 100
  -3  -3   3   82.10    3.70 106
   3  -3  -3   87.40    5.10  10
   3  -3  -3   83.80    3.90 115
   3  -3  -3   81.00    4.40 158
   3   3  -2    5.20    0.70  24
   3   3  -2    5.90    0.80 134
  -3   3   2    5.30    1.20  30
  -3   3   2    5.80    0.90 105
  -3   3   2    6.80    1.50 162
  -3  -3   2    4.30    0.70  44
  -3  -3   2    5.10    0.70 114
   3  -3  -2    5.10    1.00  15
   3  -3  -2    5.90    1.20 120
   3  -3  -2    6.50    1.60 158
   3   3  -1   94.40    4.40  33
   3   3  -1   95.10    4.40 142
   3   3  -1   90.80    4.00 202
  -3   3   1   97.60    4.70  36
  -3   3   1   96.00    4.80 110
  -3   3   1   99.30    5.20 166
  -3  -3   1   85.60    4.20  52
  -3  -3   1   94.80    4.30 123
   3  -3  -1   92.30    4.40  20
   3  -3  -1   86.70    4.30 126
   3  -3  -1   99.90    5.10 157
   3   3   0    3.80    0.70  42
   3   3   0    3.30    0.70 206
  -3   3   0    3.80    0.90  44
  -3   3   0    2.50    0.60 117
  -3   3   0    5.30    1.70 171
  -3  -3   0    4.10    0.90  59
  -3  -3   0    3.80    0.80 132
   3  -3   0    2.10    0.70  27
   3  -3   0    3.40    0.80 134
   3  -3   0    3.70    1.30 156
   3   3   1    4.80    0.80  49
   3   3   1    4.40    0.80 207
  -3   3  -1    5.80    0.90  52
  -3   3  -1    7.00    1.30 175
  -3  -3  -1    5.70    1.00 139
   3  -3   1    5.50    1.00  34
   3  -3   1    5.40    1.00 142
   3  -3   1    4.80    1.10 154
   3  -3   1    7.40    1.70 164
   3   3   2   24.10    1.90  55
   3   3   2   20.60    1.70 207
  -3   3  -2   20.80    1.70  59
  -3   3  -2   22.90    1.70 131
  -3   3  -2   25.70    2.30 180
  -3  -3  -2   19.40    1.40  70
   3  -3   2   23.60    1.60  41
   3  -3   2   19.60    2.10 152
   3  -3   2   20.70    2.20 168
   3   3   3   87.50    4.80  58
   3   3   3   82.70    4.20 207
  -3   3  -3   88.30    4.70  65
  -3   3  -3   82.20    4.40 137
  -3   3  -3   95.30    5.10 184
  -3  -3  -3   84.70    4.40  73
   3  -3   3   86.90    4.00  47
   3  -3   3   96.80    5.10 150
   3  -3   3   90.20    5.20 172
   3   3   4  156.50    6.80  61
   3   3   4  158.80    6.90 207
  -3   3  -4  157.50    7.80  70
  -3   3  -4  157.80    7.80 142
  -3   3  -4  163.50    7.60 189
  -3  -3  -4  158.50    7.40  76
   3  -3   4  159.30    6.80  52
   3  -3   4  177.90    7.80 147
   3  -3   4  177.90    8.70 175
   3   3   5   13.20    1.70  63
   3   3   5   13.80    1.50 145
   3   3   5   15.50    1.80 207
  -3   3  -5   10.20    1.30  74
  -3   3  -5   12.90    1.90 193
  -3  -3  -5   11.90    1.70  78
   3  -3   5   15.70    1.60  55
   3  -3   5   14.60    1.70 144
   3  -3   5   15.60    2.20 178
   3   3   6    3.40    1.10 149
   3   3   6    1.50    1.10 206
  -3   3  -6    2.90    1.00  77
  -3   3  -6    1.30    1.10 196
  -3  -3  -6    0.50    0.90  80
   3  -3   6    3.00    1.30  57
   3  -3   6    3.30    1.70 180
   3   3   7   35.00    2.80  65
   3   3   7   34.30    2.20 153
   3   3   7   26.00    3.10 206
  -3   3  -7   38.40    2.90  80
  -3   3  -7   31.60    2.70 199
  -3  -3  -7   40.70    3.30  82
   3  -3   7   28.60    2.40  59
   3  -3   7   24.00    3.10 181
   3   3   8  133.40    8.90  66
   3   3   8  147.30    7.90 157
   3   3   8  151.80    8.60 205
  -3   3  -8  151.50    8.70  82
  -3   3  -8  159.40    8.00 202
  -3  -3  -8  139.70    8.90  84
   3  -3   8  159.80    8.00  60
   3  -3   8  156.20    8.90 183
   3   3   9    0.40    1.40  66
   3   3   9    4.40    1.80 204
  -3   3  -9    3.30    1.30  84
  -3   3  -9    6.80    2.10 204
  -3  -3  -9    5.00    1.70  85
   3  -3   9    3.40    1.40  61
   3  -3   9    5.00    2.30 184
   3   3  10    5.10    2.00  66
   3   3  10    7.00    2.70 204
  -3   3 -10    8.10    2.20  85
  -3   3 -10    9.10    2.10 207
  -3  -3 -10   14.50    2.60  86
   3  -3  10    5.00    1.70  62
   3  -3  10   11.50    2.20 184
  -3   3 -11    0.90    1.30  87
  -3   3 -11    0.50    1.40 209
  -3  -3 -11   -0.40    2.20  88
   3  -3  11   -0.10    1.50  62
   3  -3  11   -3.60    2.70 185
  -3   3 -12   56.80    4.90  89
  -3   3 -12   46.90    4.30 211
  -3  -3 -12   44.30    4.50  89
   3  -3  12   55.50    5.00  62
   3  -3  12   45.90    6.60 185
  -3   3 -13    4.00    1.90  90
  -3  -3 -13    7.00    2.60  90
   3  -3  13    6.30    2.40  62
   3   3  14   -1.20    2.50   1
  -3   3 -14    4.60    3.10  91
  -3  -3 -14    2.40    2.40  91
   3  -3  14    1.30    3.10   1
   3   3  15   21.50    5.00   2
  -3   3 -15   11.70    3.80  93
  -3  -3 -15   16.00    4.60  92
   3  -3  15   21.00    4.40   3
  -3   4  15   -1.90    2.50  15
  -3  -4  15    2.50    2.00  18
   3  -4 -15   -1.20    2.20 105
  -3   4  14   44.30    5.60  15
  -3  -4  14   44.60    4.70  18
   3  -4 -14   45.70    6.00 105
   3   4 -13    0.50    1.60 108
  -3   4  13    3.40    2.70  14
  -3  -4  13   -0.30    1.30  18
   3  -4 -13    0.70    3.00 104
   3  -4 -13   -1.20    1.60 148
   3   4 -12    8.70    1.90 108
  -3   4  12    9.90    3.00  14
  -3  -4  12   11.50    1.80  18
  -3  -4  12   12.60    2.60  78
  -3  -4  12   10.80    2.10 185
   3  -4 -12    7.10    2.80 104
   3  -4 -12    9.90    2.10 150
   3   4 -11   12.00    2.40 108
  -3   4  11   16.60    2.90  14
  -3  -4  11   11.40    2.20  18
  -3  -4  11   10.70    2.30  79
  -3  -4  11    9.20    1.70 185
   3  -4 -11   10.80    2.80 104
   3  -4 -11   11.80    2.00 151
   3   4 -10   19.30    2.50 109
  -3   4  10   28.60    3.00  15
  -3  -4  10   17.80    2.30  19
  -3  -4  10   21.10    2.20  81
  -3  -4  10   14.40    1.80 183
   3  -4 -10   18.30    2.60 105
   3  -4 -10   18.40    2.40 152
   3   4  -9    3.00    1.20 110
  -3   4   9    5.40    1.80  15
  -3   4   9    2.90    1.90  85
  -3  -4   9    2.00    1.00  20
  -3  -4   9    5.20    1.60  82
  -3  -4   9    2.70    0.90 181
   3  -4  -9    2.80    1.40 105
   3  -4  -9    4.20    1.70 153
   3   4  -8  115.30    6.90 112
  -3   4   8  107.50    6.50  16
  -3   4   8  120.20    7.00  86
  -3  -4   8  125.60    6.80  22
  -3  -4   8  122.70    6.30  84
  -3  -4   8  128.30    6.00 178
   3  -4  -8  125.50    6.90 106
   3  -4  -8  119.90    6.70 153
   3   4  -7   95.50    5.10 114
  -3   4   7   92.70    5.70  17
  -3   4   7  105.60    6.40  88
  -3  -4   7   91.60    5.30  24
  -3  -4   7   91.20    5.00  86
  -3  -4   7  100.10    4.50 172
   3  -4  -7  101.00    5.30 107
   3  -4  -7   89.30    5.30 154
   3   4  -6    6.20    1.20 117
  -3   4   6    3.50    1.20  18
  -3   4   6    5.20    1.60  89
  -3  -4   6    5.00    1.00  27
  -3  -4   6    4.10    1.20  89
   3  -4  -6    4.20    1.10 108
   3  -4  -6    4.70    1.30 154
   3   4  -5    2.10    0.70   2
   3   4  -5    2.10    0.60 121
  -3   4   5    1.90    0.90  20
  -3   4   5    4.30    1.30  91
  -3  -4   5    2.30    0.70  31
  -3  -4   5    3.50    0.70  92
   3  -4  -5    2.70    1.30   1
   3  -4  -5    2.40    1.00 110
   3  -4  -5    2.70    1.00 154
   3   4  -4   -1.40    0.60   6
   3   4  -4    0.80    0.60 127
  -3   4   4   -0.50    0.70  23
  -3   4   4    0.00    0.70  94
  -3  -4   4   -0.40    0.60  37
  -3  -4   4   -0.10    0.60  96
   3  -4  -4    0.70    0.80   4
   3  -4  -4    0.30    0.70 113
   3  -4  -4   -0.70    1.30 154
   3   4  -3   10.50    1.10  13
   3   4  -3   11.00    1.00 134
  -3   4   3   10.20    1.40  27
  -3   4   3    7.50    1.30  97
  -3  -4   3    9.60    0.90  44
  -3  -4   3   12.20    1.20 103
   3  -4  -3   11.90    1.40   7
   3  -4  -3   14.10    1.50 117
   3  -4  -3   10.40    1.90 153
   3   4  -2  221.10    9.00  21
   3   4  -2  231.50    8.80 143
   3   4  -2  229.20   10.20 171
   3   4  -2  217.40    8.50 208
  -3   4   2  224.70    9.50  32
  -3   4   2  233.20   10.80 163
  -3  -4   2  212.30    8.60  53
  -3  -4   2  228.00    8.70 111
   3  -4  -2  248.60    8.50  10
   3  -4  -2  219.80    9.70 122
   3  -4  -2  220.10    9.80 153
   3   4  -1  131.80    5.70  30
   3   4  -1  141.10    6.00 210
  -3   4   1  137.90    6.30  38
  -3   4   1  138.40    6.30 105
  -3   4   1  141.80    6.80 166
  -3  -4   1  141.20    6.30  60
  -3  -4   1  146.10    5.80 120
   3  -4  -1  134.90    6.00  15
   3  -4  -1  122.70    5.30 128
   3  -4  -1  146.20    6.80 152
   3   4   0   75.30    3.60  40
   3   4   0   73.20    3.60 211
  -3   4   0   74.70    4.20  46
  -3   4   0   79.00    4.00 110
  -3   4   0   83.30    4.10 170
  -3  -4   0   75.80    4.00  67
   3  -4   0   78.00    4.30  20
   3  -4   0   70.40    3.60 136
   3  -4   0   83.20    4.60 151
   3   4   1   11.00    1.10  47
   3   4   1    8.50    1.00 211
  -3   4  -1   10.50    1.10  54
  -3   4  -1    4.90    1.40 174
  -3  -4  -1    6.50    0.90  71
  -3  -4  -1    8.20    1.10 137
   3  -4   1    8.80    1.10  27
   3  -4   1    7.20    1.70 150
   3   4   2   20.00    1.60  53
   3   4   2   26.00    2.30 211
  -3   4  -2   24.70    1.80  61
  -3   4  -2   23.40    1.80 124
  -3   4  -2   18.20    2.30 178
  -3  -4  -2   20.40    1.90  75
  -3  -4  -2   19.70    1.90 143
   3  -4   2   22.00    1.60  34
   3  -4   2   20.50    2.40 148
   3  -4   2   28.40    2.90 164
   3   4   3   -1.00    0.60  57
   3   4   3    1.30    0.90 210
  -3   4  -3    0.90    0.70  68
  -3   4  -3   -0.80    0.60 131
  -3   4  -3   -1.80    1.40 183
  -3  -4  -3   -0.50    0.70  77
   3  -4   3    1.30    1.50 146
   3  -4   3    0.70    1.10 167
   3   4   4  668.50   24.90  60
   3   4   4  654.60   24.90 145
   3   4   4  668.10   29.50 209
  -3   4  -4  680.70   24.30  72
  -3   4  -4  676.30   27.20 136
  -3   4  -4  654.40   26.50 186
  -3  -4  -4  660.00   25.50  79
   3  -4   4  683.80   23.90  46
   3  -4   4  704.70   26.90 144
   3  -4   4  670.90   27.30 170
   3   4   5  361.50   14.80  62
   3   4   5  379.60   17.50 147
   3   4   5  370.20   16.70 209
  -3   4  -5  357.00   15.60  76
  -3   4  -5  366.30   17.10 140
  -3   4  -5  364.70   17.60 190
  -3  -4  -5  366.20   14.90  81
   3  -4   5  380.00   14.20  50
   3  -4   5  362.10   18.10 172
   3   4   6   17.00    2.00  63
   3   4   6   16.10    2.10 150
   3   4   6   16.70    2.20 208
  -3   4  -6   13.70    1.40  79
  -3   4  -6   18.10    2.30 194
  -3  -4  -6   15.10    2.10  83
   3  -4   6   11.30    2.30 174
   3   4   7   85.10    5.90  64
   3   4   7  105.30    6.00 153
   3   4   7   95.70    6.40 207
  -3   4  -7   94.30    5.90  82
  -3   4  -7  100.20    6.80 197
  -3  -4  -7   88.30    5.80  84
   3  -4   7   93.90    5.00  56
   3  -4   7   87.90    6.20 176
   3   4   8   56.80    5.10  65
   3   4   8   55.90    4.40 157
   3   4   8   49.20    4.50 207
  -3   4  -8   60.30    4.10  84
  -3   4  -8   59.30    4.50 200
  -3  -4  -8   49.60    4.40  85
   3  -4   8   60.30    4.00  57
   3  -4   8   57.40    4.80 178
   3   4   9   -0.90    1.40  65
   3   4   9    1.20    1.10 160
   3   4   9    0.10    1.70 206
  -3   4  -9    2.40    1.50  85
  -3   4  -9    2.50    1.70 202
  -3  -4  -9    1.10    1.40  87
   3  -4   9    2.00    1.70  58
   3  -4   9    2.50    1.70 179
  -3   4 -10   20.60    2.70  87
  -3   4 -10   17.70    2.40 205
  -3  -4 -10   21.00    2.80  88
   3  -4  10   17.70    2.50  59
   3  -4  10   20.40    3.40 180
  -3   4 -11    1.60    2.20  89
  -3   4 -11    1.90    1.60 207
  -3  -4 -11   -0.30    1.60  89
   3  -4  11    0.00    2.30  60
   3  -4  11    2.00    2.80 180
  -3   4 -12   18.60    2.90  90
  -3   4 -12   30.30    3.60 209
  -3  -4 -12   24.90    3.30  90
   3  -4  12   21.60    2.70  60
   3   4  13    8.20    2.80   1
  -3   4 -13    8.30    2.90  91
  -3   4 -13    8.70    3.00 211
  -3  -4 -13    6.30    2.70  91
   3  -4  13    8.00    3.10   1
   3   4  14   -2.10    3.30   2
  -3  -4 -14    3.50    2.70  92
   3  -4  14    4.50    3.00   3
  -3   5  14   12.20    3.50  16
  -3  -5  14   19.60    3.20  20
   3  -5 -14   12.90    3.50 106
   3   5 -13   56.00    6.00 144
  -3   5  13   60.70    6.50  16
  -3  -5  13   60.70    5.70  21
   3  -5 -13   53.50    5.90 106
  -3   5  12    1.00    1.80  16
  -3  -5  12    0.10    1.10  21
   3  -5 -12    3.60    2.10 106
   3  -5 -12   -0.70    1.90 147
   3   5 -11   -2.50    1.70 112
  -3   5  11   -0.80    1.40  16
  -3  -5  11    2.80    1.50  22
  -3  -5  11    2.40    1.80  76
  -3  -5  11    2.30    1.30 174
   3  -5 -11    0.50    1.70 106
   3  -5 -11    0.30    1.90 148
   3   5 -10    1.20    1.50 113
  -3   5  10   -1.30    1.40  16
  -3  -5  10    1.90    1.30  23
  -3  -5  10   -1.30    1.30  78
  -3  -5  10   -0.50    1.00 171
   3  -5 -10    1.60    1.70 106
   3  -5 -10    1.40    1.70 148
   3   5  -9    0.20    1.30 114
  -3   5   9    6.20    1.70  17
  -3  -5   9    1.90    1.30  79
  -3  -5   9    2.00    0.80 167
   3  -5  -9    4.30    1.60 107
   3  -5  -9   -0.10    1.10 149
   3   5  -8    3.70    1.20 116
  -3   5   8    3.40    1.80  18
  -3   5   8    4.00    1.50  84
  -3  -5   8    4.70    1.00  26
  -3  -5   8    3.40    0.90  80
   3  -5  -8   -0.10    1.80 108
   3  -5  -8    3.90    1.80 150
   3   5  -7   42.00    3.00 119
  -3   5   7   48.50    4.10  19
  -3   5   7   48.30    3.50  85
  -3  -5   7   48.50    3.40  29
  -3  -5   7   44.60    2.60  82
   3  -5  -7   50.90    3.70 109
   3  -5  -7   39.30    3.80 150
   3   5  -6   37.30    2.40 123
  -3   5   6   36.70    3.20  20
  -3   5   6   39.30    3.10  87
  -3  -5   6   38.10    2.60  33
  -3  -5   6   37.50    2.30  84
   3  -5  -6   35.80    2.90 110
   3  -5  -6   41.10    3.40 150
   3   5  -5    2.40    0.70 129
  -3   5   5   -2.30    1.10  22
  -3   5   5    0.00    1.20  88
  -3  -5   5    0.40    0.60  39
  -3  -5   5   -0.90    0.50  86
   3  -5  -5   -0.50    1.20 112
   3  -5  -5   -0.30    1.10 150
  -3   5   4   68.70    4.40  25
  -3   5   4   69.40    4.60  90
  -3  -5   4   55.70    2.80  90
   3  -5  -4   63.00    3.70 115
   3  -5  -4   60.80    4.60 150
   3   5  -3   57.50    2.60   5
   3   5  -3   56.30    2.70 188
  -3   5   3   54.30    3.60  29
  -3   5   3   58.00    3.60  92
  -3  -5   3   58.40    3.00  56
  -3  -5   3   54.30    2.70  95
   3  -5  -3   59.30    3.10   2
   3  -5  -3   49.00    3.00 119
   3  -5  -3   59.70    4.30 150
   3   5  -2    0.70    0.40  14
   3   5  -2    1.10    0.50 172
  -3   5   2    1.80    0.80  34
  -3   5   2    0.70    0.80  95
  -3   5   2   -1.80    1.20 164
  -3  -5   2    1.30    0.50 104
   3  -5  -2    0.70    0.60   5
   3  -5  -2   -0.60    0.70 124
   3  -5  -2    2.10    1.20 149
   3   5  -1   33.00    2.10  25
  -3   5   1   35.00    2.40  41
  -3   5   1   35.20    2.20  98
  -3   5   1   36.10    2.90 167
  -3  -5   1   31.60    1.80  71
  -3  -5   1   33.10    2.00 115
   3  -5  -1   38.30    2.20   8
   3  -5  -1   27.90    1.90 131
   3  -5  -1   39.00    3.30 148
   3   5   0   11.00    1.10  36
  -3   5   0   10.30    1.10  49
  -3   5   0   12.50    1.00 103
  -3   5   0   10.80    2.20 170
  -3  -5   0   11.50    1.10  75
   3  -5   0   15.20    1.40  13
   3  -5   0    8.10    2.10 147
   3   5   1   78.90    4.70  44
  -3   5  -1   82.70    4.00  58
  -3   5  -1   78.70    3.90 109
  -3   5  -1   75.50    4.80 174
  -3  -5  -1   78.60    4.00  78
  -3  -5  -1   88.40    4.60 134
   3  -5   1   83.20    5.50 146
   3   5   2   18.00    1.70  50
   3   5   2   19.50    2.50 144
  -3   5  -2   13.30    1.20  66
  -3   5  -2   12.60    1.20 115
  -3   5  -2   13.80    2.00 161
  -3   5  -2   13.30    2.00 178
  -3  -5  -2   15.30    1.50  80
  -3  -5  -2   18.10    1.50 140
   3  -5   2   12.60    2.00 145
   3   5   3  175.60    7.70  55
   3   5   3  171.90    7.60 146
   3   5   3  183.20    9.50 212
  -3   5  -3  177.30    6.70  72
  -3   5  -3  162.60    7.70 122
  -3   5  -3  167.40    8.20 161
  -3   5  -3  158.20    9.30 181
  -3  -5  -3  149.60    8.00  82
   3  -5   3  162.60    7.20  32
   3  -5   3  158.40    8.60 162
   3   5   4  133.50    6.00  58
   3   5   4  128.60    8.60 147
   3   5   4  130.50    7.80 211
  -3   5  -4  123.60    5.70  76
  -3   5  -4  123.40    6.70 129
  -3   5  -4  136.20    7.10 161
  -3   5  -4  122.40    7.80 185
  -3  -5  -4  110.30    5.90  83
   3  -5   4  134.00    5.90  39
   3  -5   4  127.50    8.00 165
   3   5   5    1.70    1.10  60
   3   5   5    2.50    1.70 149
   3   5   5    2.30    1.30 210
  -3   5  -5    0.20    0.70  80
  -3   5  -5    1.10    0.80 134
  -3   5  -5    0.10    1.40 161
  -3   5  -5    1.60    1.60 189
  -3  -5  -5    0.70    1.30  84
   3  -5   5    1.00    0.80  44
   3  -5   5    1.30    1.50 167
   3   5   6   71.80    5.50  61
   3   5   6   69.10    6.10 152
   3   5   6   78.60    5.20 209
  -3   5  -6   74.60    4.40  82
  -3   5  -6   75.70    4.80 138
  -3   5  -6   72.00    5.00 161
  -3   5  -6   65.50    6.00 192
  -3  -5  -6   73.80    4.80  86
   3  -5   6   80.60    4.40  48
   3  -5   6   78.40    5.70 169
   3   5   7  159.60    9.30  63
   3   5   7  170.10    8.60 154
   3   5   7  163.00    9.70 209
  -3   5  -7  167.50    8.50  85
  -3   5  -7  149.70    8.70 141
  -3   5  -7  166.10    9.40 195
  -3  -5  -7  146.60    8.10  87
   3  -5   7  168.40    7.50  51
   3  -5   7  147.60    9.60 171
   3   5   8   10.70    2.30 157
   3   5   8   15.10    2.30 208
  -3   5  -8   19.70    2.20  86
  -3   5  -8   11.80    1.80 143
  -3   5  -8   14.20    2.80 198
  -3  -5  -8   12.40    1.90  88
   3  -5   8   18.00    2.10  53
   3  -5   8   21.00    3.20 173
   3   5   9    6.10    1.80 160
  -3   5  -9    3.70    1.30  88
  -3   5  -9    5.90    1.80 201
  -3  -5  -9    5.40    1.90  89
   3  -5   9    4.60    1.70  54
   3  -5   9    2.90    1.90 174
  -3   5 -10   34.90    3.60  90
  -3   5 -10   28.20    4.10 204
  -3  -5 -10   32.90    3.90  90
   3  -5  10   38.60    3.60  56
   3  -5  10   21.60    3.40 175
   3   5  11   -0.10    1.80   1
  -3   5 -11   -0.30    1.40  91
  -3   5 -11    1.60    1.40 206
  -3  -5 -11    1.90    1.90  91
   3  -5  11    2.20    1.30   1
   3  -5  11   -1.60    2.60 176
   3   5  12   53.00    5.20   2
  -3   5 -12   43.20    5.20 208
  -3  -5 -12   48.40    5.70  92
   3  -5  12   52.20    5.10   2
   3   5  13   -1.00    2.40   3
  -3   5 -13   -0.70    2.40 210
  -3  -5 -13   -0.60    2.00  93
   3  -5  13    0.30    2.30   4
   3   6 -13   -3.20    2.80 147
  -3   6  13    1.20    3.10  17
  -3  -6  13    2.50    1.80  24
   3  -6 -13    3.70    3.40 107
   3   6 -12   10.40    3.40 146
  -3   6  12   20.70    3.80  17
  -3  -6  12   16.10    2.20  25
   3  -6 -12   24.10    4.20 107
   3   6 -11    0.00    2.90 145
  -3   6  11    0.40    1.70  18
  -3  -6  11    1.10    1.30  26
   3  -6 -11   -0.20    1.90 108
   3  -6 -11   -0.60    2.60 145
   3   6 -10    1.60    2.00 144
  -3   6  10    1.10    1.50  18
  -3  -6  10   -0.30    0.70  28
   3  -6 -10   -1.80    1.50 108
   3  -6 -10    1.20    2.20 145
  -3   6   9   -0.60    1.20  19
  -3  -6   9    0.20    1.00  73
   3  -6  -9    0.90    1.50 109
   3  -6  -9    0.90    1.60 146
   3   6  -8   49.60    3.00 123
  -3   6   8   48.80    4.20  20
  -3  -6   8   51.00    3.50  33
  -3  -6   8   50.30    3.00  74
   3  -6  -8   47.00    3.90 110
   3  -6  -8   47.40    4.20 146
  -3   6   7   22.30    2.70  21
  -3   6   7   17.50    2.60  82
  -3  -6   7   24.80    2.10  38
  -3  -6   7   29.20    1.90  74
   3  -6  -7   33.10    2.70 111
   3  -6  -7   18.20    3.40 147
   3   6  -6    1.50    0.60 135
  -3   6   6   -0.50    0.80  23
  -3   6   6    1.90    1.40  83
  -3  -6   6    1.00    0.40  45
  -3  -6   6    1.00    0.50  74
   3  -6  -6    3.30    1.20 113
   3  -6  -6    1.70    1.50 147
  -3   6   5   16.50    2.00  25
  -3   6   5   11.00    2.00  85
  -3  -6   5   11.70    0.80  55
  -3  -6   5   15.30    1.00  73
   3  -6  -5   13.90    2.00 115
   3  -6  -5   12.80    2.20 147
  -3   6   4   18.80    2.00  29
  -3   6   4   16.30    2.00  86
   3  -6  -4   18.40    2.10 119
   3  -6  -4   18.30    3.00 147
   3   6  -3   21.90    1.60 185
  -3   6   3   20.10    1.80  33
  -3   6   3   20.80    2.00  87
  -3   6   3   17.40    2.70 163
   3  -6  -3   19.90    1.80 123
   3  -6  -3   11.20    2.60 146
   3   6  -2  681.10   30.30 173
  -3   6   2  700.60   28.30  38
  -3   6   2  697.60   27.00  89
  -3   6   2  706.60   30.80 166
   3  -6  -2  678.30   27.70 128
   3  -6  -2  690.00   29.90 146
   3   6  -1   30.60    1.40  12
   3   6  -1   43.30    4.40 144
   3   6  -1   40.80    2.60 165
  -3   6   1   38.80    2.80  46
  -3   6   1   32.90    2.30  91
  -3   6   1   49.10    3.70 168
  -3  -6   1   30.40    1.30  90
   3  -6  -1   40.00    2.50 136
   3  -6  -1   33.30    3.50 145
   3   6   0   25.80    3.10 145
  -3   6   0   19.60    1.80  55
  -3   6   0   20.90    1.50  93
  -3   6   0   18.50    2.60 171
  -3  -6   0   20.10    1.20  87
  -3  -6   0   22.00    1.40 119
   3  -6   0   23.80    1.50   3
   3  -6   0   21.40    3.20 145
   3   6   1    5.10    0.80  39
   3   6   1    5.10    2.30 146
  -3   6  -1    5.10    0.70  65
  -3   6  -1    4.40    0.60  97
  -3   6  -1    1.10    2.00 174
  -3  -6  -1    4.80    0.70  87
   3  -6   1    6.60    0.80   7
   3  -6   1    0.90    1.30 144
   3   6   2    3.20    0.90  46
   3   6   2    4.40    1.50 147
  -3   6  -2    1.20    0.50  73
  -3   6  -2    3.70    0.60 103
  -3   6  -2    3.50    1.50 161
  -3   6  -2    3.70    1.50 178
  -3  -6  -2    2.80    0.80  87
  -3  -6  -2    3.30    0.90 136
   3  -6   2    2.70    0.60  13
   3   6   3   39.20    2.80  51
   3   6   3   46.80    3.80 148
  -3   6  -3   38.80    2.20  79
  -3   6  -3   32.00    2.10 110
  -3   6  -3   39.40    4.10 161
  -3   6  -3   40.70    3.40 181
  -3  -6  -3   39.30    2.80  87
  -3  -6  -3   41.80    3.10 141
   3  -6   3   37.70    2.40  20
   3   6   4  694.10   28.70  55
   3   6   4  724.90   36.70 150
   3   6   4  726.50   31.90 212
  -3   6  -4  723.00   26.10  83
  -3   6  -4  667.40   25.30 118
  -3   6  -4  728.30   32.00 161
  -3   6  -4  702.40   32.60 185
  -3  -6  -4  702.70   28.40  88
   3  -6   4  715.80   26.50  28
   3   6   5   98.40    6.00  57
   3   6   5  119.40    7.30 151
   3   6   5   92.50    6.50 211
  -3   6  -5  107.50    5.40  86
  -3   6  -5   99.60    5.70 125
  -3   6  -5   88.40    7.30 161
  -3   6  -5  100.60    6.90 188
  -3  -6  -5  104.10    5.60  88
   3  -6   5   96.30    7.20 163
   3   6   6  278.90   13.20  59
   3   6   6  327.00   16.00 153
   3   6   6  302.60   15.40 210
  -3   6  -6  267.60   12.00  88
  -3   6  -6  277.00   13.50 130
  -3   6  -6  275.80   14.30 161
  -3   6  -6  269.00   16.10 191
  -3  -6  -6  296.40   14.40  89
   3  -6   6  233.70   13.60  40
   3  -6   6  278.90   15.40 165
   3   6   7    5.10    2.60  61
   3   6   7    6.90    2.00 155
   3   6   7    6.00    2.00 209
  -3   6  -7    9.20    1.40  89
  -3   6  -7   10.10    1.40 134
  -3   6  -7    8.60    2.60 194
  -3  -6  -7   10.90    1.80  90
   3  -6   7   10.20    1.30  44
   3  -6   7   10.20    2.90 166
   3   6   8   35.50    3.70 157
  -3   6  -8   28.90    2.80  91
  -3   6  -8   26.90    2.80 137
  -3   6  -8   32.40    3.50 197
  -3  -6  -8   32.40    3.60  91
   3  -6   8   33.50    2.70  47
   3  -6   8   20.20    3.60 168
   3   6   9   17.20    3.10   1
   3   6   9   15.60    3.00 160
  -3   6  -9   20.40    2.80 200
  -3  -6  -9   20.80    3.20  91
   3  -6   9   13.90    2.20   2
   3  -6   9   13.10    2.90 169
   3   6  10    8.40    2.40   2
  -3   6 -10   13.80    2.60 203
  -3  -6 -10    7.80    2.10  92
   3  -6  10    4.20    1.60   3
   3  -6  10    8.30    3.70 170
   3   6  11   -2.40    1.80   3
  -3   6 -11   -0.20    2.10 205
  -3  -6 -11    1.00    1.90  93
   3  -6  11    0.10    1.70   4
   3   6  12   54.70    5.80   4
  -3  -6 -12   48.50    5.90  94
   3  -6  12   59.90    5.30   5
   3   7 -11   -1.20    3.10 147
  -3  -7  11   -1.10    1.10  33
   3  -7 -11    1.80    2.10 110
   3   7 -10    4.30    3.50 147
  -3  -7  10    1.70    0.90  36
   3  -7 -10    1.50    2.50 111
   3   7  -9    2.70    2.30 146
   3  -7  -9    6.80    2.50 111
   3   7  -8    0.40    3.00 146
  -3   7   8   -0.70    1.60  23
   3  -7  -8    0.30    1.80 113
   3   7  -7    8.20    3.10 145
  -3   7   7    7.40    1.70  24
   3  -7  -7    9.60    1.90 114
   3   7  -6    9.60    3.00 145
  -3   7   6    2.50    1.20  26
  -3   7   6    3.80    1.60  80
   3  -7  -6    4.30    1.60 116
   3   7  -5    4.80    2.70 145
  -3   7   5    3.90    1.10  29
  -3   7   5    1.60    1.30  80
   3  -7  -5    1.50    0.90 119
   3  -7  -5    1.80    1.90 144
   3   7  -4   26.00    3.90 145
   3   7  -4   24.90    1.60 197
  -3   7   4   34.40    2.90  33
  -3   7   4   27.60    2.70  81
  -3   7   4   35.10    4.10 163
   3  -7  -4   36.00    2.80 123
   3  -7  -4   26.10    3.30 144
   3   7  -3    9.80    3.00 146
   3   7  -3    7.20    1.20 185
  -3   7   3    7.90    1.20  38
  -3   7   3    9.80    1.30  81
  -3   7   3    9.30    2.20 165
   3  -7  -3    7.70    1.30 128
   3  -7  -3    7.60    2.00 144
   3   7  -2    0.40    1.80 146
   3   7  -2    2.90    1.10 176
  -3   7   2    3.70    0.70  44
  -3   7   2    2.00    0.70  81
  -3   7   2    3.20    2.00 167
   3  -7  -2    3.20    0.80 134
   3   7  -1   -1.50    2.40 147
   3   7  -1    0.00    1.00 169
  -3   7   1    0.30    0.40  54
  -3   7   1    0.80    0.50  80
  -3   7   1    3.90    2.60 170
   3   7   0    4.90    2.70 147
   3   7   0    6.10    1.50 163
  -3   7   0    2.30    2.10 172
   3   7   1    7.30    0.80   9
   3   7   1    5.90    0.70  30
   3   7   1    7.30    2.30 148
  -3   7  -1    5.00    1.90 175
   3   7   2   19.90    1.90   5
   3   7   2   19.20    1.70  41
   3   7   2   29.60    3.30 149
  -3   7  -2   21.60    3.10 178
  -3  -7  -2   22.90    1.80  95
  -3  -7  -2   21.10    1.70 131
   3   7   3    3.10    1.00   4
   3   7   3    3.00    1.10  47
   3   7   3    5.40    2.60 150
  -3   7  -3    3.20    1.90 161
  -3   7  -3    2.00    2.20 181
  -3  -7  -3    3.50    1.10  94
   3   7   4   24.60    2.70   3
   3   7   4   25.90    2.20  51
   3   7   4   26.40    4.20 151
   3   7   4   24.30    3.30 212
  -3   7  -4   25.40    3.20 161
  -3   7  -4   25.30    3.50 185
  -3  -7  -4   32.80    2.60  93
  -3  -7  -4   26.00    2.50 141
   3   7   5  109.50    6.80   3
   3   7   5  105.30    6.50  54
   3   7   5  123.70    7.80 153
   3   7   5  120.30    7.80 211
  -3   7  -5  119.60    7.90 161
  -3   7  -5  104.70    7.50 188
  -3  -7  -5  110.00    6.80  93
   3   7   6    7.20    2.10   3
   3   7   6   -0.40    2.20  56
   3   7   6   12.40    3.60 154
   3   7   6    5.80    2.20 210
  -3   7  -6   14.80    2.70 191
  -3  -7  -6   11.50    2.00  93
   3  -7   6    6.60    0.80   8
   3  -7   6    6.70    0.90  27
   3   7   7   14.60    2.50   3
   3   7   7   21.30    3.90 156
  -3   7  -7   15.90    2.90 194
  -3  -7  -7   15.70    2.60  93
   3  -7   7   10.50    1.20   7
   3  -7   7   14.50    1.70  34
   3   7   8    1.40    2.80 158
  -3   7  -8    2.10    1.90 197
  -3  -7  -8    0.70    1.40  94
   3  -7   8   -0.30    0.80   7
   3  -7   8   -0.10    1.90 163
   3   7   9    0.30    2.50 160
  -3   7  -9    0.70    1.50 200
  -3  -7  -9    1.30    2.30  94
   3  -7   9    2.80    1.10   8
  -3   7 -10   10.90    2.90 203
  -3  -7 -10   10.10    2.60  95
   3  -7  10    9.60    1.90   8
   3   8  -9    5.90    4.00 149
   3  -8  -9    1.90    2.50 114
   3   8  -8   -1.70    2.40 148
   3  -8  -8    1.50    1.30 116
   3   8  -7   78.70    7.30 148
   3  -8  -7   78.00    6.20 118
   3   8  -6   17.80    4.10 148
  -3   8   6   20.80    4.20 162
   3  -8  -6   22.00    2.50 120
   3   8  -5    1.80    3.50 148
  -3   8   5    3.90    1.50  75
  -3   8   5    3.20    3.40 163
   3  -8  -5    3.50    1.40 124
   3   8  -4    2.20    2.40 148
  -3   8   4    3.80    1.40  74
  -3   8   4    1.30    2.50 165
   3   8  -3    4.40    2.70 148
  -3   8   3    2.20    0.80  73
  -3   8   3   -1.80    1.90 167
   3  -8  -3    3.20    0.80 135
   3   8  -2   10.00    3.40 149
   3   8  -2    4.60    1.30 179
  -3   8   2    5.60    2.20 169
   3   8  -1   45.00    4.40 149
   3   8  -1   39.40    3.50 172
  -3   8   1   36.70    4.60 171
   3   8   0    2.30    3.10 150
   3   8   0    0.40    1.40 167
  -3   8   0    0.90    2.00 174
   3   8   1    0.20    2.90 150
   3   8   1    0.90    1.60 163
  -3   8  -1   -2.00    2.70 176
   3   8   2    5.90    2.60 151
  -3   8  -2    6.60    2.90 179
   3   8   3    9.00    3.40 152
   3   8   3    6.30    1.90 212
  -3   8  -3    1.60    2.00 182
  -3  -8  -3    4.10    0.90 102
   3   8   4   19.20    4.10 153
   3   8   4   13.70    2.50 211
  -3   8  -4   14.10    2.90 185
  -3  -8  -4   20.60    2.30 100
   3   8   5  204.50   16.10 155
  -3   8  -5  176.80   12.30 188
  -3  -8  -5  201.80   11.60  99
   3   8   6   26.60    4.80 156
  -3   8  -6   10.90    3.30 191
  -3  -8  -6    7.50    1.70  98
   3   8   7    0.90    3.40 158
  -3   8  -7    0.10    2.90 194
  -3  -8  -7    2.00    1.90  98
   3   8   8    1.10    3.40 159
  -3   8  -8   -0.70    2.30 197
  -3  -8  -8    2.10    2.10  98
  -3   9   6   -1.90    2.80 164
   3  -9  -6   -0.10    1.30 126
  -3   9   5    0.80    4.10 166
   3  -9  -5    2.10    1.10 130
   3   9  -4   15.80    3.70 150
  -3   9   4    8.80    3.10 167
   3   9  -3   -2.20    3.80 150
  -3   9   3    5.10    2.70 169
   3   9  -2    2.80    4.00 151
  -3   9   2    1.60    2.60 171
   3   9  -1   10.20    3.30 151
  -3   9   1   15.10    3.40 173
   3   9   0    7.40    4.00 152
  -3   9   0    5.20    3.60 175
   3   9   1   -3.70    3.90 152
  -3   9  -1   -2.20    2.20 178
   3   9   2    3.40    3.90 153
  -3   9  -2   -1.80    3.40 181
   3   9   3    5.20    3.00 154
  -3   9  -3    0.60    3.30 183
   3   9   4    0.60    2.90 155
  -3   9  -4   -2.10    2.20 186
   3   9   5    7.30    4.20 156
  -3   9  -5    0.50    2.30 189
  -3  -9  -5    2.30    1.40 106
   4   0 -16   90.80    7.80 106
  -4   0  16  107.00   10.00  16
   4   0 -15   -0.60    2.10 106
  -4   0  15    0.30    2.00  16
   4   0 -14   48.60    5.10 106
  -4   0  14   32.60    4.20  16
  -4   0  14   35.10    4.30 207
   4   0 -13   -0.30    2.60 106
  -4   0  13   -2.30    2.40  16
  -4   0  13    1.30    2.00  84
  -4   0  13    1.40    1.50 209
   4   0 -12  224.40   11.90 106
  -4   0  12  238.60   12.10  16
  -4   0  12  225.80   12.70  85
  -4   0  12  225.20   11.80 211
   4   0 -11    3.40    1.80 106
  -4   0  11    1.30    1.40  16
  -4   0  11    0.10    1.50  87
   4   0 -10  983.10   38.60 106
  -4   0  10  993.30   39.50  16
  -4   0  10 1024.90   39.80  89
   4   0  -9   -0.50    1.10   1
   4   0  -9   -0.30    1.80 107
  -4   0   9   -5.30    1.50  17
  -4   0   9    2.10    1.20  91
   4   0  -8    0.00    1.60   3
   4   0  -8   -0.90    1.40 107
  -4   0   8   -0.40    1.50  17
  -4   0   8   -1.10    1.40  93
   4   0  -7    0.50    0.90   6
   4   0  -7   -0.40    1.00 109
  -4   0   7    0.00    1.00  19
  -4   0   7   -0.30    0.90  96
   4   0  -6  162.80    7.10   9
   4   0  -6  176.00    8.40 110
  -4   0   6  166.30    7.20  20
  -4   0   6  178.70    8.00  99
   4   0  -5    0.20    1.20  12
   4   0  -5    1.00    1.10 113
  -4   0   5    0.60    0.90  23
  -4   0   5   -0.80    1.10 102
   4   0  -4  110.10    5.40  17
   4   0  -4  113.40    5.60 116
  -4   0   4  118.40    5.50  26
  -4   0   4  117.40    5.30 107
   4   0  -3    5.00    1.20  21
   4   0  -3   -1.10    0.80 120
  -4   0   3    1.40    0.80  30
  -4   0   3   -1.20    1.00 111
  -4   0   3    1.10    0.90 164
   4   0  -2   73.10    4.30  27
   4   0  -2   68.20    3.40 125
  -4   0   2   74.30    3.90  35
  -4   0   2   74.50    4.30 117
  -4   0   2   78.50    3.70 171
   4   0  -1   -0.40    0.80  33
   4   0  -1    0.30    0.70 168
  -4   0   1    0.50    1.00  40
  -4   0   1    0.10    0.70 123
  -4   0   1   -1.00    0.90 177
   4   0   0  331.20   13.10  39
   4   0   0  334.00   13.10 136
   4   0   0  345.60   14.70 175
  -4   0   0  328.80   13.20  46
  -4   0   0  331.80   14.10 129
  -4   0   0  359.80   13.30 184
   4   0   1    1.80    0.80  45
   4   0   1    0.90    1.10 142
   4   0   1    1.00    1.00 181
  -4   0  -1    3.40    1.10  52
  -4   0  -1   -0.40    0.60 135
  -4   0  -1   -0.70    0.70 189
   4   0   2  458.30   15.80  50
   4   0   2  464.70   17.20 185
  -4   0  -2  431.50   18.20  58
  -4   0  -2  445.90   18.30 140
  -4   0  -2  451.30   17.60 193
   4   0   3   -1.30    1.10  53
   4   0   3    0.30    1.00 188
  -4   0  -3    1.90    1.30  63
  -4   0  -3   -2.10    0.90 197
   4   0   4   86.50    4.70  56
   4   0   4   92.90    5.20 190
  -4   0  -4   91.50    4.50 200
   4   0   5    1.00    1.50  59
   4   0   5   -2.70    1.40 191
  -4   0  -5    0.40    1.00  70
  -4   0  -5    0.60    0.90 203
   4   0   6   20.30    2.20  60
   4   0   6   23.90    2.80 192
  -4   0  -6   15.70    2.00  73
  -4   0  -6   23.10    2.10 205
   4   0   7   -1.20    1.50  61
   4   0   7    0.80    0.30 154
   4   0   7    0.30    1.10 193
  -4   0  -7    3.10    1.70  76
  -4   0  -7   -0.30    0.90 207
   4   0   8   81.50    4.90  62
   4   0   8   76.00    5.70 194
  -4   0  -8   76.20    4.70  78
  -4   0  -8   73.70    4.90 209
   4   0   9    1.60    1.60  63
   4   0   9   -1.10    2.20 194
  -4   0  -9    0.60    1.30  80
  -4   0  -9    0.70    1.40 211
   4   0  10    7.30    2.20  63
   4   0  10    4.00    2.50 194
  -4   0 -10    9.40    2.10  82
  -4   0 -10    2.90    1.50 212
   4   0  11   -1.00    1.90  63
   4   0  11   -3.60    3.00 194
  -4   0 -11   -2.10    2.10  83
   4   0  12   -2.00    2.60  63
  -4   0 -12    2.10    1.80  85
  -4   0 -13   -2.60    2.50  87
  -4   0 -14   -0.20    1.90  88
  -4   0 -15   -0.80    3.10  89
   4   1 -16    9.70    4.00 107
  -4   1  16    7.00    2.90  16
  -4  -1  16   12.00    3.70  17
   4  -1 -16    5.80    2.80 106
   4   1 -15    6.90    3.40 106
  -4   1  15    7.70    3.50  16
  -4  -1  15   18.10    4.50  16
   4  -1 -15    8.70    2.80 106
   4   1 -14   83.40    6.30 106
  -4   1  14   78.20    6.70  15
  -4  -1  14   92.70    6.70  16
  -4  -1  14   65.70    6.50  82
  -4  -1  14   85.70    6.50 204
   4  -1 -14   94.10    6.80 105
   4   1 -13   16.00    2.70 106
  -4   1  13   13.10    2.60  15
  -4   1  13   17.50    2.80 212
  -4  -1  13   17.50    3.00  16
  -4  -1  13   18.30    3.50  83
  -4  -1  13   16.50    2.30 205
   4  -1 -13   17.30    3.30 105
   4   1 -12   21.70    3.00 106
  -4   1  12   30.50    3.60  15
  -4   1  12   33.10    3.50  85
  -4  -1  12   29.00    3.00  16
  -4  -1  12   35.90    3.50  85
  -4  -1  12   31.30    3.30 207
   4  -1 -12   32.80    3.90 105
   4   1 -11  137.10    7.60 106
  -4   1  11  152.90    8.20  15
  -4   1  11  131.70    7.50  87
  -4  -1  11  150.30    8.70  16
  -4  -1  11  152.60    9.20  87
  -4  -1  11  140.10    7.80 208
   4  -1 -11  141.10    8.60 105
   4   1 -10  734.00   27.30 107
  -4   1  10  730.50   29.90  16
  -4   1  10  724.20   31.00  89
  -4  -1  10  728.30   31.20  17
  -4  -1  10  757.10   30.20  89
  -4  -1  10  750.90   28.40 210
   4  -1 -10  751.60   29.70 106
   4   1  -9   28.50    2.60   1
   4   1  -9   28.80    3.20 107
  -4   1   9   26.80    2.90  16
  -4   1   9   21.90    2.40  91
  -4  -1   9   28.40    3.00  17
  -4  -1   9   29.90    3.30  91
  -4  -1   9   28.90    2.20 212
   4  -1  -9   25.00    2.70   1
   4  -1  -9   30.40    3.00 106
   4   1  -8   52.80    3.50   3
   4   1  -8   69.10    4.00 108
  -4   1   8   60.90    4.30  17
  -4   1   8   60.70    4.40  93
  -4  -1   8   65.10    4.40  18
  -4  -1   8   69.10    4.30  93
   4  -1  -8   64.40    4.00   3
   4  -1  -8   60.50    3.90 107
   4   1  -7    4.40    1.10   6
   4   1  -7    6.10    1.40 110
  -4   1   7    4.40    1.30  18
  -4   1   7    5.80    1.60  95
  -4  -1   7    7.40    1.20  20
  -4  -1   7    8.20    1.30  96
   4  -1  -7    7.30    1.70   5
   4  -1  -7    5.50    1.80 108
   4   1  -6    2.70    1.10   9
   4   1  -6    3.50    1.10 112
  -4   1   6    2.30    1.00  20
  -4   1   6    4.40    1.20  98
  -4  -1   6    3.10    1.40  22
  -4  -1   6    4.40    1.10  99
   4  -1  -6    6.50    1.30   8
   4  -1  -6    3.10    1.30 110
   4   1  -5  576.60   19.20  13
   4   1  -5  554.40   20.80 114
  -4   1   5  528.80   20.80  22
  -4   1   5  551.90   21.20 102
  -4  -1   5  504.50   20.20  24
  -4  -1   5  576.50   20.80 103
   4  -1  -5  569.50   20.20  12
   4  -1  -5  543.70   20.50 112
   4   1  -4 2498.30   81.90  17
   4   1  -4 2554.80   84.30 118
  -4   1   4 2417.10   84.60  25
  -4   1   4 2495.30   83.70 105
  -4  -1   4 2457.30   81.50  28
  -4  -1   4 2451.20   81.70 107
   4  -1  -4 2503.50   80.50  15
   4  -1  -4 2404.10   84.50 115
   4   1  -3  178.30    8.60  22
   4   1  -3  181.60    7.20 122
  -4   1   3  180.50    7.60  29
  -4   1   3  181.20    8.70 110
  -4   1   3  186.40    8.00 162
  -4  -1   3  179.00    7.90  32
  -4  -1   3  184.20    8.50 112
  -4  -1   3  194.70    7.70 170
   4  -1  -3  199.70    8.90  20
   4  -1  -3  183.50    7.40 119
   4   1  -2  292.80   12.10  28
   4   1  -2  288.70   11.90 127
   4   1  -2  298.90   11.80 163
  -4   1   2  297.10   11.80  33
  -4   1   2  291.40   12.40 115
  -4   1   2  302.20   11.90 167
  -4  -1   2  277.70   12.40  37
  -4  -1   2  292.90   11.60 118
  -4  -1   2  294.90   12.20 179
   4  -1  -2  305.80   12.90  25
   4  -1  -2  303.40   11.60 123
   4   1  -1   37.70    2.50  34
   4   1  -1   33.20    2.10 133
   4   1  -1   35.60    2.10 173
  -4   1   1   35.40    2.40  39
  -4   1   1   34.40    2.30 121
  -4   1   1   34.80    2.50 172
  -4  -1   1   34.70    2.40  43
  -4  -1   1   38.90    2.40 124
  -4  -1   1   40.70    2.20 187
   4  -1  -1   32.70    2.20  31
   4  -1  -1   30.50    2.10 129
   4  -1  -1   34.80    2.40 164
   4   1   0  322.80   12.50 139
   4   1   0  349.10   14.40 181
  -4   1   0  326.30   13.80  45
  -4   1   0  331.80   14.10 127
  -4   1   0  332.30   13.50 178
  -4  -1   0  308.20   12.90  49
  -4  -1   0  305.20   12.30 193
   4  -1   0  328.30   11.90  37
   4  -1   0  303.70   11.90 135
   4  -1   0  335.30   13.60 170
   4   1   1  202.80    8.50  46
   4   1   1  204.60    8.60 187
  -4   1  -1  180.50    8.60  51
  -4   1  -1  215.50    9.30 132
  -4   1  -1  207.80    8.80 183
  -4  -1  -1  199.10    9.60  55
  -4  -1  -1  199.50    9.00 136
  -4  -1  -1  202.30    8.30 197
   4  -1   1  200.30    7.90  42
   4  -1   1  195.60    8.20 141
   4  -1   1  205.90    8.60 175
   4   1   2   73.80    3.60  51
   4   1   2   74.80    4.10 191
  -4   1  -2   75.40    4.20  57
  -4   1  -2   85.60    4.60 188
  -4  -1  -2   72.80    3.90  60
  -4  -1  -2   74.10    3.90 141
  -4  -1  -2   69.40    3.80 201
   4  -1   2   78.40    4.20  47
   4  -1   2   77.50    4.20 179
   4   1   3   55.10    3.60  55
   4   1   3   50.30    3.20 193
  -4   1  -3   50.20    3.40  62
  -4   1  -3   61.20    3.50 141
  -4   1  -3   65.40    3.60 192
  -4  -1  -3   50.90    3.40  64
  -4  -1  -3   55.20    3.40 204
   4  -1   3   55.60    3.40  51
   4  -1   3   59.20    3.40 182
   4   1   4  163.50    7.30  57
   4   1   4  165.90    7.30 195
  -4   1  -4  154.40    8.50  66
  -4   1  -4  170.30    7.60 195
  -4  -1  -4  159.70    8.40  68
  -4  -1  -4  155.30    7.40 206
   4  -1   4  169.40    6.70  55
   4  -1   4  152.80    7.00 185
   4   1   5    9.40    1.90  59
   4   1   5    9.30    1.50 196
  -4   1  -5   10.70    1.70  70
  -4   1  -5    9.20    1.80 198
  -4  -1  -5   10.20    1.50  71
  -4  -1  -5   12.60    1.60 208
   4  -1   5   10.90    1.50  57
   4  -1   5    9.10    1.10 160
   4  -1   5    9.60    2.30 187
   4   1   6  512.60   19.70  61
   4   1   6  524.90   22.40 196
  -4   1  -6  522.90   22.10  73
  -4   1  -6  496.30   19.90 201
  -4  -1  -6  494.50   21.30  74
  -4  -1  -6  464.00   20.70 210
   4  -1   6  509.50   20.20  59
   4  -1   6  505.00   17.80 154
   4  -1   6  528.40   20.00 188
   4   1   7    4.90    1.50  62
   4   1   7    1.40    1.30 197
  -4   1  -7    0.70    1.00  75
  -4   1  -7   -1.10    1.60 204
  -4  -1  -7    2.50    1.20  76
  -4  -1  -7    2.30    1.30 211
   4  -1   7    1.10    1.20  60
   4  -1   7    2.50    0.60 146
   4  -1   7    2.70    1.30 189
   4   1   8   66.10    4.70  63
   4   1   8   73.30    4.70 197
  -4   1  -8   82.10    5.00  78
  -4   1  -8   78.80    5.10 206
  -4  -1  -8   77.80    5.00  78
   4  -1   8   75.90    5.00  61
   4  -1   8   75.00    5.10 190
   4   1   9   76.70    5.10  63
   4   1   9   79.50    5.60 197
  -4   1  -9   72.60    5.20  80
  -4   1  -9   90.70    6.00 208
  -4  -1  -9   85.80    5.60  80
   4  -1   9   94.30    6.30  62
   4  -1   9   77.50    5.60 190
   4   1  10   60.90    4.80  64
   4   1  10   50.40    4.90 197
  -4   1 -10   54.40    5.00  82
  -4   1 -10   49.30    4.50 210
  -4  -1 -10   40.50    3.90  82
   4  -1  10   42.50    4.30  62
   4  -1  10   39.80    4.70 190
   4   1  11    6.70    2.50  64
  -4   1 -11    6.10    2.50  83
  -4   1 -11    9.50    2.80 211
  -4  -1 -11   10.30    2.10  84
   4  -1  11   18.20    3.30  62
   4  -1  11    3.60    2.90 191
  -4   1 -12    3.20    1.90  85
  -4  -1 -12    2.40    2.40  85
   4  -1  12   -0.30    3.00  62
  -4   1 -13   13.10    3.30  87
  -4  -1 -13    9.90    2.40  87
  -4   1 -14   47.90    5.50  88
  -4  -1 -14   46.10    5.60  88
  -4   1 -15    2.10    3.10  89
  -4  -1 -15    1.70    3.20  90
   4   2 -16    6.40    3.60 108
  -4   2  16   11.50    3.40  16
  -4  -2  16    5.50    3.10  18
   4  -2 -16    6.10    3.00 106
   4   2 -15    5.80    2.60 107
  -4   2  15    4.50    2.70  16
  -4  -2  15    6.50    2.50  17
   4  -2 -15    5.90    2.80 106
   4   2 -14   10.70    2.60 107
  -4   2  14    5.80    3.00  16
  -4  -2  14   10.20    2.30  17
  -4  -2  14    4.30    2.30  81
  -4  -2  14    6.40    2.40 199
   4  -2 -14    5.30    3.00 106
   4   2 -13    0.20    1.70 107
  -4   2  13   -0.10    2.50  16
  -4  -2  13   -1.40    1.40  17
  -4  -2  13    0.80    2.40  83
  -4  -2  13    1.40    1.90 200
   4  -2 -13   -2.80    2.50 106
   4  -2 -13    1.90    1.40 160
   4   2 -12   37.90    3.60 107
  -4   2  12   33.30    4.10  16
  -4  -2  12   44.20    4.30  17
  -4  -2  12   42.90    3.80  84
  -4  -2  12   37.10    3.40 202
   4  -2 -12   45.00    4.30 106
   4   2 -11  212.20   11.00 108
  -4   2  11  202.80   12.00  16
  -4   2  11  207.30   11.90  86
  -4  -2  11  218.90   10.90  18
  -4  -2  11  197.60   11.00  86
  -4  -2  11  202.60   10.00 203
   4  -2 -11  187.70   11.60 106
   4   2 -10    5.70    1.90 108
  -4   2  10   11.40    2.20  16
  -4   2  10    6.10    1.60  88
  -4  -2  10    8.60    1.70  18
  -4  -2  10    6.80    1.60  88
  -4  -2  10    6.60    1.20 204
   4  -2 -10    5.70    1.70 106
   4   2  -9   86.00    6.00 109
  -4   2   9   92.30    5.80  17
  -4   2   9  101.10    6.40  90
  -4  -2   9   82.30    5.70  19
  -4  -2   9   95.80    5.80  90
  -4  -2   9   88.30    4.60 205
   4  -2  -9   90.10    5.30 107
   4   2  -8   32.20    2.70   2
   4   2  -8   32.60    3.00 110
  -4   2   8   35.30    3.20  17
  -4   2   8   37.80    2.80  92
  -4  -2   8   36.70    2.90  20
  -4  -2   8   36.10    3.00  92
  -4  -2   8   34.40    2.30 207
   4  -2  -8   30.90    3.20   2
   4  -2  -8   31.60    3.20 107
   4   2  -7   43.80    3.30   5
   4   2  -7   47.10    3.30 112
  -4   2   7   58.00    3.70  19
  -4   2   7   44.70    3.50  94
  -4  -2   7   51.70    3.60  22
  -4  -2   7   47.50    3.30  95
  -4  -2   7   53.60    3.00 208
   4  -2  -7   52.80    3.50   4
   4  -2  -7   50.10    3.70 109
   4   2  -6   66.60    3.70   8
   4   2  -6   62.60    3.50 114
  -4   2   6   68.80    4.10  20
  -4   2   6   54.60    3.30  97
  -4  -2   6   60.50    3.60  24
  -4  -2   6   61.10    3.50  98
  -4  -2   6   60.90    3.00 211
   4  -2  -6   59.90    3.80   7
   4  -2  -6   58.80    3.60 110
   4   2  -5    5.00    1.10  12
   4   2  -5    2.80    1.30 117
  -4   2   5    3.40    1.00  22
  -4   2   5    2.90    1.00 100
  -4  -2   5    2.90    1.20  27
  -4  -2   5    4.20    0.90 102
   4  -2  -5    6.80    1.30  10
   4  -2  -5    3.60    1.10 112
   4   2  -4   28.50    2.30  17
   4   2  -4   27.40    2.20 120
  -4   2   4   26.40    2.30  25
  -4   2   4   27.20    2.50 104
  -4  -2   4   36.30    2.50  30
  -4  -2   4   30.40    2.10 107
  -4  -2   4   32.90    1.70 172
   4  -2  -4   30.60    2.70  14
   4  -2  -4   35.60    2.40 115
   4   2  -3   74.70    4.40  22
   4   2  -3   86.80    4.10 125
  -4   2   3   74.10    4.20  29
  -4   2   3   76.30    4.10 108
  -4   2   3   90.50    4.60 162
  -4  -2   3   72.20    3.80  35
  -4  -2   3   73.50    4.10 112
  -4  -2   3   70.80    2.80 188
   4  -2  -3   67.40    3.90  18
   4  -2  -3   68.40    3.60 119
   4   2  -2    4.00    0.90  28
   4   2  -2    2.50    1.10 131
   4   2  -2    4.40    0.50 165
  -4   2   2    4.10    0.90  33
  -4   2   2    2.40    1.10 112
  -4   2   2    5.40    1.60 166
  -4  -2   2    6.70    1.30  41
  -4  -2   2    4.00    0.90 118
  -4  -2   2    3.40    0.50 198
   4  -2  -2    4.60    1.30  22
   4  -2  -2    3.70    1.00 123
   4   2  -1   88.30    4.10  35
   4   2  -1   88.20    4.30 137
   4   2  -1   82.40    4.20 180
  -4   2   1   92.00    4.70  39
  -4   2   1   84.90    4.40 118
  -4   2   1   95.80    4.50 170
  -4  -2   1   90.10    4.60  47
  -4  -2   1   90.40    4.40 125
  -4  -2   1   86.60    3.70 203
   4  -2  -1   93.70    4.30  28
   4  -2  -1   94.70    4.70 129
   4   2   0 1004.20   35.20  41
   4   2   0  996.80   36.90 142
   4   2   0  955.00   34.90 189
  -4   2   0  979.80   36.50  45
  -4   2   0  995.50   37.40 123
  -4   2   0 1005.70   35.20 175
  -4  -2   0  960.10   36.90  52
  -4  -2   0  984.30   37.60 131
  -4  -2   0  953.20   33.30 206
   4  -2   0 1008.20   35.40  33
   4  -2   0  953.40   35.00 135
   4  -2   0 1064.80   40.20 165
   4   2   1    4.00    0.90  47
   4   2   1    7.20    1.10 194
  -4   2  -1    7.10    1.30  51
  -4   2  -1    4.60    0.90 129
  -4   2  -1    4.70    1.30 179
  -4  -2  -1    3.70    1.10  58
  -4  -2  -1    6.10    1.00 137
  -4  -2  -1    5.10    0.80 208
   4  -2   1    3.40    0.90  39
   4  -2   1    5.70    1.30 141
   4  -2   1    4.50    1.20 170
   4   2   2    1.70    0.90  51
   4   2   2    2.30    1.20 196
  -4   2  -2    1.40    1.10  56
  -4   2  -2    1.70    0.70 134
  -4   2  -2    3.40    1.70 184
  -4  -2  -2    1.20    0.80 141
  -4  -2  -2    0.60    1.00 209
   4  -2   2    1.00    0.80  44
   4  -2   2    8.40    1.90 174
   4   2   3    3.20    1.20  55
   4   2   3    1.80    0.90 198
  -4   2  -3    2.80    1.20  62
  -4   2  -3    1.80    1.10 139
  -4   2  -3    3.70    1.60 188
  -4  -2  -3    1.80    0.90  67
  -4  -2  -3    1.60    0.80 211
   4  -2   3    1.80    1.00  49
   4  -2   3    3.20    1.10 159
   4  -2   3    1.60    1.00 177
   4   2   4   99.70    5.20  58
   4   2   4   74.00    4.10 199
  -4   2  -4   80.30    4.70  66
  -4   2  -4   79.20    4.40 142
  -4   2  -4   85.00    4.60 191
  -4  -2  -4   75.80    5.00  70
  -4  -2  -4   78.30    4.90 212
   4  -2   4   91.00    4.20  52
   4  -2   4   79.70    4.00 156
   4  -2   4   90.50    6.10 180
   4   2   5    4.10    1.60  60
   4   2   5    1.90    1.30 200
  -4   2  -5    4.10    1.30  70
  -4   2  -5    1.40    1.10 195
  -4  -2  -5    1.80    1.10  73
   4  -2   5    5.20    1.20  55
   4  -2   5    4.50    1.00 153
   4  -2   5    1.20    1.60 182
   4   2   6  267.40   11.90  61
   4   2   6  259.50   11.00 200
  -4   2  -6  235.00   11.90  73
  -4   2  -6  253.60   12.30 198
  -4  -2  -6  252.20   11.90  75
   4  -2   6  260.40   11.50  57
   4  -2   6  256.30   11.10 149
   4  -2   6  250.80   11.20 183
   4   2   7   93.10    6.60  62
   4   2   7  104.30    4.60 146
   4   2   7  108.60    6.00 200
  -4   2  -7  100.70    5.90  76
  -4   2  -7  115.10    6.80 201
  -4  -2  -7  112.80    6.10  78
   4  -2   7  105.80    5.40  58
   4  -2   7  109.20    6.80 185
   4   2   8   11.80    2.50  63
   4   2   8   12.60    1.20 154
   4   2   8   15.10    2.60 200
  -4   2  -8   15.00    2.00  78
  -4   2  -8   21.20    2.70 203
  -4  -2  -8   15.00    2.40  80
   4  -2   8   12.60    2.30  59
   4  -2   8   18.70    2.80 186
   4   2   9    8.90    2.00  63
   4   2   9   13.50    2.90 199
  -4   2  -9   15.80    2.30  80
  -4   2  -9   12.20    2.10 205
  -4  -2  -9   14.90    2.60  81
   4  -2   9   13.10    2.20  60
   4  -2   9    9.30    2.70 186
   4   2  10   -2.20    2.70  64
   4   2  10    1.70    1.70 199
  -4   2 -10    0.70    1.20  82
  -4   2 -10   -0.70    1.30 207
  -4  -2 -10    0.10    1.50  83
   4  -2  10   -0.40    1.60  61
   4  -2  10   -0.40    1.80 187
  -4   2 -11    3.70    1.70  84
  -4   2 -11    0.20    1.40 209
  -4  -2 -11    0.10    2.20  85
   4  -2  11    0.90    1.80  61
   4  -2  11   -1.90    2.10 187
  -4   2 -12   -0.40    2.00  86
  -4   2 -12    3.10    1.90 211
  -4  -2 -12   -0.30    1.70  86
   4  -2  12    0.90    2.20  61
  -4   2 -13    4.90    1.90  87
  -4  -2 -13    2.00    2.60  87
   4  -2  13    6.20    2.70  61
  -4   2 -14    6.50    3.30  89
  -4  -2 -14    2.90    2.50  89
  -4   2 -15    4.90    2.70  90
  -4  -2 -15    5.70    2.90  90
   4   3 -15    5.40    3.20 109
  -4   3  15    0.50    2.30  16
  -4  -3  15    1.10    2.50  19
   4  -3 -15   -1.30    2.40 106
   4   3 -14    6.80    3.00 109
  -4   3  14    2.10    2.30  16
  -4  -3  14   -1.80    2.20  19
  -4  -3  14    1.60    2.60  80
   4  -3 -14    2.00    2.30 106
   4   3 -13    1.60    2.30 109
  -4   3  13    2.10    2.00  16
  -4  -3  13    2.60    2.20  19
  -4  -3  13    1.80    2.40  81
  -4  -3  13   -2.00    1.70 194
   4  -3 -13    1.70    1.90 106
   4  -3 -13   -1.70    1.40 155
   4   3 -12  113.40    8.30 109
  -4   3  12  107.50    7.90  16
  -4  -3  12  115.30    8.90  19
  -4  -3  12  114.60    7.40  83
  -4  -3  12  117.50    6.30 195
   4  -3 -12   98.20    7.50 106
   4  -3 -12  105.20    6.80 157
   4   3 -11   40.60    3.90 109
  -4   3  11   45.80    4.20  16
  -4  -3  11   38.30    3.60  19
  -4  -3  11   47.80    4.10  85
  -4  -3  11   50.00    3.70 195
   4  -3 -11   57.20    4.40 106
   4  -3 -11   54.80    4.40 158
   4   3 -10   78.10    5.80 110
  -4   3  10   79.40    5.60  17
  -4   3  10   82.60    6.10  87
  -4  -3  10   84.70    6.50  20
  -4  -3  10   90.10    6.20  86
  -4  -3  10   89.40    5.10 195
   4  -3 -10   71.50    5.10 107
   4  -3 -10   86.00    5.70 159
   4   3  -9   25.90    2.70 111
  -4   3   9   27.70    2.80  17
  -4   3   9   28.00    3.00  89
  -4  -3   9   24.70    2.60  21
  -4  -3   9   27.80    2.70  89
  -4  -3   9   26.90    1.90 195
   4  -3  -9   27.20    3.00 107
   4  -3  -9   23.30    2.70 160
   4   3  -8   42.10    3.10   1
   4   3  -8   36.80    2.90 112
  -4   3   8   36.80    3.20  18
  -4   3   8   43.00    3.70  91
  -4  -3   8   45.40    3.30  22
  -4  -3   8   47.40    3.30  91
  -4  -3   8   41.40    2.80 194
   4  -3  -8   32.30    3.10   1
   4  -3  -8   36.40    3.10 108
   4  -3  -8   40.20    3.10 161
   4   3  -7   73.90    4.30   4
   4   3  -7   71.20    4.30 114
  -4   3   7   71.60    4.70  19
  -4   3   7   74.00    4.50  93
  -4  -3   7   66.10    4.30  24
  -4  -3   7   74.80    4.30  94
  -4  -3   7   78.40    3.60 192
   4  -3  -7   79.20    6.50   3
   4  -3  -7   73.70    4.20 109
   4  -3  -7   67.40    4.60 161
   4   3  -6  279.10   11.80   7
   4   3  -6  271.40   11.60 117
  -4   3   6  277.00   12.90  21
  -4   3   6  288.40   12.60  95
  -4  -3   6  281.40   12.60  27
  -4  -3   6  278.40   12.30  97
  -4  -3   6  305.20   10.30 186
   4  -3  -6  284.70   12.10   5
   4  -3  -6  284.10   12.20 111
   4   3  -5    7.00    1.30  11
   4   3  -5    4.10    1.00 120
  -4   3   5    5.80    1.20  23
  -4   3   5    8.20    1.40  98
  -4  -3   5    6.60    1.00  30
  -4  -3   5    5.20    1.20 101
   4  -3  -5    5.10    1.20   8
   4  -3  -5    6.30    1.40 113
   4   3  -4    6.90    1.30  15
   4   3  -4    5.10    1.10 124
  -4   3   4    4.20    1.10  26
  -4   3   4    5.50    1.10 101
  -4  -3   4    1.10    0.80  34
  -4  -3   4    5.30    1.00 105
   4  -3  -4    5.40    1.20  11
   4  -3  -4    2.10    1.10 116
   4   3  -3    3.70    0.80  21
   4   3  -3    3.80    0.90 129
  -4   3   3    3.70    1.30  29
  -4   3   3    4.20    1.10 105
  -4   3   3    3.70    1.20 162
  -4  -3   3    3.50    0.90  39
  -4  -3   3    2.50    0.70 111
   4  -3  -3    5.30    1.30  15
   4  -3  -3    4.50    1.10 119
   4  -3  -3    4.90    1.20 161
   4   3  -2   25.00    1.80 135
  -4   3   2   22.40    1.90  34
  -4   3   2   25.40    2.00 109
  -4   3   2   31.10    2.60 165
  -4  -3   2   24.60    1.90 117
   4  -3  -2   21.90    1.90  19
   4  -3  -2   24.50    2.00 124
   4  -3  -2   26.80    2.30 161
   4   3  -1   20.40    1.60  34
   4   3  -1   20.80    1.70 141
   4   3  -1   21.00    1.50 189
  -4   3   1   22.50    1.70  39
  -4   3   1   21.30    1.70 114
  -4   3   1   23.40    2.30 169
  -4  -3   1   20.90    1.80  51
  -4  -3   1   22.50    1.70 124
   4  -3  -1   19.10    1.60  24
   4  -3  -1   22.40    1.70 129
   4  -3  -1   24.30    2.30 160
   4   3   0  127.10    5.50  41
   4   3   0  111.40    5.20 196
  -4   3   0  119.60    6.00  45
  -4   3   0  124.80    6.30 119
  -4   3   0  113.40    6.00 173
  -4  -3   0  109.60    5.60  57
  -4  -3   0  112.80    5.60 131
   4  -3   0  119.00    5.20  29
   4  -3   0  115.90    5.30 135
   4  -3   0  114.20    6.00 159
   4  -3   0  121.30    6.20 162
   4   3   1  508.40   17.80  46
   4   3   1  491.00   17.50 199
  -4   3  -1  495.70   19.30  51
  -4   3  -1  499.70   20.70 125
  -4   3  -1  507.80   18.20 177
  -4  -3  -1  486.90   19.00  62
  -4  -3  -1  474.90   19.90 136
   4  -3   1  515.80   19.20  35
   4  -3   1  468.20   18.40 141
   4  -3   1  522.80   19.40 157
   4  -3   1  520.50   20.70 165
   4   3   2   32.40    2.40  51
   4   3   2   28.20    2.00 201
  -4   3  -2   26.50    2.10  57
  -4   3  -2   32.20    2.10 130
  -4   3  -2   34.90    2.50 181
  -4  -3  -2   33.90    2.50  66
  -4  -3  -2   33.80    2.40 141
   4  -3   2   28.10    2.10  40
   4  -3   2   36.50    2.60 156
   4  -3   2   35.80    2.70 169
   4   3   3  188.00    8.30  54
   4   3   3  192.30    8.40 202
  -4   3  -3  187.20    8.50  62
  -4   3  -3  191.90    9.80 135
  -4   3  -3  168.40    8.30 185
  -4  -3  -3  171.50    8.10  70
   4  -3   3  198.20    8.30  45
   4  -3   3  189.30    8.30 154
   4  -3   3  191.40    9.90 172
   4   3   4    9.50    1.50  57
   4   3   4    8.70    1.50 202
  -4   3  -4   12.50    1.40  67
  -4   3  -4   12.30    1.60 138
  -4   3  -4    2.90    1.70 189
  -4  -3  -4   15.50    1.80  73
   4  -3   4    5.50    1.40  48
   4  -3   4   10.60    1.50 151
   4  -3   4    9.70    2.00 175
   4   3   5   71.80    4.30  59
   4   3   5   72.80    5.10 203
  -4   3  -5   79.90    4.50  71
  -4   3  -5   77.30    4.60 142
  -4   3  -5   74.00    4.70 192
  -4  -3  -5   71.70    4.30  75
   4  -3   5   72.40    4.30  52
   4  -3   5   82.70    4.80 148
   4  -3   5   74.10    5.50 177
   4   3   6  173.40    9.00  61
   4   3   6  166.00    7.50 144
   4   3   6  156.40    9.70 202
  -4   3  -6  168.00    8.50  74
  -4   3  -6  148.30    7.70 195
  -4  -3  -6  176.40    8.50  77
   4  -3   6  167.40    7.50  54
   4  -3   6  168.80    8.70 145
   4  -3   6  160.90    9.90 179
   4   3   7  361.70   17.00  62
   4   3   7  345.70   13.80 148
   4   3   7  332.50   16.10 202
  -4   3  -7  379.70   16.20  76
  -4   3  -7  336.40   18.10 198
  -4  -3  -7  362.40   15.40  79
   4  -3   7  380.00   14.50  56
   4  -3   7  347.90   17.70 180
   4   3   8   12.40    2.40  62
   4   3   8   10.50    1.40 153
   4   3   8    7.00    2.00 202
  -4   3  -8    9.80    1.50  79
  -4   3  -8   13.40    2.40 201
  -4  -3  -8    9.60    1.90  81
   4  -3   8   12.00    2.00  57
   4  -3   8   10.50    2.60 181
   4   3   9   52.00    4.90  63
   4   3   9   48.20    3.40 158
   4   3   9   54.70    4.80 201
  -4   3  -9   63.30    4.30  81
  -4   3  -9   56.90    4.70 203
  -4  -3  -9   51.60    4.40  83
   4  -3   9   50.40    4.20  58
   4  -3   9   52.40    4.90 182
  -4   3 -10    9.60    2.00  83
  -4   3 -10    9.10    2.00 205
  -4  -3 -10    9.10    2.10  84
   4  -3  10   11.70    2.10  59
   4  -3  10    9.20    2.60 183
  -4   3 -11   42.60    3.90  85
  -4   3 -11   42.40    4.20 207
  -4  -3 -11   36.40    4.60  86
   4  -3  11   36.20    3.70  59
   4  -3  11   28.90    4.90 183
  -4   3 -12    8.40    2.70  86
  -4   3 -12   11.10    2.70 209
  -4  -3 -12   13.50    2.70  87
   4  -3  12    0.60    3.00  59
  -4   3 -13   21.80    3.50  88
  -4   3 -13   18.70    3.20 211
  -4  -3 -13   20.80    4.10  88
   4  -3  13   23.00    3.90  60
  -4   3 -14   16.20    3.60  89
  -4  -3 -14   12.90    4.00  90
  -4   4  15   -0.50    2.30  17
  -4  -4  15   -2.50    2.30  21
   4  -4 -15    1.60    2.60 107
  -4   4  14    1.00    2.00  17
  -4  -4  14    1.90    2.20  21
   4  -4 -14   -0.20    2.00 107
   4   4 -13    3.50    1.70 111
  -4   4  13    1.10    1.90  17
  -4  -4  13    1.20    1.50  21
   4  -4 -13    1.80    2.20 107
   4  -4 -13   -2.40    1.90 152
   4   4 -12   -0.20    1.40 111
  -4   4  12   -2.70    1.60  17
  -4  -4  12   -1.00    1.20  21
  -4  -4  12   -0.70    1.40  81
  -4  -4  12   -0.70    1.30 186
   4  -4 -12   -2.10    1.80 107
   4  -4 -12    0.10    1.70 153
   4   4 -11    0.50    1.40 112
  -4   4  11    1.70    1.70  17
  -4  -4  11    0.70    1.10  22
  -4  -4  11    1.10    1.70  83
  -4  -4  11    1.10    1.00 185
   4  -4 -11    1.60    1.80 107
   4  -4 -11    1.10    1.80 154
   4   4 -10    9.70    2.20 113
  -4   4  10   13.80    2.10  18
  -4  -4  10   10.90    1.90  23
  -4  -4  10   17.00    2.30  84
  -4  -4  10   14.90    1.60 183
   4  -4 -10   15.50    2.60 108
   4  -4 -10   15.60    2.40 155
   4   4  -9   24.60    2.60 114
  -4   4   9   25.20    3.10  18
  -4   4   9   21.40    3.00  87
  -4  -4   9   27.80    2.60  24
  -4  -4   9   27.40    2.70  86
  -4  -4   9   22.90    1.80 180
   4  -4  -9   24.50    3.20 108
   4  -4  -9   22.90    2.70 156
   4   4  -8   -0.10    1.30 116
  -4   4   8    2.40    1.30  19
  -4   4   8    1.70    1.40  89
  -4  -4   8    0.00    1.00  26
  -4  -4   8    1.50    1.30  89
  -4  -4   8    0.40    0.40 173
   4  -4  -8    0.20    1.10 109
   4  -4  -8   -0.10    1.00 156
   4   4  -7   45.20    3.00   1
   4   4  -7   42.50    3.20 118
  -4   4   7   39.80    3.50  20
  -4   4   7   56.50    4.20  91
  -4  -4   7   35.50    3.20  28
  -4  -4   7   51.80    3.10  91
   4  -4  -7   45.30    3.50   1
   4  -4  -7   60.50    4.50 110
   4  -4  -7   43.30    3.70 156
   4   4  -6   -0.10    0.60   4
   4   4  -6   -0.90    0.70 121
  -4   4   6   -0.30    0.90  22
  -4   4   6   -0.90    0.80  93
  -4  -4   6    0.20    0.70  31
  -4  -4   6    0.10    0.90  94
   4  -4  -6    1.00    1.10   3
   4  -4  -6    2.60    1.30 112
   4  -4  -6   -1.40    1.30 157
   4   4  -5   90.10    4.30   8
   4   4  -5   90.00    4.40 125
  -4   4   5   91.40    5.30  24
  -4   4   5   90.80    5.30  95
  -4  -4   5   84.50    4.80  35
  -4  -4   5   88.50    4.60  98
   4  -4  -5   90.30    4.60   5
   4  -4  -5   83.90    4.80 114
   4  -4  -5   96.00    5.80 157
   4   4  -4    4.60    1.00  13
   4   4  -4    3.00    0.80 130
  -4   4   4    3.60    1.10  27
  -4   4   4    2.50    1.00  98
  -4  -4   4    3.90    0.80  40
  -4  -4   4    2.50    0.90 103
   4  -4  -4    1.50    1.00   8
   4  -4  -4    1.50    1.00 117
   4  -4  -4    4.70    1.70 157
   4   4  -3  114.00    5.50  18
   4   4  -3  124.30    6.10 136
  -4   4   3  109.50    5.80  31
  -4   4   3  111.40    6.10 101
  -4   4   3  125.10    5.80 163
  -4  -4   3  110.20    5.40  46
  -4  -4   3  118.10    5.40 108
   4  -4  -3  114.80    5.20  11
   4  -4  -3  116.40    5.30 121
   4  -4  -3  112.40    6.00 156
   4   4  -2   32.20    2.00  25
   4   4  -2   26.20    1.80 142
   4   4  -2   30.20    1.40 167
   4   4  -2   24.50    1.30 183
  -4   4   2   33.70    2.30  35
  -4   4   2   33.00    2.40 105
  -4   4   2   30.90    2.70 166
  -4  -4   2   27.80    2.00  52
  -4  -4   2   26.60    2.00 115
   4  -4  -2   29.20    1.90  15
   4  -4  -2   26.60    2.00 125
   4  -4  -2   24.90    2.50 156
   4   4  -1  279.70   11.30  32
   4   4  -1  269.20   10.80 198
  -4   4   1  277.00   11.60  41
  -4   4   1  299.80   12.00 109
  -4   4   1  288.50   11.80 169
  -4  -4   1  270.20   11.40  57
  -4  -4   1  279.20   11.60 122
   4  -4  -1  265.70   11.60  19
   4  -4  -1  279.60   11.60 131
   4  -4  -1  291.80   12.10 155
   4   4   0  195.80    8.20  39
   4   4   0  203.90    8.50 202
  -4   4   0  202.50   10.20  47
  -4   4   0  196.20    9.00 114
  -4   4   0  189.00    9.90 172
  -4  -4   0  189.00    8.40  63
  -4  -4   0  195.80    8.80 129
   4  -4   0  205.40    9.50  24
   4  -4   0  196.20    8.30 137
   4  -4   0  187.90    9.70 154
   4   4   1  212.10   10.40 204
  -4   4  -1  191.20    8.80 119
  -4   4  -1  207.30    9.20 176
  -4  -4  -1  195.00    9.60  67
   4  -4   1  210.10    9.00  29
   4  -4   1  193.40    8.80 143
   4  -4   1  210.90    9.60 153
   4   4   2   -1.00    0.90  49
   4   4   2    0.80    0.90 204
  -4   4  -2   -0.10    0.70  59
  -4   4  -2   -0.50    0.70 125
  -4   4  -2   -1.70    1.60 180
  -4  -4  -2   -0.10    0.80  70
  -4  -4  -2    0.00    0.80 139
   4  -4   2    0.40    0.90  35
   4  -4   2    0.90    1.00 151
   4  -4   2   -0.70    1.60 165
   4   4   3   42.90    3.20  53
   4   4   3   52.10    3.60 205
  -4   4  -3   52.60    3.30  64
  -4   4  -3   51.30    3.50 130
  -4   4  -3   54.90    3.80 183
  -4  -4  -3   53.20    3.50  73
  -4  -4  -3   46.40    3.40 143
   4  -4   3   51.50    2.80  40
   4  -4   3   51.10    3.80 149
   4  -4   3   44.40    3.60 167
   4   4   4   21.00    2.10  56
   4   4   4   21.10    2.00 205
  -4   4  -4   21.90    2.00  68
  -4   4  -4   19.50    2.00 134
  -4   4  -4   22.50    2.70 187
  -4  -4  -4   22.60    2.20  76
   4  -4   4   18.70    1.70  44
   4  -4   4   21.10    2.30 148
   4  -4   4   14.10    2.20 170
   4   4   5    1.70    1.10  58
   4   4   5    1.60    1.10 144
   4   4   5    3.20    1.20 205
  -4   4  -5    3.20    1.10  72
  -4   4  -5    1.70    1.00 137
  -4   4  -5    0.70    1.10 190
  -4  -4  -5    0.70    0.90  78
   4  -4   5    2.20    1.30  47
   4  -4   5    3.10    1.60 145
   4  -4   5    1.20    1.20 172
   4   4   6  191.10    8.90  60
   4   4   6  168.70    8.20 147
   4   4   6  185.90   10.80 204
  -4   4  -6  190.00    8.50  75
  -4   4  -6  171.80   10.70 140
  -4   4  -6  177.70    9.80 193
  -4  -4  -6  164.50    8.80  80
   4  -4   6  178.90    7.90  50
   4  -4   6  161.20   10.80 174
   4   4   7  245.70   12.20  61
   4   4   7  255.60   12.10 150
   4   4   7  261.20   14.20 204
  -4   4  -7  247.50   11.20  78
  -4   4  -7  240.70   13.50 142
  -4   4  -7  254.00   14.70 196
  -4  -4  -7  255.90   11.50  81
   4  -4   7  245.00   11.10  52
   4  -4   7  238.50   14.60 176
   4   4   8    5.70    2.50  62
   4   4   8    8.40    1.70 153
   4   4   8    8.20    2.40 204
  -4   4  -8   10.70    2.00  80
  -4   4  -8    8.70    1.90 199
  -4  -4  -8   10.20    2.10  83
   4  -4   8    9.60    1.80  54
   4  -4   8    6.20    2.40 177
   4   4   9    3.20    1.50 157
   4   4   9    1.50    2.00 203
  -4   4  -9    2.20    1.70  83
  -4   4  -9    6.00    2.10 201
  -4  -4  -9    4.30    2.10  84
   4  -4   9    1.80    1.90  55
   4  -4   9   -0.10    1.80 178
  -4   4 -10    0.90    1.90  84
  -4   4 -10    0.30    1.50 204
  -4  -4 -10   -1.70    1.50  86
   4  -4  10    0.60    1.60  56
   4  -4  10   -1.10    2.10 179
  -4   4 -11    2.40    1.80  86
  -4   4 -11    2.70    1.70 206
  -4  -4 -11   -0.90    4.30  87
   4  -4  11    1.90    1.90  57
  -4   4 -12   13.70    2.50  88
  -4   4 -12   11.20    2.60 208
  -4  -4 -12   14.20    3.10  88
  -4   4 -13    2.60    2.10 210
  -4  -4 -13    3.30    3.20  90
   4   4  14    6.40    3.10   1
  -4   4 -14    5.20    2.70 212
  -4  -4 -14    2.90    2.80  91
   4  -4  14    4.40    2.60   1
  -4   5  14    1.20    2.40  18
  -4  -5  14    5.50    1.90  23
   4  -5 -14    2.20    2.60 108
  -4   5  13   13.00    3.30  18
  -4  -5  13    9.90    2.40  24
   4  -5 -13   11.30    2.80 108
  -4   5  12    3.10    2.90  18
  -4  -5  12    3.90    1.50  24
   4  -5 -12    6.40    2.30 108
   4  -5 -12    4.60    2.50 149
   4   5 -11    1.10    1.40 115
  -4   5  11    3.70    2.50  19
  -4  -5  11   -0.20    0.90  25
   4  -5 -11    0.50    2.40 109
   4  -5 -11    0.80    2.00 150
   4   5 -10   -1.00    1.50 116
  -4   5  10   -1.00    1.40  19
  -4  -5  10   -0.50    1.30  26
  -4  -5  10   -0.50    1.40  81
   4  -5 -10    3.10    1.80 109
   4  -5 -10   -1.30    1.40 151
   4   5  -9    1.80    1.10 118
  -4   5   9    2.30    1.50  20
  -4  -5   9    5.10    1.00  28
  -4  -5   9    1.50    1.00  83
   4  -5  -9    4.50    1.80 110
   4  -5  -9    5.10    2.00 152
   4   5  -8    4.00    1.40 120
  -4   5   8    1.40    1.30  21
  -4   5   8    1.80    1.30  87
  -4  -5   8    1.60    0.80  85
   4  -5  -8    1.80    1.60 111
   4  -5  -8    0.30    1.30 152
   4   5  -7    4.80    1.20 123
  -4   5   7    2.60    1.20  22
  -4   5   7    5.20    2.00  89
  -4  -5   7    3.80    1.20  87
   4  -5  -7    5.40    1.60 112
   4  -5  -7    6.70    2.10 152
   4   5  -6  145.50    7.90 127
  -4   5   6  140.40    8.60  24
  -4   5   6  137.40    9.20  90
  -4  -5   6  133.00    7.70  37
  -4  -5   6  147.40    7.30  90
   4  -5  -6  141.20    7.30 114
   4  -5  -6  144.50    8.10 153
   4   5  -5   69.30    3.60   4
   4   5  -5   68.80    4.00 132
  -4   5   5   65.30    4.50  92
  -4  -5   5   74.40    4.10  42
  -4  -5   5   67.40    3.60  94
   4  -5  -5   70.20    4.00   2
   4  -5  -5   69.50    4.30 116
   4  -5  -5   76.50    4.90 153
   4   5  -4   82.90    4.50   8
   4   5  -4   90.00    4.70 137
  -4   5   4   94.90    5.30  29
  -4   5   4   76.90    5.20  94
  -4   5   4   86.10    5.80 162
  -4  -5   4   88.50    5.00  47
  -4  -5   4   95.70    4.80  98
   4  -5  -4   95.30    5.70   4
   4  -5  -4   95.40    5.20 119
   4  -5  -4   79.80    5.60 152
   4   5  -3    1.50    0.60  14
  -4   5   3    0.90    0.70  33
  -4   5   3    1.30    0.80  97
  -4   5   3    0.90    1.30 164
  -4  -5   3    1.70    0.60  54
  -4  -5   3    3.60    0.80 104
   4  -5  -3    2.70    0.90   7
   4  -5  -3    0.90    0.80 123
   4  -5  -3    3.70    1.30 152
   4   5  -2    2.50    0.50 171
  -4   5   2    4.20    1.00  38
  -4   5   2    3.60    0.90 100
  -4   5   2    2.70    2.00 166
  -4  -5   2    3.80    0.70  60
  -4  -5   2    6.00    0.90 111
   4  -5  -2    6.20    1.30  10
   4  -5  -2    2.90    1.10 128
   4  -5  -2    4.60    1.80 152
   4   5  -1    7.00    0.90  29
   4   5  -1    6.50    0.90 203
  -4   5   1    4.90    1.00  43
  -4   5   1    6.80    1.20 104
  -4   5   1    8.70    2.10 169
  -4  -5   1    6.50    1.00  65
   4  -5  -1    4.50    1.10  14
   4  -5  -1    6.50    1.00 133
   4  -5  -1    1.90    1.30 151
   4   5   0   82.40    4.80  36
   4   5   0   89.90    4.90 205
  -4   5   0   74.30    4.60  49
  -4   5   0   81.70    4.60 108
  -4   5   0   70.70    5.20 172
  -4  -5   0   83.90    4.30  69
  -4  -5   0   80.10    4.30 126
   4  -5   0   80.10    4.50  18
   4  -5   0   94.00    5.50 150
   4   5   1   48.40    3.20  42
   4   5   1   54.10    3.50 206
  -4   5  -1   48.70    3.20  56
  -4   5  -1   46.20    3.20 113
  -4   5  -1   46.30    4.50 176
  -4  -5  -1   49.90    3.00  73
  -4  -5  -1   57.40    3.40 132
   4  -5   1   52.10    3.50  23
   4  -5   1   50.40    3.50 149
   4   5   2   16.10    1.80 207
  -4   5  -2   12.20    1.30  62
  -4   5  -2   12.50    1.40 118
  -4   5  -2   12.60    2.10 179
  -4  -5  -2   12.90    1.60  75
  -4  -5  -2   12.30    1.50 137
   4  -5   2   13.90    1.40  28
   4  -5   2   13.40    2.00 148
   4   5   3    0.30    0.80  51
   4   5   3    0.10    1.10 207
  -4   5  -3   -0.10    0.50  67
  -4   5  -3    0.40    0.80 123
  -4   5  -3   -0.60    1.10 182
  -4  -5  -3   -1.10    1.00  78
  -4  -5  -3   -0.30    0.60 141
   4  -5   3    0.30    0.80  33
   4  -5   3    0.40    1.60 146
   4  -5   3   -0.30    1.20 163
   4   5   4    0.20    0.90  54
   4   5   4   -0.80    1.50 145
   4   5   4   -0.90    1.30 207
  -4   5  -4    0.60    0.80  71
  -4   5  -4    0.20    0.50 128
  -4   5  -4   -1.20    1.80 185
  -4  -5  -4    2.20    1.20  79
   4  -5   4    1.50    0.70  38
   4  -5   4   -1.30    1.60 145
   4  -5   4   -0.40    2.10 165
   4   5   5    0.40    1.50  56
   4   5   5    5.80    1.80 147
   4   5   5    0.70    1.00 206
  -4   5  -5    2.30    0.80  75
  -4   5  -5    0.40    0.70 132
  -4   5  -5    8.30    2.30 189
  -4  -5  -5    1.20    1.00  81
   4  -5   5    2.90    0.90  42
   4  -5   5   -0.40    1.90 168
   4   5   6  762.80   31.50  58
   4   5   6  789.30   34.20 149
   4   5   6  828.50   35.10 206
  -4   5  -6  763.10   30.20  78
  -4   5  -6  757.10   38.50 192
  -4  -5  -6  763.10   32.90  83
   4  -5   6  812.90   32.40  45
   4  -5   6  758.40   35.50 169
   4   5   7   79.60    5.20  59
   4   5   7   94.70    5.80 151
   4   5   7   87.60    6.30 205
  -4   5  -7   84.40    5.10  81
  -4   5  -7   69.70    5.40 138
  -4   5  -7   86.90    6.60 195
  -4  -5  -7   85.10    6.20  84
   4  -5   7   91.90    5.00  48
   4  -5   7   86.50    6.80 171
   4   5   8   15.70    2.40 154
   4   5   8    9.20    2.30 205
  -4   5  -8   14.50    2.00  83
  -4   5  -8   10.30    1.70 140
  -4   5  -8   10.10    2.70 197
  -4  -5  -8   15.60    2.70  85
   4  -5   8   16.30    2.10  50
   4  -5   8   10.90    3.30 172
   4   5   9    4.60    1.80 157
  -4   5  -9    1.80    1.30  85
  -4   5  -9    2.50    2.30 142
  -4   5  -9    2.10    1.60 200
  -4  -5  -9    1.30    2.00  87
   4  -5   9    2.30    2.00  52
   4  -5   9    0.20    3.20 174
   4   5  10   97.50    7.50 161
  -4   5 -10  103.70    6.80  87
  -4   5 -10  107.70    7.30 203
  -4  -5 -10  109.90    8.20  88
   4  -5  10   88.00    6.90  53
   4  -5  10   94.70    9.10 175
  -4   5 -11    3.20    1.80 205
  -4  -5 -11    2.50    2.10  89
  -4   5 -12   13.90    3.00 207
  -4  -5 -12   13.20    3.00  90
   4   5  13   22.70    3.80   1
  -4   5 -13   12.30    2.90 209
  -4  -5 -13   21.90    4.20  91
   4  -5  13   22.40    3.40   1
   4   6 -13   -2.20    3.00 144
  -4   6  13    0.70    2.10  20
   4  -6 -13    1.20    3.20 110
  -4   6  12    3.50    2.10  20
   4  -6 -12    2.20    2.20 110
  -4   6  11   10.90    3.00  20
  -4  -6  11    5.90    1.60  30
   4  -6 -11    6.00    2.90 110
  -4   6  10   19.20    2.90  21
  -4  -6  10   16.10    2.40  31
   4  -6 -10   23.20    2.70 111
   4  -6 -10   14.70    3.60 148
  -4   6   9   10.50    2.20  22
  -4  -6   9   13.40    1.80  34
  -4  -6   9    9.40    1.90  78
   4  -6  -9    8.50    2.30 112
   4  -6  -9   18.10    3.00 148
   4   6  -8    5.70    1.30 127
  -4   6   8    5.10    1.50  23
  -4  -6   8   11.30    1.40  37
  -4  -6   8    6.30    1.30  80
   4  -6  -8    6.50    1.80 113
   4  -6  -8    7.60    2.50 149
   4   6  -7    2.40    1.00 131
  -4   6   7    6.00    1.90  24
  -4   6   7   -4.00    1.90  86
  -4  -6   7    3.00    0.80  41
  -4  -6   7    0.60    0.70  81
   4  -6  -7    2.10    1.80 114
   4  -6  -7    2.10    1.50 149
   4   6  -6    8.20    1.20 136
  -4   6   6   11.00    2.00  26
  -4   6   6    9.80    1.70  87
  -4  -6   6   10.60    1.30  46
   4  -6  -6   10.60    2.00 116
   4  -6  -6    9.00    1.90 149
   4   6  -5    0.20    0.70 142
  -4   6   5    0.20    0.90  29
  -4   6   5    0.30    1.30  89
  -4  -6   5   -0.30    0.50  52
  -4  -6   5    1.30    0.70  86
   4  -6  -5    0.60    0.90 119
   4  -6  -5    1.70    1.40 149
  -4   6   4   24.60    2.40  32
  -4   6   4   26.00    2.40  90
  -4   6   4   31.60    3.20 163
  -4  -6   4   21.90    1.40  59
  -4  -6   4   22.20    1.70  90
   4  -6  -4   21.40    1.90 122
   4  -6  -4   33.50    3.60 149
   4   6  -3    3.70    0.70   6
  -4   6   3    4.00    0.90  36
  -4   6   3    3.90    1.20  92
  -4   6   3    3.50    2.30 165
  -4  -6   3    3.80    0.60  96
   4  -6  -3    8.40    1.50   2
   4  -6  -3    8.00    1.10 126
   4  -6  -3    8.20    2.40 149
   4   6  -2   98.50    4.80  14
   4   6  -2  102.00    4.80 174
   4   6  -2   97.90    4.80 202
  -4   6   2  103.40    6.50  41
  -4   6   2   95.80    5.60  95
  -4   6   2  106.00    6.90 168
  -4  -6   2  102.00    4.70 104
   4  -6  -2   95.50    5.60   5
   4  -6  -2   98.70    5.60 131
   4  -6  -2   83.50    6.90 148
   4   6  -1    7.40    1.10 163
   4   6  -1    4.00    0.80 206
  -4   6   1    4.90    0.90  47
  -4   6   1    5.30    1.00  97
  -4   6   1    7.40    1.80 170
  -4  -6   1    5.80    0.80  75
  -4  -6   1    7.00    0.90 113
   4  -6  -1    4.90    1.20   7
   4  -6  -1    5.00    1.10 137
   4  -6  -1   10.60    2.40 148
   4   6   0   11.20    1.20  31
   4   6   0    8.10    1.10 207
  -4   6   0    8.60    1.10  53
  -4   6   0   10.90    1.30 101
  -4   6   0    9.30    2.10 173
  -4  -6   0   10.00    1.10  77
   4  -6   0   10.40    1.30  11
   4  -6   0   10.70    2.00 147
   4   6   1    2.60    0.90  38
   4   6   1    4.70    1.30 208
  -4   6  -1    2.60    0.70  60
  -4   6  -1    3.30    1.00 105
  -4   6  -1    3.60    1.80 176
  -4  -6  -1    5.50    1.10  79
  -4  -6  -1    3.20    0.90 128
   4  -6   1    1.20    0.60  15
   4  -6   1    4.50    1.60 146
   4   6   2   11.80    1.60  44
   4   6   2   20.60    2.80 145
   4   6   2   13.60    1.60 208
  -4   6  -2   17.00    1.40  66
  -4   6  -2   16.00    1.40 110
  -4   6  -2   15.90    2.30 179
  -4  -6  -2   16.70    1.40  81
  -4  -6  -2    9.80    1.40 134
   4  -6   2   12.60    2.20 145
   4   6   3   11.70    1.70  48
   4   6   3   10.10    2.30 146
   4   6   3   17.30    2.60 208
  -4   6  -3    8.40    1.20  72
  -4   6  -3    9.60    1.30 115
  -4   6  -3   14.20    2.50 182
  -4  -6  -3   14.40    1.70  82
  -4  -6  -3   16.30    1.80 138
   4   6   4  149.00    9.00  52
   4   6   4  145.10    9.10 147
   4   6   4  160.90    9.40 207
  -4   6  -4  136.60    7.80  76
  -4   6  -4  144.60    6.80 120
  -4   6  -4  143.90    9.60 185
  -4  -6  -4  139.60    8.50  84
  -4  -6  -4  155.70    8.80 142
   4  -6   4  152.90    7.20  30
   4   6   5    7.20    1.50  54
   4   6   5    9.30    2.10 149
   4   6   5    8.70    1.90 207
  -4   6  -5    5.70    1.10  79
  -4   6  -5    7.20    1.30 125
  -4   6  -5    7.20    1.80 188
  -4  -6  -5    4.80    1.30  85
   4  -6   5    6.00    1.10  35
   4  -6   5    4.80    2.70 163
   4   6   6    5.20    1.40  56
   4   6   6    6.70    2.30 151
   4   6   6    6.50    2.40 207
  -4   6  -6    6.90    1.30  82
  -4   6  -6    2.00    1.00 129
  -4   6  -6    8.50    2.00 191
  -4  -6  -6    6.30    1.60  86
   4  -6   6    4.90    1.10  39
   4  -6   6    8.00    2.30 165
   4   6   7   18.00    3.10 153
   4   6   7   11.50    2.50 206
  -4   6  -7    8.60    1.50  85
  -4   6  -7   10.40    2.40 194
  -4  -6  -7   15.10    2.20  87
   4  -6   7   18.60    3.40 167
   4   6   8   60.40    4.90 155
  -4   6  -8   50.60    4.90 197
  -4  -6  -8   52.40    4.40  88
   4  -6   8   34.40    4.30 168
   4   6   9   -2.10    2.10 158
  -4   6  -9    3.80    1.90 199
  -4  -6  -9    0.40    1.40  89
   4  -6   9    2.80    3.00 169
   4   6  10    6.20    2.40 161
  -4   6 -10    7.80    2.30 202
  -4  -6 -10    4.90    2.00  90
   4   6  11   -1.40    2.00   1
  -4   6 -11   -0.30    1.70 204
  -4  -6 -11   -1.00    2.00  91
   4  -6  11   -1.20    1.90   1
   4   7 -11    3.20    2.50 145
  -4  -7  11    1.00    0.90  36
   4  -7 -11    4.80    3.20 112
   4   7 -10    2.40    3.60 144
  -4  -7  10   -1.10    0.90  39
   4  -7 -10    2.60    1.80 113
   4   7  -9   12.90    3.20 144
  -4  -7   9   23.40    1.90  42
   4  -7  -9   20.30    2.90 114
  -4  -7   8    0.40    0.60  47
   4  -7  -8    0.70    1.80 116
  -4   7   7    6.90    2.00  27
  -4  -7   7    9.00    1.00  69
   4  -7  -7   10.70    1.90 117
  -4   7   6   11.70    2.00  29
  -4   7   6   11.80    3.80  83
   4  -7  -6   15.10    2.30 119
  -4   7   5    1.80    1.00  32
  -4   7   5    0.90    1.40  84
  -4   7   5    2.30    2.30 163
   4  -7  -5    3.00    1.10 122
  -4   7   4    0.70    1.00  36
  -4   7   4   -0.80    1.00  85
  -4   7   4    0.50    2.10 165
   4  -7  -4    0.50    1.30 126
   4   7  -3    5.20    2.10 144
  -4   7   3    3.70    1.00  40
  -4   7   3    4.30    1.20  87
  -4   7   3    7.70    2.20 167
   4  -7  -3    3.30    1.00 130
   4  -7  -3    2.70    2.70 146
   4   7  -2    0.40    1.70 144
   4   7  -2    0.30    0.80 177
   4   7  -2    1.50    0.50 204
  -4   7   2    1.40    0.80  45
  -4   7   2    0.70    0.80  88
  -4   7   2   -1.60    1.80 169
   4  -7  -2    0.30    0.80 135
   4  -7  -2   -2.30    2.30 145
   4   7  -1    8.40    3.00 145
   4   7  -1    9.00    1.40 168
   4   7  -1    9.20    1.30 206
  -4   7   1    7.80    1.00  52
  -4   7   1    8.00    1.20  89
  -4   7   1    2.20    1.90 171
   4  -7  -1    8.90    1.10 142
   4  -7  -1    1.00    2.40 145
   4   7   0   20.90    1.70  23
   4   7   0   21.20    3.80 145
   4   7   0   24.80    2.50 208
  -4   7   0   20.50    1.70  60
  -4   7   0   20.20    1.90  91
  -4   7   0   12.40    2.40 174
  -4  -7   0   20.40    1.50  89
  -4  -7   0   22.20    1.50 113
   4  -7   0   25.10    1.70   1
   4  -7   0   31.90    3.10 144
   4   7   1    0.50    0.60  33
   4   7   1    1.10    1.90 146
   4   7   1    0.50    0.90 208
  -4   7  -1    0.50    0.50  68
  -4   7  -1    0.40    0.50  94
  -4   7  -1   -1.90    2.20 176
  -4  -7  -1    0.20    0.50  88
  -4  -7  -1    1.20    0.60 123
   4  -7   1    0.80    0.60   4
   4   7   2    1.60    0.90  39
   4   7   2    0.90    1.70 147
   4   7   2    2.40    1.20 208
  -4   7  -2    2.00    0.60  75
  -4   7  -2    1.90    0.60  97
  -4   7  -2    0.20    1.50 179
  -4  -7  -2    2.20    0.90  88
  -4  -7  -2    5.40    1.10 129
   4  -7   2    3.30    0.70   7
   4   7   3    0.40    1.10  44
   4   7   3   -0.50    2.40 148
   4   7   3   -0.60    1.20 208
  -4   7  -3   -0.20    0.50  81
  -4   7  -3    0.60    0.50 102
  -4   7  -3   -1.20    1.70 182
  -4  -7  -3   -0.10    0.90  88
  -4  -7  -3   -0.40    0.90 134
   4  -7   3   -0.20    0.60  12
   4   7   4    9.90    1.80  48
   4   7   4    9.30    2.80 150
   4   7   4   11.20    2.40 208
  -4   7  -4   11.10    1.30  85
  -4   7  -4   11.70    1.10 109
  -4   7  -4    8.00    2.30 185
  -4  -7  -4   12.30    1.80  89
  -4  -7  -4   13.70    1.90 138
   4  -7   4   10.60    1.10  19
   4   7   5   54.90    4.10  51
   4   7   5   80.30    5.70 151
   4   7   5   68.50    5.20 207
  -4   7  -5   59.50    3.60 115
  -4   7  -5   59.20    5.50 188
  -4  -7  -5   66.10    4.80  89
  -4  -7  -5   66.50    5.10 141
   4  -7   5   64.20    4.20  25
   4   7   6   92.80    7.60 153
   4   7   6   78.50    6.40 207
  -4   7  -6   75.40    4.40 120
  -4   7  -6   95.40    6.70 191
  -4  -7  -6   87.90    6.50  90
   4  -7   6   98.50    5.40  30
   4   7   7  102.10    8.70 154
  -4   7  -7   89.90    7.40 194
  -4  -7  -7  106.10    7.20  91
   4   7   8    1.20    2.90 156
  -4   7  -8    1.60    3.10 196
  -4  -7  -8    0.00    1.50  91
   4  -7   8   -1.00    1.00   2
   4   7   9   26.90    4.50 159
  -4   7  -9   26.80    4.40 199
  -4  -7  -9   39.10    4.80  92
   4  -7   9   23.80    2.90   3
   4   7  10   30.40    4.30 161
  -4   7 -10   42.40    5.00 201
  -4  -7 -10   34.90    5.10  93
   4  -7  10   30.60    3.50   4
   4   8  -9   -0.60    4.10 147
   4  -8  -9   -0.20    1.70 117
   4   8  -8    5.50    4.20 146
   4  -8  -8    3.10    2.20 119
   4   8  -7   16.20    3.70 146
  -4   8   7    9.40    4.60 162
   4  -8  -7   11.60    2.40 121
   4   8  -6   10.10    3.30 146
  -4   8   6   16.00    4.80 164
   4  -8  -6    7.70    1.60 123
   4   8  -5    3.80    2.50 146
  -4   8   5    6.00    2.60 165
   4  -8  -5    2.90    1.50 126
   4   8  -4   18.10    3.50 146
  -4   8   4   10.10    1.80  79
  -4   8   4   12.50    3.80 167
   4  -8  -4   13.90    1.80 130
   4   8  -3    0.90    3.40 146
  -4   8   3    0.30    3.30 168
   4  -8  -3   -1.00    0.80 136
   4   8  -2   27.50    4.20 147
  -4   8   2   30.90    4.80 170
   4  -8  -2   26.50    2.00 143
   4   8  -1    9.80    3.60 147
  -4   8   1   10.30    3.30 173
   4   8   0   80.10    6.10 148
   4   8   0   79.50    5.20 166
  -4   8   0   79.30    7.30 175
   4   8   1   -0.50    2.90 149
  -4   8  -1    4.70    3.20 177
   4   8   2    1.90    3.20 149
  -4   8  -2   -5.00    1.90 180
  -4  -8  -2   -1.10    0.60  98
   4   8   3    2.00    3.00 150
  -4   8  -3   -0.50    2.70 183
  -4  -8  -3    0.00    1.10  96
   4   8   4   92.50    9.20 152
  -4   8  -4   67.70    6.40 185
  -4  -8  -4   69.90    5.00  95
   4   8   5    0.10    2.50 153
  -4   8  -5    1.70    3.20 188
  -4  -8  -5    0.90    1.50  95
   4   8   6   67.20    7.70 154
  -4   8  -6   65.10    6.20 191
  -4  -8  -6   57.90    5.10  94
   4   8   7   -1.00    2.20 156
  -4   8  -7    1.40    3.20 194
  -4  -8  -7    0.60    1.90  95
   4   8   8    3.40    3.50 158
  -4   8  -8   -2.00    3.40 196
  -4   9   5   12.30    3.80 167
   4  -9  -5   16.30    2.00 132
  -4   9   4   -2.50    4.40 169
   4   9  -3   -1.80    2.60 149
  -4   9   3    4.90    2.80 170
   4   9  -2    0.90    3.00 149
  -4   9   2    1.50    2.90 172
   4   9  -1   -0.90    3.90 150
  -4   9   1   -1.20    2.50 174
   4   9   0   -0.40    2.60 150
  -4   9   0   -0.50    3.70 176
   4   9   1   17.40    4.00 151
  -4   9  -1    9.60    4.30 179
   4   9   2   -1.20    3.70 152
  -4   9  -2    0.80    2.50 181
   4   9   3    2.60    4.10 153
  -4   9  -3    1.30    3.70 184
   4   9   4    1.50    4.30 154
  -4   9  -4    5.00    3.80 186
   5   0 -16    3.40    3.60 108
  -5   0  16    7.00    3.60  18
   5   0 -15   -0.60    1.80 108
  -5   0  15    0.00    2.20  18
   5   0 -14   16.40    3.30 108
  -5   0  14   11.90    2.80  18
  -5   0  14    9.00    2.40 209
   5   0 -13    0.10    1.80 108
  -5   0  13    0.80    1.80  18
  -5   0  13    0.60    1.50 211
   5   0 -12   91.80    6.20 108
  -5   0  12   85.30    6.90  18
  -5   0  12  101.50    7.20  88
   5   0 -11    0.00    1.40 109
  -5   0  11    0.30    1.30  19
  -5   0  11   -1.90    2.00  90
   5   0 -10  201.60    9.70   2
   5   0 -10  193.20   10.00 109
  -5   0  10  179.10   10.90  19
  -5   0  10  196.80   10.50  92
   5   0  -9    1.30    1.30   4
   5   0  -9   -0.60    1.20 110
  -5   0   9    0.30    1.20  20
  -5   0   9    1.50    1.30  94
   5   0  -8  170.30    9.00   6
   5   0  -8  151.20    8.20 111
  -5   0   8  161.00    9.10  21
  -5   0   8  172.30    9.00  96
   5   0  -7    0.30    1.00   9
   5   0  -7   -0.80    1.10 113
  -5   0   7   -0.20    0.90  23
  -5   0   7    2.20    1.10  99
   5   0  -6    0.40    1.00  12
   5   0  -6    4.50    1.70 115
  -5   0   6    4.00    1.50  25
  -5   0   6    5.10    1.10 102
   5   0  -5   -0.60    1.20  15
   5   0  -5   -0.70    1.00 117
  -5   0   5    0.00    0.90  27
  -5   0   5   -0.10    1.30 105
   5   0  -4  305.80   12.00 120
  -5   0   4  309.30   13.30  30
  -5   0   4  317.00   14.10 109
  -5   0   4  322.90   12.20 165
   5   0  -3    0.00    0.80  24
   5   0  -3    0.80    1.60 124
  -5   0   3    0.90    1.30  34
  -5   0   3   -0.20    0.90 114
  -5   0   3    1.30    1.10 169
   5   0  -2  927.70   32.90  28
   5   0  -2  855.60   31.80 128
   5   0  -2  928.70   32.50 162
  -5   0   2  841.80   34.40  38
  -5   0   2  934.70   33.30 118
  -5   0   2  918.90   31.10 175
   5   0  -1   -0.40    1.30  33
   5   0  -1   -1.50    1.20 133
   5   0  -1    2.80    1.20 169
  -5   0   1   -1.90    1.20  43
  -5   0   1    0.70    1.10 123
  -5   0   1   -0.30    0.80 180
   5   0   0  242.20    9.60  38
   5   0   0  228.80    9.90 137
   5   0   0  254.30   11.50 174
  -5   0   0  236.40   10.50  47
  -5   0   0  246.10   11.00 128
  -5   0   0  245.50   10.10 185
   5   0   1    1.30    0.90  43
   5   0   1    1.60    1.00 142
   5   0   1    1.30    1.30 179
  -5   0  -1   -0.80    0.80  52
  -5   0  -1    2.00    1.00 133
  -5   0  -1    0.30    0.80 189
   5   0   2 1115.90   38.40  47
   5   0   2 1164.90   39.60 182
  -5   0  -2 1099.50   40.90  57
  -5   0  -2 1097.20   40.80 137
  -5   0  -2 1105.60   38.70 193
   5   0   3    0.30    1.00  50
   5   0   3    0.90    1.10 185
  -5   0  -3    0.40    0.80  61
  -5   0  -3    2.30    1.00 140
  -5   0  -3    2.70    1.10 196
   5   0   4   99.50    5.70  53
   5   0   4  102.30    5.00 187
  -5   0  -4   89.00    5.20  65
  -5   0  -4   93.30    5.60 143
  -5   0  -4  100.40    5.20 199
   5   0   5    0.20    1.10  55
   5   0   5   -0.90    1.70 189
  -5   0  -5   -1.20    0.90  68
  -5   0  -5    0.30    1.40 201
   5   0   6   73.70    5.20  57
   5   0   6   83.50    5.30 190
  -5   0  -6   76.40    4.80  71
  -5   0  -6   87.20    4.50 204
   5   0   7    1.60    1.40  58
   5   0   7    0.40    1.90 191
  -5   0  -7    1.90    1.60  73
  -5   0  -7   -0.20    1.20 206
   5   0   8  260.50   12.20  59
   5   0   8  276.80    9.20 151
   5   0   8  246.70   13.50 191
  -5   0  -8  244.20   12.90  76
  -5   0  -8  254.90   12.60 208
   5   0   9   -3.10    1.70  60
   5   0   9   -2.20    2.30 191
  -5   0  -9    0.80    1.30  78
  -5   0  -9    2.60    2.10 209
   5   0  10  301.30   14.00  60
   5   0  10  286.10   17.00 192
  -5   0 -10  294.80   15.20  80
  -5   0 -10  296.90   14.40 211
   5   0  11    3.30    3.20  60
  -5   0 -11    3.10    2.30  82
  -5   0 -12   -1.10    2.50  83
  -5   0 -13    1.20    2.00  85
  -5   0 -14    0.80    2.90  86
  -5   0 -15   -2.80    2.20  88
   5   1 -16    8.00    3.10 109
  -5   1  16   17.30    3.40  18
  -5  -1  16   14.40    3.30  19
   5  -1 -16    8.00    3.10 108
   5   1 -15    2.10    2.50 109
  -5   1  15    7.90    2.80  18
  -5  -1  15    4.10    2.20  19
   5  -1 -15    6.20    2.80 108
   5   1 -14   -0.70    1.90 109
  -5   1  14   -1.20    1.70  18
  -5  -1  14    0.40    1.70  19
  -5  -1  14   -0.10    2.10 205
   5  -1 -14   -1.00    2.00 108
   5   1 -13   57.40    5.60 109
  -5   1  13   62.40    5.80  18
  -5  -1  13   69.70    6.40  19
  -5  -1  13   61.70    5.60  86
  -5  -1  13   52.60    4.70 207
   5  -1 -13   58.70    5.30 108
   5   1 -12    4.10    2.10 109
  -5   1  12    6.30    2.10  18
  -5   1  12   -4.40    2.70  88
  -5  -1  12    4.90    1.70  19
  -5  -1  12    7.50    2.50  87
  -5  -1  12    7.10    1.60 209
   5  -1 -12    8.20    2.50 108
   5   1 -11   92.60    6.50 109
  -5   1  11   82.50    6.00  18
  -5   1  11   91.30    6.90  89
  -5  -1  11   81.40    5.80  19
  -5  -1  11   68.10    5.40  89
  -5  -1  11   75.50    4.90 211
   5  -1 -11   86.60    6.40 108
   5   1 -10  169.80    9.70   1
   5   1 -10  179.50   10.00 110
  -5   1  10  164.80   10.50  19
  -5   1  10  152.00    9.80  91
  -5  -1  10  168.70   10.90  20
  -5  -1  10  184.30   10.60  91
   5  -1 -10  178.50   11.00   1
   5  -1 -10  156.00    9.50 109
   5   1  -9  277.70   12.70   4
   5   1  -9  250.90   12.40 111
  -5   1   9  271.90   13.10  20
  -5   1   9  259.80   13.60  93
  -5  -1   9  268.60   13.50  21
  -5  -1   9  263.40   12.30  94
   5  -1  -9  268.20   13.40   3
   5  -1  -9  267.70   12.00 110
   5   1  -8   35.40    2.70   6
   5   1  -8   33.10    2.70 112
  -5   1   8   34.30    3.30  21
  -5   1   8   30.30    3.00  96
  -5  -1   8   30.70    2.60  22
  -5  -1   8   24.40    2.30  96
   5  -1  -8   28.10    2.70   6
   5  -1  -8   31.40    2.80 111
   5   1  -7   56.30    4.10   9
   5   1  -7   51.40    3.60 114
  -5   1   7   57.70    3.80  22
  -5   1   7   56.00    3.90  98
  -5  -1   7   60.20    3.70  24
  -5  -1   7   61.10    3.90  99
   5  -1  -7   55.30    3.90   8
   5  -1  -7   54.30    3.90 112
   5   1  -6   13.20    1.60  12
   5   1  -6   17.00    2.00 116
  -5   1   6   17.10    1.80  24
  -5   1   6   20.90    2.00 101
  -5  -1   6   18.80    2.00  26
  -5  -1   6   22.20    2.00 102
   5  -1  -6   19.30    2.10  11
   5  -1  -6   15.10    2.00 114
   5   1  -5   10.50    1.60  16
   5   1  -5   10.40    1.80 118
  -5   1   5   11.60    1.50  26
  -5   1   5   11.50    1.70 105
  -5  -1   5   11.10    1.70  28
  -5  -1   5   12.50    1.50 106
  -5  -1   5   11.00    1.20 163
   5  -1  -5   13.70    1.90  15
   5  -1  -5   14.20    1.60 116
   5   1  -4  654.20   25.00  20
   5   1  -4  636.40   23.20 122
  -5   1   4  659.50   24.50  29
  -5   1   4  650.30   24.50 108
  -5   1   4  673.80   24.40 163
  -5  -1   4  642.30   24.80  32
  -5  -1   4  639.30   26.60 110
  -5  -1   4  659.80   22.40 169
   5  -1  -4  643.70   22.30  18
   5  -1  -4  653.40   23.10 119
   5   1  -3  933.60   32.90  24
   5   1  -3  878.80   31.10 125
  -5   1   3  865.10   32.30  33
  -5   1   3  868.20   34.40 112
  -5   1   3  922.50   31.50 167
  -5  -1   3  845.90   32.30  35
  -5  -1   3  954.10   34.20 114
  -5  -1   3  879.90   32.00 175
   5  -1  -3  868.70   34.10  22
   5  -1  -3  879.30   30.30 123
   5   1  -2   27.90    2.40  29
   5   1  -2   21.00    2.00 130
   5   1  -2   22.80    1.80 165
  -5   1   2   20.50    2.00  37
  -5   1   2   21.40    1.90 117
  -5   1   2   25.80    2.10 171
  -5  -1   2   25.80    2.30  40
  -5  -1   2   22.70    2.00 119
  -5  -1   2   22.40    1.70 182
   5  -1  -2   22.70    1.80  27
   5  -1  -2   25.80    2.30 127
   5   1  -1   77.60    4.20  34
   5   1  -1   73.30    4.00 135
   5   1  -1   68.90    3.90 172
  -5   1   1   80.50    4.70  41
  -5   1   1   83.50    4.50 122
  -5   1   1   78.00    4.10 175
  -5  -1   1   81.50    4.20  45
  -5  -1   1   77.30    4.10 124
  -5  -1   1   80.00    3.70 187
   5  -1  -1   74.60    4.50  32
   5  -1  -1   74.80    3.80 131
   5  -1  -1   83.00    4.30 165
   5   1   0   24.50    2.30  39
   5   1   0   25.90    2.30 139
   5   1   0   30.50    2.30 179
  -5   1   0   26.00    2.10  46
  -5   1   0   26.50    2.10 126
  -5   1   0   28.60    2.30 180
  -5  -1   0   25.40    2.20  49
  -5  -1   0   28.70    2.40 129
  -5  -1   0   28.90    2.00 192
   5  -1   0   22.30    2.20  36
   5  -1   0   24.90    2.10 136
   5  -1   0   28.60    2.30 170
   5   1   1   63.10    3.80  44
   5   1   1   64.70    4.40 183
  -5   1  -1   61.60    3.90  51
  -5   1  -1   62.20    3.60 131
  -5   1  -1   56.20    3.40 184
  -5  -1  -1   54.70    3.30  54
  -5  -1  -1   64.80    3.80 134
  -5  -1  -1   62.30    3.40 196
   5  -1   1   62.10    3.40  41
   5  -1   1   69.80    3.80 141
   5  -1   1   63.30    4.30 174
   5   1   2  313.80   12.60  48
   5   1   2  321.40   12.20 187
  -5   1  -2  292.80   13.00  56
  -5   1  -2  319.50   14.90 135
  -5   1  -2  326.60   13.10 188
  -5  -1  -2  310.80   13.40  59
  -5  -1  -2  294.70   12.10 138
  -5  -1  -2  282.00   11.60 199
   5  -1   2  303.50   11.80  45
   5  -1   2  317.60   13.20 177
   5   1   3    4.00    1.20  51
   5   1   3    9.50    1.50 189
  -5   1  -3    6.50    1.30  60
  -5   1  -3    9.50    1.50 138
  -5   1  -3    4.20    1.60 191
  -5  -1  -3    5.20    1.50  62
  -5  -1  -3    8.80    1.40 141
  -5  -1  -3    7.30    1.50 202
   5  -1   3    3.60    1.40  48
   5  -1   3    5.70    1.50 180
   5   1   4  228.30    9.50  54
   5   1   4  221.40    8.80 191
  -5   1  -4  210.30   10.60  64
  -5   1  -4  221.30   10.80 141
  -5   1  -4  207.60    9.10 195
  -5  -1  -4  205.40   11.20  66
  -5  -1  -4  207.50    9.00 204
   5  -1   4  226.60    9.40  51
   5  -1   4  239.70   10.50 183
   5   1   5    0.30    1.10  56
   5   1   5    1.50    1.70 192
  -5   1  -5    0.20    1.20  67
  -5   1  -5   -2.00    1.50 198
  -5  -1  -5   -1.10    1.00  69
  -5  -1  -5   -0.10    0.90 206
   5  -1   5   -1.00    1.50 184
   5   1   6  105.60    6.40  57
   5   1   6   88.40    4.80 193
  -5   1  -6   89.50    6.00  70
  -5   1  -6   97.60    5.40 200
  -5  -1  -6   87.60    6.00  72
  -5  -1  -6   84.80    4.90 208
   5  -1   6   94.90    5.60  55
   5  -1   6   86.60    4.30 160
   5  -1   6   93.60    6.00 186
   5   1   7    5.90    1.80  59
   5   1   7   16.70    2.20 194
  -5   1  -7   13.30    1.90  73
  -5   1  -7   18.30    2.60 202
  -5  -1  -7   15.30    2.10  74
  -5  -1  -7   14.30    2.40 210
   5  -1   7   13.50    2.10  57
   5  -1   7   13.80    1.20 154
   5  -1   7   12.50    2.20 187
   5   1   8  345.30   16.10  60
   5   1   8  325.30   16.50 194
  -5   1  -8  353.60   16.20  76
  -5   1  -8  354.90   15.80 205
  -5  -1  -8  326.00   16.40  76
  -5  -1  -8  328.10   14.60 211
   5  -1   8  348.70   15.60  58
   5  -1   8  346.20   12.70 145
   5  -1   8  323.70   17.20 188
   5   1   9   50.50    4.70  60
   5   1   9   43.00    4.60 194
  -5   1  -9   58.90    4.70  78
  -5   1  -9   56.90    4.90 207
  -5  -1  -9   54.60    4.70  78
   5  -1   9   49.90    4.80  59
   5  -1   9   49.20    4.60 188
   5   1  10    2.00    1.90  61
   5   1  10   -1.60    2.10 194
  -5   1 -10    0.30    1.30  80
  -5   1 -10   -0.60    2.00 208
  -5  -1 -10    0.90    1.60  80
   5  -1  10   -0.20    1.70  59
   5  -1  10   -0.50    2.90 188
  -5   1 -11   26.70    3.70  82
  -5   1 -11   16.90    2.90 210
  -5  -1 -11   16.50    3.00  82
   5  -1  11   13.80    3.60  60
  -5   1 -12   32.10    4.90  83
  -5   1 -12   27.60    4.00 212
  -5  -1 -12   31.80    4.20  84
   5  -1  12   18.40    3.50  60
  -5   1 -13    1.20    1.70  85
  -5  -1 -13    0.30    1.90  85
  -5   1 -14   21.20    4.10  87
  -5  -1 -14   22.00    3.40  87
  -5   1 -15   21.60    4.10  88
  -5  -1 -15   19.60    4.10  88
   5   2 -16   59.20    6.60 110
  -5   2  16   70.10    7.60  18
  -5  -2  16   54.70    6.50  20
   5  -2 -16   63.20    6.70 108
   5   2 -15   25.10    4.10 110
  -5   2  15   30.00    5.30  18
  -5  -2  15   33.10    4.60  20
   5  -2 -15   37.60    4.80 108
   5   2 -14   36.60    4.50 110
  -5   2  14   27.10    3.90  18
  -5  -2  14   38.60    4.50  20
  -5  -2  14   23.70    3.40  83
  -5  -2  14   28.50    3.60 201
   5  -2 -14   31.40    4.00 108
   5   2 -13    0.20    1.80 110
  -5   2  13    4.90    2.30  18
  -5  -2  13    5.00    1.70  20
  -5  -2  13    0.50    1.70  85
  -5  -2  13    1.70    1.30 202
   5  -2 -13    0.00    1.80 108
   5   2 -12   47.30    4.50 110
  -5   2  12   46.10    4.50  18
  -5  -2  12   45.80    4.60  20
  -5  -2  12   47.50    4.40  87
  -5  -2  12   50.80    4.10 204
   5  -2 -12   38.10    4.10 108
   5   2 -11    0.30    1.50 111
  -5   2  11    6.70    2.50  19
  -5   2  11    3.70    2.10  89
  -5  -2  11    2.40    1.50  21
  -5  -2  11    4.20    2.20  89
  -5  -2  11    3.70    1.20 205
   5  -2 -11    4.60    2.50 109
   5   2 -10  266.60   12.40 111
  -5   2  10  249.10   14.70  19
  -5   2  10  266.60   13.90  91
  -5  -2  10  287.00   13.70  21
  -5  -2  10  242.90   12.70  91
  -5  -2  10  275.80   11.20 207
   5  -2 -10  274.70   14.00 109
   5   2  -9    4.70    1.40   3
   5   2  -9    2.90    1.90 112
  -5   2   9    8.00    1.80  20
  -5   2   9    6.00    1.90  93
  -5  -2   9    8.30    1.90  22
  -5  -2   9    1.10    1.20  93
  -5  -2   9    7.50    1.20 208
   5  -2  -9   -1.20    2.10   3
   5  -2  -9    4.40    1.80 110
   5   2  -8  791.60   30.00   6
   5   2  -8  737.30   28.60 114
  -5   2   8  709.30   32.10  21
  -5   2   8  752.40   31.40  95
  -5  -2   8  734.90   30.80  24
  -5  -2   8  780.50   31.10  96
  -5  -2   8  770.90   26.60 211
   5  -2  -8  739.60   29.50   5
   5  -2  -8  758.20   28.90 111
   5   2  -7    1.00    1.30   8
   5   2  -7    1.10    1.40 116
  -5   2   7   -0.60    1.00  22
  -5   2   7    0.60    1.20  97
  -5  -2   7    0.50    1.40  26
  -5  -2   7   -0.50    1.20  98
   5  -2  -7   -0.20    1.10   7
   5  -2  -7    1.00    1.10 112
   5   2  -6  151.40    6.60  12
   5   2  -6  148.30    7.00 118
  -5   2   6  145.40    7.60  24
  -5   2   6  144.30    7.20 100
  -5  -2   6  137.80    7.40  28
  -5  -2   6  158.10    7.10 102
  -5  -2   6  140.00    5.50 163
   5  -2  -6  149.20    7.80  10
   5  -2  -6  152.20    7.70 114
   5   2  -5   43.60    2.90  15
   5   2  -5   38.20    2.90 121
  -5   2   5   39.90    3.30  26
  -5   2   5   39.20    2.80 103
  -5  -2   5   39.50    2.70  31
  -5  -2   5   39.80    3.00 105
  -5  -2   5   37.20    2.20 170
   5  -2  -5   48.20    3.10  13
   5  -2  -5   39.00    3.10 116
   5   2  -4    5.40    1.40  20
   5   2  -4    5.40    1.20 124
  -5   2   4    3.70    1.10  29
  -5   2   4    7.30    1.40 106
  -5   2   4    8.80    1.80 162
  -5  -2   4    6.20    1.00  34
  -5  -2   4    9.90    1.30 110
  -5  -2   4    5.60    0.70 179
   5  -2  -4    9.80    1.80  16
   5  -2  -4    4.90    1.10 119
   5   2  -3  225.00    9.20  24
   5   2  -3  218.50    9.70 128
  -5   2   3  212.00    9.10  32
  -5   2   3  205.70   10.10 110
  -5   2   3  229.10    9.10 165
  -5  -2   3  211.00   10.00  38
  -5  -2   3  217.20    9.40 114
  -5  -2   3  200.50    7.70 188
   5  -2  -3  202.90    9.30  20
   5  -2  -3  214.50    9.40 122
   5   2  -2  607.50   22.00  30
   5   2  -2  569.30   21.60 133
   5   2  -2  579.80   21.10 167
  -5   2   2  562.10   22.80  36
  -5   2   2  583.80   24.10 114
  -5   2   2  596.50   21.00 169
  -5  -2   2  566.00   21.50 120
  -5  -2   2  538.50   19.30 195
   5  -2  -2  579.10   21.90  24
   5  -2  -2  566.80   20.40 126
   5   2  -1   19.20    1.70  35
   5   2  -1   22.20    2.10 137
   5   2  -1   15.70    1.30 177
  -5   2   1   15.40    1.70  41
  -5   2   1   15.30    1.70 119
  -5   2   1   19.90    2.00 173
  -5  -2   1   16.50    1.90  47
  -5  -2   1   19.80    1.60 125
  -5  -2   1   15.50    1.10 199
   5  -2  -1   17.30    1.90  29
   5  -2  -1   16.30    1.80 131
   5  -2  -1   16.50    1.90 162
   5   2   0  178.00    7.40  40
   5   2   0  177.00    7.50 142
   5   2   0  183.90    7.30 184
  -5   2   0  169.10    8.50  46
  -5   2   0  179.80    8.50 124
  -5   2   0  174.90    8.30 177
  -5  -2   0  171.50    7.80  52
  -5  -2   0  163.80    9.10 130
  -5  -2   0  161.40    6.70 202
   5  -2   0  176.70    7.90  34
   5  -2   0  157.80    7.90 136
   5  -2   0  183.10    8.10 166
   5   2   1  467.80   17.30  44
   5   2   1  495.50   21.80 189
  -5   2  -1  450.30   19.80  51
  -5   2  -1  485.90   20.90 128
  -5   2  -1  463.20   18.50 181
  -5  -2  -1  429.40   18.70  57
  -5  -2  -1  448.60   18.70 134
  -5  -2  -1  454.80   16.60 205
   5  -2   1  464.60   17.10  38
   5  -2   1  441.50   17.00 141
   5  -2   1  482.00   19.30 170
   5   2   2   25.30    2.20  48
   5   2   2   21.60    2.40 192
  -5   2  -2   31.80    2.50  56
  -5   2  -2   26.00    2.30 132
  -5   2  -2   30.90    2.80 184
  -5  -2  -2   29.20    2.20  61
  -5  -2  -2   30.90    2.30 138
  -5  -2  -2   32.00    2.30 207
   5  -2   2   25.10    2.00  42
   5  -2   2   27.80    2.60 173
   5   2   3  241.30   10.60  51
   5   2   3  252.70   11.80 194
  -5   2  -3  229.90   11.30  60
  -5   2  -3  243.60   12.30 136
  -5   2  -3  263.00   10.30 188
  -5  -2  -3  248.10   11.80  65
  -5  -2  -3  259.80   10.90 141
  -5  -2  -3  232.80   11.00 208
   5  -2   3  239.60   10.40  46
   5  -2   3  232.90   11.00 176
   5   2   4  201.80    9.40  54
   5   2   4  209.50    9.00 195
  -5   2  -4  198.00   11.20  64
  -5   2  -4  201.10   10.20 139
  -5   2  -4  199.80    9.70 191
  -5  -2  -4  204.00    9.40  68
  -5  -2  -4  200.00    8.90 210
   5  -2   4  206.50    8.40  49
   5  -2   4  196.30    8.10 160
   5  -2   4  196.90   10.30 178
   5   2   5   11.00    1.80  56
   5   2   5   15.30    2.00 196
  -5   2  -5    7.90    1.60  67
  -5   2  -5    7.90    1.70 142
  -5   2  -5    9.00    2.00 194
  -5  -2  -5   11.90    1.60 211
   5  -2   5   10.00    2.00  52
   5  -2   5    8.30    1.20 157
   5  -2   5   12.40    1.90 180
   5   2   6   41.00    3.70  58
   5   2   6   49.50    4.30 196
  -5   2  -6   51.80    3.90  71
  -5   2  -6   46.90    3.50 197
  -5  -2  -6   38.10    3.10  73
  -5  -2  -6   39.60    3.20 212
   5  -2   6   45.30    3.50  54
   5  -2   6   47.40    2.70 153
   5  -2   6   39.00    3.30 182
   5   2   7  188.50   10.20  59
   5   2   7  204.50   10.80 197
  -5   2  -7  191.70    9.90  73
  -5   2  -7  174.80    9.90 200
  -5  -2  -7  185.30    9.80  75
   5  -2   7  194.60    9.30  55
   5  -2   7  178.00    8.70 149
   5  -2   7  187.10   10.10 183
   5   2   8   34.10    3.40  60
   5   2   8   29.30    2.30 147
   5   2   8   34.10    3.40 197
  -5   2  -8   27.50    3.00  76
  -5   2  -8   31.90    3.10 202
  -5  -2  -8   28.50    3.10  78
   5  -2   8   34.80    3.80  56
   5  -2   8   22.60    3.00 184
   5   2   9  380.90   17.80  60
   5   2   9  346.10   13.70 156
   5   2   9  377.80   19.50 197
  -5   2  -9  351.90   18.80  78
  -5   2  -9  359.50   18.30 204
  -5  -2  -9  361.80   17.90  79
   5  -2   9  353.60   16.90  57
   5  -2   9  341.90   18.50 185
  -5   2 -10   31.20    3.20  80
  -5   2 -10   25.60    3.10 206
  -5  -2 -10   23.60    3.10  81
   5  -2  10   27.50    3.40  58
   5  -2  10   20.40    3.20 185
  -5   2 -11    0.70    1.60  82
  -5   2 -11    1.10    1.60 208
  -5  -2 -11    1.90    2.00  83
   5  -2  11    2.60    2.30  58
  -5   2 -12    3.40    1.90  84
  -5   2 -12   -0.40    1.60 210
  -5  -2 -12    4.40    2.80  84
   5  -2  12   -0.30    3.40  59
  -5   2 -13   18.00    3.70  85
  -5   2 -13   23.30    3.60 212
  -5  -2 -13   14.50    2.70  86
  -5   2 -14   -0.10    2.00  87
  -5  -2 -14    0.80    2.20  87
   5   3 -15   -0.30    2.20 111
  -5   3  15    0.50    3.40  19
  -5  -3  15   -0.30    1.90  21
   5  -3 -15   -1.10    3.20 109
   5   3 -14    0.90    2.20 111
  -5   3  14   -2.10    2.80  18
  -5  -3  14    2.00    1.70  21
   5  -3 -14   11.90    3.80 108
   5   3 -13   32.70    4.10 111
  -5   3  13   38.10    4.70  19
  -5  -3  13   38.00    3.90  21
  -5  -3  13   38.20    4.30  84
  -5  -3  13   29.80    3.40 195
   5  -3 -13   38.20    4.30 109
   5  -3 -13   37.20    4.10 158
   5   3 -12    8.80    2.10 112
  -5   3  12   13.50    2.50  19
  -5  -3  12   11.80    2.30  22
  -5  -3  12   13.80    3.10  85
  -5  -3  12   13.60    2.00 196
   5  -3 -12    7.30    2.30 109
   5  -3 -12    6.90    2.10 159
   5   3 -11   13.30    2.80 112
  -5   3  11   11.00    2.30  19
  -5  -3  11    8.20    2.20  22
  -5  -3  11    9.30    2.50  87
  -5  -3  11   12.70    1.70 197
   5  -3 -11   13.10    2.40 109
   5  -3 -11   11.80    2.20 161
   5   3 -10  193.80   10.20 113
  -5   3  10  188.90   12.60  20
  -5   3  10  188.70   12.00  90
  -5  -3  10  197.50   12.30  23
  -5  -3  10  203.10   11.20  89
  -5  -3  10  195.60   10.00 197
   5  -3 -10  213.60   11.40 110
   5   3  -9  112.40    7.80   2
   5   3  -9  124.10    6.90 115
  -5   3   9  116.80    7.80  20
  -5   3   9  107.50    7.70  91
  -5  -3   9  134.00    8.00  25
  -5  -3   9  118.90    7.30  92
  -5  -3   9  123.10    6.30 197
   5  -3  -9  119.90    7.40   1
   5  -3  -9  136.20    7.60 110
   5   3  -8   31.40    3.00   4
   5   3  -8   36.30    2.90 116
  -5   3   8   37.40    3.60  21
  -5   3   8   38.10    3.60  93
  -5  -3   8   34.40    3.20  26
  -5  -3   8   27.00    2.50  94
  -5  -3   8   35.30    2.00 197
   5  -3  -8   33.00    3.60   3
   5  -3  -8   34.30    3.40 111
   5   3  -7   89.30    5.00   7
   5   3  -7   80.70    4.90 118
  -5   3   7   79.10    5.70  23
  -5   3   7   85.90    5.70  96
  -5  -3   7   91.50    5.40  28
  -5  -3   7   86.60    4.90  97
  -5  -3   7   80.40    3.80 166
  -5  -3   7   89.00    3.60 195
   5  -3  -7   89.90    5.30   6
   5  -3  -7   86.50    4.80 113
   5   3  -6    0.40    1.20  10
  -5   3   6    0.00    1.50  25
  -5   3   6   -0.50    0.90  98
  -5  -3   6   -0.20    1.10  31
  -5  -3   6   -0.80    1.10 100
   5  -3  -6    2.60    2.80   8
   5  -3  -6    0.80    1.60 115
   5   3  -5   45.80    3.30  14
   5   3  -5   46.40    3.00 124
  -5   3   5   41.90    3.20  27
  -5   3   5   43.30    3.30 101
  -5  -3   5   51.10    3.40  34
  -5  -3   5   46.70    3.10 104
   5  -3  -5   48.10    3.60  11
   5  -3  -5   42.50    3.10 117
   5   3  -4   15.70    1.70  19
   5   3  -4   16.30    1.80 128
  -5   3   4   16.50    1.90  30
  -5   3   4   18.10    1.90 104
  -5   3   4   16.80    2.40 163
  -5  -3   4   18.40    1.80  38
  -5  -3   4   16.40    1.70 109
   5  -3  -4   20.80    2.00  14
   5  -3  -4   19.30    2.20 120
   5   3  -3  162.80    7.30  24
   5   3  -3  154.50    6.60 132
  -5   3   3  139.70    7.30  33
  -5   3   3  150.90    7.70 108
  -5   3   3  159.90    7.10 165
  -5  -3   3  147.70    7.70  42
  -5  -3   3  158.40    6.90 114
   5  -3  -3  152.90    7.10  18
   5  -3  -3  145.90    6.70 123
   5   3  -2  385.10   14.90  29
   5   3  -2  388.40   16.40 136
   5   3  -2  372.40   14.00 170
  -5   3   2  390.80   16.70  37
  -5   3   2  406.00   17.80 112
  -5   3   2  401.60   15.50 168
  -5  -3   2  381.60   15.70  46
  -5  -3   2  396.30   15.80 119
   5  -3  -2  416.50   17.90  22
   5  -3  -2  366.90   14.60 127
   5   3  -1    5.70    1.00  34
   5   3  -1    7.70    1.20 141
   5   3  -1    5.90    0.90 182
  -5   3   1    7.60    1.40  41
  -5   3   1    3.60    0.90 116
  -5   3   1    0.50    1.70 172
  -5  -3   1    6.20    1.00  51
  -5  -3   1    6.00    1.00 124
   5  -3  -1    4.30    1.00  26
   5  -3  -1    6.40    1.30 131
   5   3   0   69.00    3.50 189
  -5   3   0   73.00    4.50  46
  -5   3   0   76.50    4.30 120
  -5   3   0   74.30    4.60 175
  -5  -3   0   75.20    4.10  56
  -5  -3   0   61.80    3.70 129
   5  -3   0   75.90    4.00  30
   5  -3   0   75.20    4.00 136
   5  -3   0   77.40    4.40 161
   5  -3   0   80.90    4.80 163
   5   3   1    9.70    1.40  44
   5   3   1   13.40    1.50 193
  -5   3  -1   12.90    1.50  51
  -5   3  -1   14.50    1.70 125
  -5   3  -1   16.30    2.30 179
  -5  -3  -1   14.00    1.50  60
  -5  -3  -1   11.80    1.50 134
   5  -3   1    8.30    1.50  35
   5  -3   1   13.40    1.40 141
   5  -3   1   15.30    1.60 160
   5  -3   1   11.00    1.80 166
   5   3   2  121.50    5.90  48
   5   3   2  117.50    6.30 196
  -5   3  -2  111.10    6.40  56
  -5   3  -2  112.00    6.70 129
  -5   3  -2  116.00    5.70 182
  -5  -3  -2   97.10    5.80  64
  -5  -3  -2  106.60    6.00 138
   5  -3   2  115.50    5.70  39
   5  -3   2  111.60    5.70 158
   5  -3   2  120.40    6.70 169
   5   3   3   -0.30    0.90  51
   5   3   3    0.70    1.00 197
  -5   3  -3    0.30    1.10  61
  -5   3  -3   -0.50    1.00 133
  -5   3  -3   -0.80    1.50 185
  -5  -3  -3    0.90    1.00  67
  -5  -3  -3    0.40    0.80 141
   5  -3   3    0.40    1.00 157
   5  -3   3    0.80    1.60 172
   5   3   4    2.00    1.00 198
  -5   3  -4    4.90    1.30  65
  -5   3  -4    2.30    0.80 136
  -5   3  -4    6.20    1.90 189
  -5  -3  -4    3.90    1.10  70
   5  -3   4    4.20    1.20  46
   5  -3   4    4.00    1.20 154
   5  -3   4    3.10    1.50 174
   5   3   5   13.80    2.00  56
   5   3   5    9.60    1.90 199
  -5   3  -5   13.80    1.80  68
  -5   3  -5   10.30    1.50 139
  -5   3  -5   11.50    2.00 192
  -5  -3  -5   12.40    1.80  73
   5  -3   5   14.50    1.60  49
   5  -3   5   12.80    1.80 152
   5  -3   5   11.90    1.90 176
   5   3   6   19.40    2.50  57
   5   3   6   21.50    2.30 199
  -5   3  -6   21.90    2.10  71
  -5   3  -6   25.60    2.40 141
  -5   3  -6   16.30    2.80 195
  -5  -3  -6   25.20    2.60  75
   5  -3   6   26.80    2.70  51
   5  -3   6   30.00    2.30 149
   5  -3   6   22.70    3.30 178
   5   3   7    3.70    2.10  58
   5   3   7   10.50    1.50 144
   5   3   7   10.70    1.90 199
  -5   3  -7   11.00    1.70  74
  -5   3  -7    7.10    1.60 143
  -5   3  -7    5.20    2.30 197
  -5  -3  -7    8.40    2.00  77
   5  -3   7    9.10    1.80  53
   5  -3   7    7.70    1.60 145
   5  -3   7   10.70    2.40 179
   5   3   8  641.20   27.00  59
   5   3   8  611.20   27.50 148
   5   3   8  609.70   25.40 199
  -5   3  -8  607.20   26.20  77
  -5   3  -8  620.30   29.10 200
  -5  -3  -8  595.00   26.80  79
   5  -3   8  622.50   28.10  54
   5  -3   8  636.90   29.50 180
   5   3   9   12.30    1.50 154
   5   3   9   10.60    2.90 199
  -5   3  -9   13.30    2.30  79
  -5   3  -9   14.20    2.30 202
  -5  -3  -9    8.90    2.10  81
   5  -3   9   11.00    2.10  55
   5  -3   9    2.60    2.00 181
  -5   3 -10    6.10    1.70  81
  -5   3 -10   11.20    2.70 204
  -5  -3 -10    9.30    2.50  82
   5  -3  10    6.80    2.10  56
  -5   3 -11    1.30    1.60  83
  -5   3 -11   -0.30    2.50 206
  -5  -3 -11    3.30    2.00  84
   5  -3  11    6.20    3.00  57
  -5   3 -12   61.80    5.90  85
  -5   3 -12   61.10    5.30 208
  -5  -3 -12   77.10    6.90  85
   5  -3  12   64.20    5.50  57
  -5   3 -13    4.10    2.20  86
  -5   3 -13    2.70    2.30 210
  -5  -3 -13    0.40    1.90  87
  -5   3 -14   27.40    4.40  88
  -5   3 -14   31.90    4.90 212
  -5  -3 -14   35.70    4.80  88
  -5   4  14   17.00    3.50  19
  -5  -4  14   17.20    2.60  23
   5  -4 -14   18.00    3.70 109
   5   4 -13   -2.00    2.40 114
  -5   4  13    0.30    2.70  19
  -5  -4  13    0.80    2.20  24
   5  -4 -13    2.20    2.90 109
   5  -4 -13    0.70    1.60 154
   5   4 -12   15.50    2.80 114
  -5   4  12   13.40    3.20  20
  -5  -4  12   13.40    2.00  24
  -5  -4  12   11.90    2.60  84
   5  -4 -12   12.40    3.60 110
   5  -4 -12   12.20    3.10 155
   5   4 -11    4.30    1.50 115
  -5   4  11    6.70    2.00  20
  -5  -4  11    1.70    1.20  25
  -5  -4  11    3.50    1.90  85
  -5  -4  11    6.10    1.20 184
   5  -4 -11    5.80    2.00 110
   5  -4 -11    6.10    2.10 156
   5   4 -10   26.70    2.90 116
  -5   4  10   21.60    3.30  21
  -5  -4  10   21.10    2.30  26
  -5  -4  10   23.00    2.90  87
  -5  -4  10   21.20    1.70 181
   5  -4 -10   18.00    3.50 111
   5  -4 -10   18.70    2.60 157
   5   4  -9  183.90   10.30 117
  -5   4   9  178.90    9.60  21
  -5   4   9  174.40   11.50  90
  -5  -4   9  187.40   10.00  27
  -5  -4   9  199.20   10.20  90
   5  -4  -9  193.40   10.80 111
   5  -4  -9  172.70   10.90 158
   5   4  -8  165.90    9.30   2
   5   4  -8  189.90    9.50 119
  -5   4   8  172.90   10.10  23
  -5   4   8  177.60   10.60  92
  -5  -4   8  164.60    8.90  92
   5  -4  -8  172.50    9.40   2
   5  -4  -8  157.90    9.60 113
   5  -4  -8  160.70    9.60 158
   5   4  -7    8.30    1.30   5
   5   4  -7    7.50    1.60 122
  -5   4   7    9.70    1.70  24
  -5   4   7    7.70    1.70  94
  -5  -4   7    7.50    1.60  32
  -5  -4   7    6.00    1.20  95
   5  -4  -7    9.30    1.70   4
   5  -4  -7   10.30    1.70 114
   5  -4  -7    6.90    1.70 159
   5   4  -6   38.40    2.70   8
   5   4  -6   36.80    2.70 125
  -5   4   6   32.80    3.00  26
  -5   4   6   30.70    3.00  96
  -5  -4   6   33.80    2.70  35
  -5  -4   6   25.40    2.30  98
   5  -4  -6   28.00    2.70   6
   5  -4  -6   40.10    3.20 116
   5  -4  -6   34.10    3.40 159
   5   4  -5   10.60    1.50  12
   5   4  -5    7.40    1.20 128
  -5   4   5   10.90    1.50  28
  -5   4   5   12.00    1.90  98
  -5  -4   5   12.50    1.40  38
  -5  -4   5    8.60    1.40 102
   5  -4  -5    6.60    1.90   8
   5  -4  -5    7.30    1.50 118
   5  -4  -5    6.80    1.40 159
   5   4  -4   50.10    3.00  17
   5   4  -4   57.50    3.60 132
  -5   4   4   57.00    4.10  31
  -5   4   4   58.80    3.80 101
  -5   4   4   56.10    4.00 163
  -5  -4   4   48.30    3.40  42
  -5  -4   4   51.30    3.40 107
   5  -4  -4   58.30    3.90  11
   5  -4  -4   56.40    3.40 121
   5  -4  -4   52.90    3.90 159
   5   4  -3    7.70    1.40  22
  -5   4   3    6.90    1.30  34
  -5   4   3    8.70    1.50 104
  -5   4   3   13.20    2.40 166
  -5  -4   3    7.70    1.20  47
   5  -4  -3   10.50    1.80  14
   5  -4  -3    7.40    1.30 124
   5  -4  -3    9.70    1.90 158
   5   4  -2   93.30    5.10  27
   5   4  -2   99.50    5.10 141
   5   4  -2   88.60    3.80 172
  -5   4   2  103.30    5.80  38
  -5   4   2  101.40    5.40 108
  -5   4   2   97.10    5.40 168
  -5  -4   2   95.00    5.20  51
  -5  -4   2   99.30    5.10 117
   5  -4  -2  102.10    5.70  18
   5  -4  -2   93.40    4.60 128
   5  -4  -2  110.80    6.40 158
   5   4  -1   73.40    4.00  33
   5   4  -1   70.50    3.60 188
  -5   4   1   75.20    4.10  43
  -5   4   1   63.90    4.20 112
  -5   4   1   76.90    5.40 171
  -5  -4   1   76.60    4.50  56
  -5  -4   1   69.40    3.90 123
   5  -4  -1   81.30    4.60  22
   5  -4  -1   74.10    4.30 133
   5  -4  -1   75.00    4.40 157
   5   4   0    0.00    0.70  38
   5   4   0    0.70    0.90 194
  -5   4   0   -0.30    0.80  47
  -5   4   0    1.40    0.70 116
  -5   4   0   -0.20    1.20 174
  -5  -4   0   -0.30    0.80  60
  -5  -4   0    0.30    0.60 128
   5  -4   0   -1.20    0.70  26
   5  -4   0   -1.00    1.00 137
   5  -4   0    0.40    1.00 156
   5   4   1   69.60    3.90 197
  -5   4  -1   72.70    4.10  52
  -5   4  -1   77.70    4.80 120
  -5   4  -1   75.40    4.90 177
  -5  -4  -1   68.10    4.40  64
   5  -4   1   78.80    4.10  30
   5  -4   1   74.60    4.00 142
   5  -4   1   78.80    4.60 155
   5  -4   1   75.40    5.00 162
   5   4   2   17.20    1.80  47
   5   4   2   15.80    1.70 199
  -5   4  -2   18.00    1.90  57
  -5   4  -2   14.40    1.80 125
  -5   4  -2   22.50    2.70 181
  -5  -4  -2   17.70    2.20  68
  -5  -4  -2   14.80    1.70 137
   5  -4   2   22.20    1.90  35
   5  -4   2   21.70    2.40 154
   5  -4   2   12.40    2.10 165
   5   4   3   82.80    5.60  50
   5   4   3   83.60    5.40 200
  -5   4  -3   83.30    4.60  62
  -5   4  -3   82.80    5.30 129
  -5   4  -3   89.80    5.90 184
  -5  -4  -3   80.30    5.20  70
  -5  -4  -3   77.20    4.50 140
   5  -4   3   85.20    5.00  39
   5  -4   3   79.40    5.30 152
   5  -4   3   77.80    5.90 167
   5   4   4    5.40    1.60 201
  -5   4  -4    5.30    1.10  66
  -5   4  -4    5.60    1.10 132
  -5   4  -4    3.90    1.60 187
  -5  -4  -4    2.50    1.10  73
   5  -4   4    5.10    1.20  42
   5  -4   4    5.10    2.90 150
   5  -4   4    3.00    2.30 170
   5   4   5   -0.60    1.10  55
   5   4   5    0.90    1.10 201
  -5   4  -5   -0.20    1.00  70
  -5   4  -5    0.20    0.70 135
  -5   4  -5    3.80    1.60 190
  -5  -4  -5   -0.60    1.00  75
   5  -4   5    2.50    1.00  45
   5  -4   5    0.30    1.00 148
   5  -4   5    0.40    1.50 172
   5   4   6   55.00    4.40  56
   5   4   6   55.10    3.70 144
   5   4   6   57.60    4.90 201
  -5   4  -6   59.40    4.60  73
  -5   4  -6   49.20    3.90 138
  -5   4  -6   50.80    4.70 193
  -5  -4  -6   51.30    4.10  77
   5  -4   6   56.60    4.20  48
   5  -4   6   57.60    4.50 146
   5  -4   6   51.50    4.80 173
   5   4   7   29.90    3.40  58
   5   4   7   31.10    3.00 147
   5   4   7   34.00    3.50 201
  -5   4  -7   21.90    2.50  75
  -5   4  -7   29.20    2.60 140
  -5   4  -7   17.50    3.10 196
  -5  -4  -7   25.20    2.80  79
   5  -4   7   38.90    3.40  50
   5  -4   7   23.80    3.20 175
   5   4   8  249.60   11.60 150
   5   4   8  227.30   12.70 201
  -5   4  -8  228.70   12.10  78
  -5   4  -8  213.80   13.40 141
  -5   4  -8  225.60   15.30 198
  -5  -4  -8  246.20   13.20  81
   5  -4   8  235.00   12.20  51
   5  -4   8  227.70   13.80 176
   5   4   9    0.80    1.60 154
  -5   4  -9    1.40    1.30  80
  -5   4  -9    1.90    2.30 201
  -5  -4  -9    0.10    2.10  82
   5  -4   9    4.30    2.20  53
   5  -4   9   -0.70    2.20 177
   5   4  10   10.40    2.00 159
  -5   4 -10    5.60    1.80  82
  -5   4 -10    6.90    2.10 203
  -5  -4 -10    6.60    5.30  84
   5  -4  10    2.90    2.40  53
  -5   4 -11   -1.70    1.40  84
  -5   4 -11    3.00    1.80 205
  -5  -4 -11    0.80    2.60  85
   5  -4  11    4.70    2.10  54
  -5   4 -12    2.10    1.70  86
  -5   4 -12    0.50    2.00 207
  -5  -4 -12    2.00    2.00  87
  -5   4 -13   11.10    2.90 209
  -5  -4 -13   14.60    3.10  88
  -5   5  13    0.80    3.00  21
  -5  -5  13    0.60    1.80  26
   5  -5 -13    0.60    3.40 111
  -5   5  12    2.40    2.00  21
  -5  -5  12    2.40    1.30  27
   5  -5 -12    2.70    2.10 111
   5  -5 -12    0.40    2.70 152
   5   5 -11   11.30    2.00 118
  -5   5  11   14.70    2.90  21
  -5  -5  11   10.80    2.00  28
   5  -5 -11   14.20    2.80 111
   5  -5 -11    8.50    2.70 153
   5   5 -10    2.50    1.80 120
  -5   5  10    2.50    1.70  22
  -5  -5  10    6.30    1.70  30
  -5  -5  10    6.80    2.00  85
   5  -5 -10    2.80    1.80 112
   5  -5 -10    4.60    2.30 153
   5   5  -9    1.10    1.50 121
  -5   5   9   -1.80    1.20  23
  -5  -5   9    0.60    1.10  31
  -5  -5   9    2.70    1.50  87
   5  -5  -9    1.20    1.50 113
   5  -5  -9    0.50    1.90 154
   5   5  -8   26.10    2.50 124
  -5   5   8   25.50    3.30  24
  -5  -5   8   27.00    2.60  34
  -5  -5   8   31.30    2.90  89
   5  -5  -8   25.20    3.10 114
   5  -5  -8   27.60    3.00 154
   5   5  -7    0.50    1.20   2
   5   5  -7    1.20    1.20 126
  -5   5   7    4.10    1.80  25
  -5   5   7    1.00    1.80  91
  -5  -5   7    1.50    0.80  92
   5  -5  -7    0.40    1.80   1
   5  -5  -7    5.10    2.00 115
   5  -5  -7    0.70    1.80 155
   5   5  -6    6.20    1.10   5
   5   5  -6    3.40    1.20 130
  -5   5   6    5.00    1.70  27
  -5   5   6    2.10    1.70  93
  -5  -5   6    7.10    1.20  40
  -5  -5   6    5.10    1.00  95
   5  -5  -6   10.10    2.20   3
   5  -5  -6    2.40    1.80 155
   5   5  -5    3.30    1.10   9
   5   5  -5    3.90    1.10 134
  -5   5   5   -0.10    1.20  96
  -5   5   5    5.50    1.70 162
  -5  -5   5    3.70    1.10  44
  -5  -5   5    2.30    1.00  99
   5  -5  -5   -0.50    1.50   6
   5  -5  -5    2.70    1.70 120
   5  -5  -5    1.60    1.70 155
   5   5  -4    0.00    0.80  13
   5   5  -4   -0.10    0.90 138
  -5   5   4    0.10    1.20  33
  -5   5   4    0.40    0.90  98
  -5   5   4   -1.80    1.40 164
  -5  -5   4    0.50    0.60  48
  -5  -5   4    0.10    0.80 103
   5  -5  -4    0.40    0.90   8
   5  -5  -4   -0.20    1.40 123
   5  -5  -4    1.20    1.70 154
   5   5  -3   14.60    1.60  19
   5   5  -3   16.10    1.60 143
  -5   5   3   15.20    1.80  36
  -5   5   3   17.70    2.20 101
  -5   5   3   14.80    2.80 166
  -5  -5   3   14.60    1.40  53
  -5  -5   3   16.40    1.60 109
   5  -5  -3   11.80    1.80  11
   5  -5  -3   16.30    1.80 126
   5  -5  -3   13.40    2.10 154
   5   5  -2   19.70    2.00  24
  -5   5   2   19.30    1.80  40
  -5   5   2   18.00    2.00 104
  -5   5   2   16.50    2.80 169
  -5  -5   2   17.10    1.80  58
  -5  -5   2   20.00    1.60 114
   5  -5  -2   22.30    2.00  14
   5  -5  -2   15.10    1.80 130
   5  -5  -2   21.20    2.90 154
   5   5  -1   11.20    1.50  30
   5   5  -1   12.40    1.30 193
  -5   5   1   14.00    1.60  45
  -5   5   1   16.90    1.80 107
  -5   5   1   16.00    2.60 171
  -5  -5   1   12.20    1.30  62
  -5  -5   1   15.20    1.50 120
   5  -5  -1   14.00    1.70  17
   5  -5  -1   18.00    1.70 135
   5  -5  -1   17.80    2.20 153
   5   5   0   16.10    1.80  36
   5   5   0   16.60    1.60 197
  -5   5   0   16.20    1.80  50
  -5   5   0   11.70    1.60 111
  -5   5   0   15.80    2.30 174
  -5  -5   0   15.30    1.60  66
  -5  -5   0   10.50    1.40 126
   5  -5   0   15.10    1.60  21
   5  -5   0   14.50    1.50 140
   5  -5   0   13.20    2.10 152
   5   5   1    1.60    1.00  41
   5   5   1    6.60    1.20 200
  -5   5  -1    1.60    0.90  55
  -5   5  -1    2.90    0.80 115
  -5   5  -1    1.30    1.50 177
  -5  -5  -1    3.80    1.00  69
  -5  -5  -1    3.90    1.00 131
   5  -5   1    1.60    0.80  25
   5  -5   1    4.20    1.30 151
   5   5   2    4.40    1.00  45
   5   5   2    5.10    1.10 201
  -5   5  -2    5.60    1.20  60
  -5   5  -2    2.70    1.10 119
  -5   5  -2    1.90    1.60 180
  -5  -5  -2    2.30    0.80  72
  -5  -5  -2    3.30    1.00 135
   5  -5   2    6.90    1.40  29
   5  -5   2    4.90    1.30 150
   5   5   3   16.60    2.20  48
   5   5   3   18.50    2.20 202
  -5   5  -3   14.50    1.80  64
  -5   5  -3   13.40    1.80 123
  -5   5  -3   20.40    2.70 183
  -5  -5  -3   16.50    2.00  74
  -5  -5  -3   20.60    2.20 138
   5  -5   3   17.10    1.90  33
   5  -5   3   16.10    2.50 149
   5  -5   3   18.10    2.40 164
   5   5   4    3.00    1.30  51
   5   5   4    5.70    1.70 202
  -5   5  -4    0.60    0.90  68
  -5   5  -4    1.60    0.70 127
  -5   5  -4   -0.30    1.60 186
  -5  -5  -4    1.40    1.40  76
  -5  -5  -4    3.10    1.20 141
   5  -5   4    1.50    0.80  37
   5  -5   4    2.30    1.40 147
   5  -5   4    4.50    1.90 166
   5   5   5   -0.70    1.60  53
   5   5   5    0.10    1.70 144
   5   5   5   -0.50    1.60 202
  -5   5  -5   -0.30    0.70  72
  -5   5  -5   -0.40    1.00 130
  -5   5  -5    0.40    1.40 189
  -5  -5  -5   -1.30    1.40  78
   5  -5   5    1.40    1.20  40
   5  -5   5    1.00    1.20 145
   5  -5   5    1.50    2.40 168
   5   5   6   25.10    3.00  55
   5   5   6   26.20    3.10 146
   5   5   6   24.00    3.10 202
  -5   5  -6   24.10    2.70  75
  -5   5  -6   22.90    2.50 133
  -5   5  -6   31.10    3.80 192
  -5  -5  -6   27.80    2.60  80
   5  -5   6   22.90    2.60  43
   5  -5   6   21.80    3.90 169
   5   5   7   -2.20    1.80 149
   5   5   7    0.50    1.70 202
  -5   5  -7   -0.30    1.30  78
  -5   5  -7    0.60    1.20 136
  -5   5  -7    1.90    2.50 194
  -5  -5  -7    1.50    1.70  82
   5  -5   7   -3.00    1.50  46
   5  -5   7   -0.30    1.90 171
   5   5   8    1.60    1.70 152
  -5   5  -8    0.00    1.00  80
  -5   5  -8   -3.00    1.60 138
  -5   5  -8    4.50    2.10 197
  -5  -5  -8    0.10    1.30  83
   5  -5   8   -0.90    1.60  48
   5  -5   8    2.90    2.50 172
   5   5   9   40.00    3.80 155
  -5   5  -9   42.80    4.50  82
  -5   5  -9   32.80    4.20 199
  -5  -5  -9   44.80    4.50  85
   5  -5   9   36.40    3.90  49
   5   5  10    9.80    2.00 158
  -5   5 -10    9.60    2.10  84
  -5   5 -10   16.60    2.70 202
  -5  -5 -10   13.90    2.60  86
  -5   5 -11   13.00    3.10 204
  -5  -5 -11   12.80    2.50  87
  -5   5 -12    2.10    2.10 206
  -5  -5 -12    3.30    3.10  88
  -5   6  12   14.20    3.60  22
  -5  -6  12    9.90    2.00  31
   5  -6 -12   13.50    3.50 112
  -5   6  11   -2.20    1.60  23
  -5  -6  11   -0.20    1.40  32
   5  -6 -11    1.10    2.20 113
  -5   6  10   -3.60    2.00  24
  -5  -6  10   -1.60    1.20  34
   5  -6 -10   -5.50    2.30 114
  -5   6   9    1.70    1.90  25
  -5  -6   9    0.70    1.10  36
   5  -6  -9    0.60    2.20 115
  -5   6   8   10.90    2.20  26
  -5  -6   8   17.10    1.80  39
  -5  -6   8   17.50    2.00  85
   5  -6  -8   13.10    2.30 116
   5  -6  -8    9.30    3.30 151
   5   6  -7    8.60    1.50 133
  -5   6   7    7.50    2.00  28
  -5  -6   7    9.40    1.40  43
  -5  -6   7    8.90    1.40  87
   5  -6  -7   16.00    2.40 118
   5  -6  -7    7.90    2.20 151
  -5   6   6    7.00    1.80  30
  -5   6   6    4.50    1.50  90
  -5   6   6    8.10    2.30 162
  -5  -6   6    4.70    1.00  47
  -5  -6   6   10.90    1.50  90
   5  -6  -6    8.20    2.00 120
   5  -6  -6    3.40    1.70 151
   5   6  -5    3.70    0.90   4
   5   6  -5    4.00    1.00 141
  -5   6   5    2.30    1.20  32
  -5   6   5    4.00    1.30  92
  -5   6   5    5.80    2.80 164
  -5  -6   5    4.00    0.90  51
  -5  -6   5    1.00    0.80  94
   5  -6  -5    2.80    1.30   2
   5  -6  -5    4.30    1.30 122
   5  -6  -5    0.40    1.50 151
   5   6  -4    5.10    1.20   8
  -5   6   4    4.50    1.10  35
  -5   6   4    6.20    1.40  94
  -5   6   4   14.00    2.90 165
  -5  -6   4    6.10    1.00  56
   5  -6  -4    7.60    1.50   4
   5  -6  -4    6.40    1.40 125
   5  -6  -4    6.60    2.00 151
   5   6  -3    1.40    0.80  13
  -5   6   3    4.10    1.20  39
  -5   6   3    3.50    1.30  96
  -5   6   3    4.20    2.70 167
  -5  -6   3    3.00    0.80  61
  -5  -6   3   -0.70    0.50 103
   5  -6  -3    0.80    1.20   6
   5  -6  -3    1.10    1.10 129
   5  -6  -3    0.10    2.10 151
   5   6  -2    4.30    1.00  20
  -5   6   2    5.30    1.00  43
  -5   6   2    4.50    1.10  99
  -5   6   2    1.40    2.40 169
  -5  -6   2    5.30    0.90  66
  -5  -6   2    2.70    0.80 110
   5  -6  -2    2.20    1.20   9
   5  -6  -2    4.40    1.00 133
   5  -6  -2    3.70    1.60 150
   5   6  -1    0.60    0.60  26
   5   6  -1   -0.50    0.70 196
  -5   6   1    0.00    0.80  48
  -5   6   1    1.50    1.20 102
  -5   6   1    4.70    1.80 172
  -5  -6   1    1.10    0.70  69
  -5  -6   1    0.40    0.50 116
   5  -6  -1   -0.70    0.90 138
   5  -6  -1   -3.30    1.90 149
   5   6   0    6.40    1.10 200
  -5   6   0    6.50    1.20  53
  -5   6   0    6.50    1.50 105
  -5   6   0    8.50    2.50 174
  -5  -6   0    6.50    1.20  72
  -5  -6   0    5.90    1.10 122
   5  -6   0    8.40    1.50  15
   5  -6   0    6.40    1.10 143
   5  -6   0    3.40    2.10 149
   5   6   1    9.10    1.50  38
   5   6   1    8.80    1.50 201
  -5   6  -1    7.30    1.20  58
  -5   6  -1    8.70    1.20 109
  -5   6  -1    7.20    1.90 177
  -5  -6  -1    6.80    1.30  75
  -5  -6  -1    8.60    1.40 128
   5  -6   1    5.70    1.30  19
   5  -6   1    5.30    1.80 148
   5   6   2   37.80    3.30  42
   5   6   2   42.80    3.90 203
  -5   6  -2   44.30    3.10  63
  -5   6  -2   48.70    3.70 113
  -5   6  -2   59.40    5.10 180
  -5  -6  -2   47.40    3.20  77
  -5  -6  -2   48.40    3.80 132
   5  -6   2   45.30    3.80  23
   5  -6   2   50.30    4.60 147
   5   6   3    8.90    1.30  46
   5   6   3   11.30    2.40 144
   5   6   3   11.70    1.90 203
  -5   6  -3    9.20    1.60  68
  -5   6  -3    8.60    2.70 183
  -5  -6  -3   15.00    1.60  79
  -5  -6  -3   11.80    1.60 136
   5  -6   3    9.20    1.40  27
   5  -6   3   12.10    2.90 146
   5   6   4   24.50    2.60  49
   5   6   4   25.80    3.40 145
   5   6   4   25.60    2.80 203
  -5   6  -4   20.40    2.10  72
  -5   6  -4   20.30    1.70 121
  -5   6  -4   18.70    3.20 185
  -5  -6  -4   23.00    2.50  80
  -5  -6  -4   23.70    2.50 139
   5  -6   4   20.90    2.10  31
   5  -6   4   21.20    3.00 144
   5  -6   4   21.10    3.00 162
   5   6   5   23.60    3.30  51
   5   6   5   25.10    2.90 147
   5   6   5   28.30    3.40 203
  -5   6  -5   26.30    2.30  75
  -5   6  -5   25.40    2.50 125
  -5   6  -5   20.20    3.50 188
  -5  -6  -5   31.10    3.40  82
  -5  -6  -5   30.60    3.30 141
   5  -6   5   26.50    2.50  35
   5  -6   5   23.50    3.20 164
   5   6   6    0.20    2.00 149
   5   6   6    5.50    1.80 203
  -5   6  -6    4.90    1.40  78
  -5   6  -6    1.00    0.80 128
  -5   6  -6    7.40    2.30 191
  -5  -6  -6    3.10    1.60  83
  -5  -6  -6    4.60    1.70 143
   5  -6   6    3.60    1.20  38
   5  -6   6    4.30    3.30 165
   5   6   7    4.70    2.30 151
   5   6   7    1.30    2.30 203
  -5   6  -7    2.30    1.00  81
  -5   6  -7    2.10    1.50 131
  -5   6  -7    6.30    3.10 194
  -5  -6  -7    3.30    1.90  85
   5  -6   7    1.20    1.70  41
   5  -6   7    1.80    2.40 167
   5   6   8   15.50    3.00 153
  -5   6  -8   16.30    3.00 196
  -5  -6  -8    4.70    1.60  86
   5   6   9   -0.80    2.30 156
  -5   6  -9   -3.40    2.30 199
  -5  -6  -9   -3.30    1.50  87
   5   6  10    2.50    2.20 159
  -5   6 -10   -0.80    1.70 201
  -5  -6 -10    0.30    1.60  88
  -5   6 -11    0.20    2.00 203
  -5  -6 -11    2.20    2.00  89
   5  -7 -11   21.80    3.40 115
  -5  -7  10    5.90    1.20  41
   5  -7 -10    5.60    2.40 116
  -5  -7   9   -0.80    0.90  44
   5  -7  -9    1.10    1.70 117
  -5  -7   8    0.20    0.90  48
  -5   7   7   15.70    2.50  30
  -5   7   7   22.10    4.00 162
  -5  -7   7   18.60    1.90  53
   5  -7  -7   17.30    2.50 120
  -5   7   6    3.50    1.70  32
  -5   7   6    3.90    3.70 164
  -5  -7   6    1.90    0.80  80
  -5   7   5   -0.50    1.00  35
  -5   7   5   -1.70    1.30  88
  -5   7   5    2.70    2.30 165
  -5  -7   5    0.30    0.40  65
  -5  -7   5    0.30    0.50  83
   5  -7  -5    0.80    1.00 125
  -5   7   4   15.00    2.30  38
  -5   7   4   13.00    2.10  89
  -5   7   4   19.60    3.40 167
  -5  -7   4   14.30    1.10  71
  -5  -7   4   17.60    1.30  87
   5  -7  -4   18.90    2.20 128
   5   7  -3   18.80    1.40   3
  -5   7   3   20.90    2.20  42
  -5   7   3   22.60    2.20  91
  -5   7   3   24.00    4.50 169
  -5  -7   3   20.40    1.40  75
  -5  -7   3   21.80    1.60  93
   5  -7  -3   21.50    2.40   1
   5  -7  -3   24.90    2.30 132
   5   7  -2   10.30    1.00  11
  -5   7   2    8.30    1.40  47
  -5   7   2    6.80    1.30  93
  -5   7   2    9.40    3.00 171
  -5  -7   2    8.70    0.90  78
  -5  -7   2    9.60    1.00 101
   5  -7  -2   10.10    1.70   3
   5  -7  -2    8.80    1.50 137
   5   7  -1    1.70    0.70  19
   5   7  -1    3.50    0.90 167
   5   7  -1    1.10    0.90 197
  -5   7   1    1.90    1.00  52
  -5   7   1    3.30    1.20  95
  -5   7   1    1.90    1.80 173
  -5  -7   1    1.40    0.60  79
  -5  -7   1    1.10    0.70 109
   5  -7  -1    3.20    1.20   5
   5  -7  -1    2.30    0.90 142
   5   7   0   19.00    1.80  27
   5   7   0   20.50    2.10 200
  -5   7   0   16.40    1.60  57
  -5   7   0   20.20    2.00  98
  -5   7   0   16.60    2.70 175
  -5  -7   0   14.40    1.40  81
   5  -7   0   17.90    2.10   8
   5   7   1    3.70    1.00  33
   5   7   1    9.20    2.90 144
   5   7   1    5.40    1.40 202
  -5   7  -1    5.60    1.10  63
  -5   7  -1    7.00    1.20 101
  -5   7  -1    7.90    2.90 178
  -5  -7  -1    4.30    1.00  82
  -5  -7  -1    3.20    0.80 123
   5   7   2    0.70    2.80 145
   5   7   2    3.40    1.20 203
  -5   7  -2    4.40    1.00  69
  -5   7  -2    5.30    1.00 105
  -5   7  -2    5.30    2.30 180
  -5  -7  -2    4.60    1.10  83
  -5  -7  -2    6.30    1.30 128
   5  -7   2    1.90    0.90  15
   5  -7   2    7.60    2.70 144
   5   7   3   -0.60    1.30  42
   5   7   3   -0.30    2.50 147
   5   7   3    1.70    1.60 204
  -5   7  -3    0.30    0.80 109
  -5   7  -3    0.90    1.80 183
  -5  -7  -3   -0.90    0.80  84
  -5  -7  -3    0.30    1.10 132
   5  -7   3   -0.80    0.70  19
   5   7   4    1.80    1.30  46
   5   7   4    1.80    2.80 148
   5   7   4    0.10    1.90 204
  -5   7  -4    0.20    0.80 113
  -5   7  -4   -0.40    2.90 185
  -5  -7  -4   -0.50    1.00  85
  -5  -7  -4    1.10    1.00 136
   5  -7   4   -1.20    0.70  23
   5   7   5    0.30    2.70 149
   5   7   5    3.10    2.30 204
  -5   7  -5    3.20    1.10 117
  -5   7  -5    3.60    2.20 188
  -5  -7  -5    4.30    1.30  86
   5   7   6   34.10    4.30 151
   5   7   6   20.90    4.20 203
  -5   7  -6   24.20    4.30 191
  -5  -7  -6   30.10    3.30  87
   5   7   7   15.30    3.60 153
  -5   7  -7   15.40    3.90 193
  -5  -7  -7   18.80    2.80  88
   5   7   8    9.30    3.50 155
  -5   7  -8   11.00    2.90 196
  -5  -7  -8   13.80    2.60  89
   5   7   9    4.10    3.00 157
  -5   7  -9    0.00    2.80 198
  -5  -7  -9    7.50    2.40  90
   5   8  -8   89.00    8.10 145
  -5   8   8   74.20    7.50 163
   5   8  -7   34.30    5.60 144
  -5   8   7   36.10    5.20 164
   5  -8  -7   23.60    3.40 123
   5   8  -6   -3.00    3.70 144
  -5   8   6    7.60    3.00 165
   5  -8  -6    0.60    1.80 126
   5   8  -5    1.70    3.70 144
  -5   8   5    3.70    3.90 167
   5  -8  -5    2.60    1.60 129
   5   8  -4   23.60    5.00 145
  -5   8   4   19.30    3.80 168
   5  -8  -4   20.20    2.50 132
   5   8  -3    0.70    3.50 145
  -5   8   3   -3.40    2.50 170
   5  -8  -3    2.20    1.10 137
   5   8  -2    9.90    2.70 145
  -5   8   2   10.80    3.10 172
   5  -8  -2   10.80    1.50 142
   5   8  -1   30.40    4.80 146
  -5   8   1   36.60    4.70 174
   5   8   0    4.50    3.60 146
  -5   8   0    5.50    2.60 176
   5   8   1   -0.20    2.30 147
  -5   8  -1   -0.60    3.30 178
  -5  -8  -1    0.90    0.70  92
   5   8   2   -0.10    2.40 148
  -5   8  -2    5.20    2.40 181
  -5  -8  -2    0.30    0.90  91
   5   8   3    0.50    2.50 149
  -5   8  -3   -1.70    3.10 183
  -5  -8  -3    2.10    1.20  91
   5   8   4   14.80    3.20 150
  -5   8  -4   10.30    3.30 186
  -5  -8  -4   13.00    2.10  91
   5   8   5    5.00    3.30 151
  -5   8  -5    4.30    3.90 188
  -5  -8  -5    3.40    1.30  91
   5   8   6   11.10    4.20 153
  -5   8  -6    7.80    3.10 191
  -5  -8  -6   12.90    2.60  91
   5   8   7    7.30    3.80 154
  -5   8  -7    9.60    4.00 193
  -5  -8  -7    7.70    2.20  92
  -5   9   4    3.90    3.50 170
   5  -9  -4    5.10    1.40 139
  -5   9   3    3.10    4.80 172
  -5   9   2   -2.30    4.20 173
  -5   9   1   16.80    4.10 175
  -5   9   0   -0.10    4.10 177
  -5   9  -1   -3.80    3.90 180
  -5   9  -2    3.60    3.00 182
   6   0 -16    5.00    4.20 111
  -6   0  16    1.60    3.30  21
   6   0 -15   -3.70    3.30 111
  -6   0  15    3.50    3.20  21
   6   0 -14  258.70   14.80 111
  -6   0  14  243.20   16.60  21
  -6   0  14  186.40   13.70 211
   6   0 -13    1.00    1.90 111
  -6   0  13    0.40    1.70  21
   6   0 -12    0.30    1.90 111
  -6   0  12    0.10    1.40  21
  -6   0  12    0.30    2.40  90
   6   0 -11   -0.70    4.20   2
   6   0 -11   -1.80    1.60 112
  -6   0  11   -1.20    1.50  22
  -6   0  11    3.60    2.30  92
   6   0 -10    3.50    1.70   4
   6   0 -10    3.30    2.20 112
  -6   0  10    9.60    2.60  22
  -6   0  10    9.00    1.90  94
   6   0  -9    0.30    1.40   6
   6   0  -9   -3.10    1.80 113
  -6   0   9   -1.80    1.70  23
  -6   0   9    2.50    1.40  96
   6   0  -8   85.60    5.00   9
   6   0  -8   98.00    5.50 115
  -6   0   8   87.10    5.50  25
  -6   0   8   86.60    6.00  99
   6   0  -7   -0.80    1.00  11
   6   0  -7    1.40    1.30 116
  -6   0   7    0.80    1.10  26
  -6   0   7    0.80    1.10 101
   6   0  -6   69.20    4.70  14
   6   0  -6   74.70    4.10 118
  -6   0   6   77.40    4.90  28
  -6   0   6   71.00    4.50 104
  -6   0   6   79.60    3.90 162
   6   0  -5    0.50    1.40  18
   6   0  -5    2.10    1.60 121
  -6   0   5   -0.90    1.30  31
  -6   0   5    2.00    1.30 108
  -6   0   5    0.20    1.10 165
   6   0  -4  497.40   21.50  21
   6   0  -4  494.20   18.40 123
  -6   0   4  498.80   20.90  33
  -6   0   4  504.80   22.60 111
  -6   0   4  522.10   18.30 169
   6   0  -3    1.20    0.90  25
   6   0  -3   -3.10    1.30 127
  -6   0   3   -1.50    1.20  37
  -6   0   3    0.30    0.90 115
  -6   0   3    0.10    0.80 173
   6   0  -2  447.70   16.50  29
   6   0  -2  394.60   16.90 130
   6   0  -2  409.50   16.60 163
  -6   0   2  412.60   18.10  40
  -6   0   2  416.00   17.90 119
  -6   0   2  431.10   16.80 177
   6   0  -1    0.70    0.90  33
   6   0  -1    1.80    1.10 134
   6   0  -1    1.10    1.30 168
  -6   0   1    1.10    1.00  44
  -6   0   1    1.80    1.00 123
  -6   0   1    1.40    1.40 182
   6   0   0   62.40    3.70  37
   6   0   0   56.20    3.50 138
   6   0   0   62.70    4.00 173
  -6   0   0   54.70    3.90  48
  -6   0   0   68.10    4.20 127
  -6   0   0   66.50    3.80 186
   6   0   1   -0.90    0.90  41
   6   0   1   -2.90    1.40 142
   6   0   1   -1.00    0.90 177
  -6   0  -1    0.00    1.10  52
  -6   0  -1    1.20    0.80 131
  -6   0  -1    2.10    1.40 189
   6   0   2 1317.90   47.40  45
   6   0   2 1337.50   46.90 180
  -6   0  -2 1238.20   49.00  56
  -6   0  -2 1305.70   50.00 135
  -6   0  -2 1316.80   45.50 193
   6   0   3   -2.70    1.40  47
   6   0   3    2.50    1.70 183
  -6   0  -3   -0.40    0.80  60
  -6   0  -3    0.00    1.10 137
  -6   0  -3    0.10    1.40 196
   6   0   4  156.00    8.10  50
   6   0   4  153.70    9.60 185
  -6   0  -4  143.20    7.90  63
  -6   0  -4  158.50    8.70 140
  -6   0  -4  146.10    7.80 198
   6   0   5    0.20    1.10  52
   6   0   5    0.20    1.20 186
  -6   0  -5   -1.90    1.50  66
  -6   0  -5   -0.20    0.90 142
  -6   0  -5    1.60    1.40 201
   6   0   6   30.50    3.10  54
   6   0   6   33.60    3.20 187
  -6   0  -6   40.50    3.50  69
  -6   0  -6   36.70    2.90 203
   6   0   7   -2.10    1.50  55
   6   0   7    1.20    1.50 188
  -6   0  -7   -0.30    1.10  72
  -6   0  -7   -0.60    1.10 205
   6   0   8  132.40    7.10  56
   6   0   8  131.80    6.50 160
   6   0   8  113.60    8.20 189
  -6   0  -8  143.60    9.00  74
  -6   0  -8  141.30    8.40 207
   6   0   9    1.20    1.70  57
   6   0   9   -0.90    1.80 189
  -6   0  -9   -1.30    1.30  76
  -6   0  -9    1.60    2.30 208
   6   0  10  405.20   18.50  57
  -6   0 -10  398.40   20.90  78
  -6   0 -10  360.30   18.90 210
  -6   0 -11    0.40    1.70  80
  -6   0 -11    1.50    2.50 212
  -6   0 -12    9.30    2.50  82
  -6   0 -13    3.70    3.20  84
  -6   0 -14   24.20    4.10  85
   6   1 -16   12.80    3.60 111
  -6   1  16   12.40    3.90  20
  -6  -1  16    8.60    2.70  21
   6  -1 -16   13.50    5.00 110
   6   1 -15    7.10    2.90 111
  -6   1  15    2.60    2.30  20
  -6  -1  15    9.40    2.40  21
   6  -1 -15    6.10    2.80 110
   6   1 -14   13.70    3.10 111
  -6   1  14   11.40    3.40  20
  -6  -1  14    3.30    2.20  21
  -6  -1  14    2.40    1.90 207
   6  -1 -14    7.50    3.70 110
   6   1 -13    4.00    2.80 111
  -6   1  13    0.10    2.40  21
  -6  -1  13    2.50    2.50  21
  -6  -1  13    2.60    2.80  88
  -6  -1  13    3.00    1.60 209
   6  -1 -13   11.20    3.60 111
   6   1 -12   17.80    2.90 112
  -6   1  12   19.70    3.30  21
  -6  -1  12   15.40    2.80  22
  -6  -1  12   26.50    3.60  89
  -6  -1  12   20.60    2.50 211
   6  -1 -12   23.10    3.20 111
   6   1 -11    4.30    2.50 112
  -6   1  11    1.60    2.20  91
  -6  -1  11    5.90    2.30  22
  -6  -1  11    4.90    2.30  91
   6  -1 -11   -0.10    2.70   1
   6  -1 -11    2.50    2.50 111
   6   1 -10   37.50    3.90   4
   6   1 -10   39.30    3.50 113
  -6   1  10   39.90    3.80  22
  -6   1  10   45.80    4.00  93
  -6  -1  10   47.00    3.90  23
  -6  -1  10   53.90    4.50  94
   6  -1 -10   37.60    4.20   3
   6  -1 -10   37.60    3.50 112
   6   1  -9  115.00    7.00   6
   6   1  -9  114.40    6.60 114
  -6   1   9  126.50    8.00  23
  -6   1   9  115.90    7.80  96
  -6  -1   9  119.20    6.60  24
  -6  -1   9  105.60    7.30  96
   6  -1  -9  113.00    7.00   6
   6  -1  -9  124.40    7.30 113
   6   1  -8    9.70    2.30   9
   6   1  -8   13.80    2.50 116
  -6   1   8   12.50    2.10  24
  -6   1   8   12.20    1.90  98
  -6  -1   8   15.00    2.30  26
  -6  -1   8   11.60    2.30  99
   6  -1  -8   14.70    2.20   8
   6  -1  -8   15.00    2.20 114
   6   1  -7   22.50    2.80  11
   6   1  -7   25.10    2.30 117
  -6   1   7   29.10    3.20  26
  -6   1   7   25.70    2.50 101
  -6  -1   7   25.40    2.60  27
  -6  -1   7   26.70    2.50 101
   6  -1  -7   24.60    2.90  11
   6  -1  -7   30.90    3.00 116
   6   1  -6   68.20    4.30  15
   6   1  -6   69.80    5.00 119
  -6   1   6   63.60    4.30  28
  -6   1   6   81.50    4.80 104
  -6  -1   6   71.00    4.50  29
  -6  -1   6   66.60    4.10 105
  -6  -1   6   74.90    3.80 165
   6  -1  -6   65.70    4.40  14
   6  -1  -6   70.50    4.60 118
   6   1  -5   -0.30    0.90  18
   6   1  -5    0.10    1.10 122
  -6   1   5    1.40    1.10  30
  -6   1   5   -0.40    0.90 107
  -6   1   5   -0.10    0.80 164
  -6  -1   5    0.60    0.90  32
  -6  -1   5   -0.90    0.80 108
  -6  -1   5    0.60    0.60 169
   6  -1  -5    1.10    1.50  17
   6  -1  -5    0.70    1.20 120
   6   1  -4   11.30    1.70  22
   6   1  -4   14.50    1.80 125
  -6   1   4    8.70    1.60  33
  -6   1   4   11.50    1.70 110
  -6   1   4   11.90    1.60 167
  -6  -1   4   11.50    1.50  35
  -6  -1   4   15.90    1.80 112
  -6  -1   4    9.30    1.30 174
   6  -1  -4   15.70    1.80  20
   6  -1  -4   11.90    2.10 123
   6   1  -3   11.70    1.50  26
   6   1  -3   10.30    1.50 128
  -6   1   3   11.50    1.50  36
  -6   1   3   10.40    1.50 114
  -6   1   3   11.10    1.60 170
  -6  -1   3   13.50    1.70  38
  -6  -1   3   13.00    1.50 116
  -6  -1   3   11.40    1.40 179
   6  -1  -3    9.10    1.70  24
   6  -1  -3   11.30    1.70 126
   6   1  -2   11.00    1.60  30
   6   1  -2   13.90    1.80 132
   6   1  -2    8.80    1.40 165
  -6   1   2   10.40    1.50  39
  -6   1   2   12.60    1.60 118
  -6   1   2   13.50    1.60 174
  -6  -1   2   12.40    1.60  42
  -6  -1   2   15.10    1.60 120
  -6  -1   2   11.10    1.30 184
   6  -1  -2   12.50    1.60  28
   6  -1  -2   12.70    1.60 129
   6   1  -1   50.40    3.20  34
   6   1  -1   47.20    2.90 136
   6   1  -1   45.10    3.40 171
  -6   1   1   40.50    3.00  43
  -6   1   1   43.50    3.20 122
  -6   1   1   54.70    3.40 178
  -6  -1   1   54.20    3.50  46
  -6  -1   1   46.40    3.00 124
  -6  -1   1   53.90    3.30 188
   6  -1  -1   46.60    3.20  32
   6  -1  -1   39.20    2.90 133
   6  -1  -1   46.10    3.50 165
   6   1   0   86.20    5.20  38
   6   1   0   89.50    4.70 140
   6   1   0   98.20    6.00 177
  -6   1   0   96.90    5.40  47
  -6   1   0   90.80    5.40 126
  -6   1   0   85.80    4.70 181
  -6  -1   0   90.40    5.30  50
  -6  -1   0   83.30    5.10 128
  -6  -1   0   81.00    4.40 192
   6  -1   0   96.10    4.90  36
   6  -1   0   90.40    4.40 137
   6  -1   0   85.50    4.90 169
   6   1   1   28.30    2.60  42
   6   1   1   24.50    2.40 181
  -6   1  -1   30.40    2.60  51
  -6   1  -1   30.40    2.60 129
  -6   1  -1   27.90    2.50 185
  -6  -1  -1   25.70    2.30  54
  -6  -1  -1   28.00    2.40 132
  -6  -1  -1   30.10    2.30 195
   6  -1   1   29.90    2.70  39
   6  -1   1   27.70    2.40 141
   6  -1   1   22.20    2.20 173
   6   1   2    7.40    1.70  45
   6   1   2   14.20    1.80 184
  -6   1  -2    9.70    1.70  55
  -6   1  -2   10.80    1.50 133
  -6   1  -2   13.50    2.20 188
  -6  -1  -2    9.30    1.40  58
  -6  -1  -2   10.90    1.80 135
  -6  -1  -2   12.50    1.60 198
   6  -1   2   12.20    1.70  43
   6  -1   2    7.50    1.40 176
   6   1   3   91.60    5.60  48
   6   1   3   93.60    4.70 186
  -6   1  -3   80.90    5.20  59
  -6   1  -3   85.10    4.60 136
  -6   1  -3   82.30    4.70 192
  -6  -1  -3   76.30    5.10  61
  -6  -1  -3   91.00    5.50 138
  -6  -1  -3   90.40    5.40 201
   6  -1   3   85.30    4.40  46
   6  -1   3   97.30    5.80 179
   6   1   4  284.10   13.20  51
   6   1   4  300.90   12.60 188
  -6   1  -4  266.90   12.40  63
  -6   1  -4  294.60   14.60 139
  -6   1  -4  286.70   12.10 194
  -6  -1  -4  263.20   13.60  65
  -6  -1  -4  267.50   13.20 141
  -6  -1  -4  254.90   11.00 203
   6  -1   4  289.10   12.50  49
   6  -1   4  283.70   13.30 181
   6   1   5    0.00    1.00  53
   6   1   5    2.50    1.80 189
  -6   1  -5    1.80    1.00  66
  -6   1  -5    1.40    1.00 141
  -6   1  -5    1.10    1.20 197
  -6  -1  -5    3.10    1.60  67
  -6  -1  -5    0.70    0.90 143
  -6  -1  -5    1.10    1.40 205
   6  -1   5    1.20    1.20  51
   6  -1   5   -0.90    1.90 182
   6   1   6    5.20    2.10  54
   6   1   6    2.90    1.90 190
  -6   1  -6    6.10    1.50  69
  -6   1  -6    3.00    1.60 143
  -6   1  -6   10.40    2.20 199
  -6  -1  -6    6.50    1.50  70
  -6  -1  -6    7.90    2.20 207
   6  -1   6    5.40    2.00  53
   6  -1   6    5.80    1.60 184
   6   1   7    2.40    1.70  56
   6   1   7   -0.80    1.40 191
  -6   1  -7   -0.70    1.50  71
  -6   1  -7    1.00    1.30 202
  -6  -1  -7    0.90    1.80  73
  -6  -1  -7   -1.70    1.20 208
   6  -1   7    0.30    1.40  54
   6  -1   7   -0.20    0.80 158
   6  -1   7    1.90    1.60 185
   6   1   8  137.30    8.20  57
   6   1   8  120.70    8.80 192
  -6   1  -8  122.70    8.60  74
  -6   1  -8  126.70    7.20 204
  -6  -1  -8  132.60    8.70  75
  -6  -1  -8  123.40    6.90 210
   6  -1   8  130.80    8.30  55
   6  -1   8  115.60    6.00 152
   6  -1   8  125.30    9.10 186
   6   1   9   98.80    7.00  57
   6   1   9   79.10    3.30 148
   6   1   9   82.60    6.20 192
  -6   1  -9   79.30    6.70  76
  -6   1  -9   93.70    6.70 206
  -6  -1  -9   67.50    5.90  77
  -6  -1  -9  102.70    6.50 211
   6  -1   9   98.20    6.60  56
   6  -1   9   89.30    7.40 186
  -6   1 -10  347.40   18.00  78
  -6   1 -10  371.80   17.60 208
  -6  -1 -10  339.70   19.30  79
   6  -1  10  351.80   17.30  57
  -6   1 -11   73.60    5.70  80
  -6   1 -11   90.00    7.40 209
  -6  -1 -11   73.00    7.10  81
   6  -1  11   77.60    6.10  57
  -6   1 -12   14.10    2.70  82
  -6   1 -12   11.40    2.90 211
  -6  -1 -12   12.40    2.80  82
  -6   1 -13   22.60    4.30  84
  -6  -1 -13   12.50    3.30  84
  -6   1 -14   78.60    7.90  85
  -6  -1 -14   91.90    8.70  85
   6   2 -15    1.70    2.60 112
  -6   2  15    1.80    3.40  20
  -6  -2  15    3.50    2.00  22
   6  -2 -15    5.50    3.70 110
   6   2 -14    6.80    2.70 112
  -6   2  14   10.90    3.50  20
  -6  -2  14   15.90    2.90  22
   6  -2 -14   12.40    3.90 110
   6   2 -13    6.50    3.20 113
  -6   2  13    2.80    2.70  21
  -6  -2  13    3.90    2.40  23
  -6  -2  13    3.90    1.90  87
  -6  -2  13    0.80    1.60 204
   6  -2 -13    8.40    3.60 111
   6   2 -12    5.40    2.10 113
  -6   2  12    2.30    1.90  21
  -6  -2  12    7.30    2.20  23
  -6  -2  12    2.90    2.00  89
  -6  -2  12    7.00    1.90 205
   6  -2 -12    6.90    2.50 111
   6   2 -11   41.00    4.00 114
  -6   2  11   42.50    4.70  21
  -6  -2  11   34.70    3.70  24
  -6  -2  11   35.50    3.50  91
  -6  -2  11   35.50    2.70 207
   6  -2 -11   28.20    3.60   1
   6  -2 -11   40.10    4.40 111
   6   2 -10   27.90    3.30   3
   6   2 -10   41.90    4.40 115
  -6   2  10   45.10    4.10  22
  -6   2  10   39.40    3.60  93
  -6  -2  10   46.20    4.10  25
  -6  -2  10   48.30    4.10  93
  -6  -2  10   45.80    3.20 209
   6  -2 -10   44.90    3.80   3
   6  -2 -10   37.10    3.70 112
   6   2  -9  149.40    9.00   5
   6   2  -9  157.00    8.20 116
  -6   2   9  152.10    9.70  23
  -6   2   9  133.70    9.00  95
  -6  -2   9  149.70    8.90  26
  -6  -2   9  145.90    8.80  95
  -6  -2   9  135.00    6.10 212
   6  -2  -9  144.60    8.20   5
   6  -2  -9  152.30    8.70 113
   6   2  -8   82.20    4.90   8
   6   2  -8   76.00    4.90 117
  -6   2   8   77.80    5.40  24
  -6   2   8   89.60    5.90  97
  -6  -2   8   80.00    5.50  27
  -6  -2   8   90.40    5.50  98
   6  -2  -8   93.20    6.10   7
   6  -2  -8   88.20    5.70 114
   6   2  -7    8.30    1.60  11
   6   2  -7    9.90    1.70 119
  -6   2   7    9.70    2.00  26
  -6   2   7   12.10    2.20 100
  -6  -2   7   11.50    1.90  29
  -6  -2   7    9.40    1.50 101
  -6  -2   7   11.30    1.20 165
   6  -2  -7   14.90    2.50  10
   6  -2  -7    6.70    2.00 116
   6   2  -6    8.40    1.50  14
   6   2  -6    6.60    1.30 121
  -6   2   6    4.50    1.80  27
  -6   2   6    5.90    1.40 102
  -6  -2   6    5.60    1.30  31
  -6  -2   6    5.30    1.30 104
  -6  -2   6    4.30    0.90 171
   6  -2  -6    3.40    1.40  12
   6  -2  -6    5.80    2.00 117
   6   2  -5   17.40    2.00  18
   6   2  -5   23.60    2.30 124
  -6   2   5   23.50    2.20  30
  -6   2   5   15.40    1.70 105
  -6   2   5   22.80    2.40 163
  -6  -2   5   19.80    2.10  34
  -6  -2   5   22.10    2.00 108
  -6  -2   5   21.60    1.50 177
   6  -2  -5   21.90    2.20  15
   6  -2  -5   26.10    2.50 120
   6   2  -4    8.00    1.60  22
   6   2  -4    3.50    1.20 127
  -6   2   4   10.50    1.80  32
  -6   2   4    7.60    1.60 108
  -6   2   4    7.70    1.50 166
  -6  -2   4    7.90    1.30  37
  -6  -2   4    4.60    1.30 112
  -6  -2   4    7.40    0.90 183
   6  -2  -4    4.60    1.60  18
   6  -2  -4    6.60    1.80 122
   6   2  -3  174.30    8.00  26
   6   2  -3  177.50    8.40 131
  -6   2   3  176.00    8.10  35
  -6   2   3  164.90    8.80 112
  -6   2   3  155.90    7.50 169
  -6  -2   3  163.00    8.00  41
  -6  -2   3  177.70    8.40 116
  -6  -2   3  148.80    6.70 189
   6  -2  -3  173.90    9.20  22
   6  -2  -3  158.10    7.90 125
   6   2  -2    8.30    1.40  30
   6   2  -2    5.00    1.50 134
   6   2  -2    6.30    1.00 167
  -6   2   2    5.80    1.30  39
  -6   2   2    8.90    1.40 116
  -6   2   2    7.10    1.50 172
  -6  -2   2    8.50    1.60  44
  -6  -2   2    5.40    1.10 120
  -6  -2   2    5.50    0.90 194
   6  -2  -2    4.30    1.30  26
   6  -2  -2    4.60    1.20 129
   6   2  -1  266.90   11.00  34
   6   2  -1  249.90    9.90 138
   6   2  -1  243.90   12.00 175
  -6   2   1  228.50   10.80  43
  -6   2   1  241.80   11.40 120
  -6   2   1  259.10   11.50 175
  -6  -2   1  266.00   11.70  48
  -6  -2   1  267.20   11.40 124
  -6  -2   1  269.20   10.30 197
   6  -2  -1  272.80   11.50  30
   6  -2  -1  243.50   10.30 133
   6  -2  -1  245.50   11.20 163
   6   2   0   25.80    2.40  39
   6   2   0   34.00    2.50 142
   6   2   0   24.40    2.40 180
  -6   2   0   33.00    2.60  47
  -6   2   0   31.40    2.70 123
  -6   2   0   23.20    2.80 179
  -6  -2   0   28.80    2.50  52
  -6  -2   0   25.40    2.40 129
  -6  -2   0   28.70    2.00 200
   6  -2   0   29.00    2.60  33
   6  -2   0   23.40    2.10 137
   6  -2   0   25.50    2.60 166
   6   2   1  132.20    6.60  42
   6   2   1  133.20    7.00 185
  -6   2  -1  115.70    6.50  51
  -6   2  -1  129.00    6.90 127
  -6   2  -1  141.10    7.10 182
  -6  -2  -1  119.10    6.50  56
  -6  -2  -1  122.70    6.90 132
  -6  -2  -1  135.00    6.00 203
   6  -2   1  126.50    6.70  37
   6  -2   1  129.60    5.90 141
   6  -2   1  140.20    7.60 169
   6   2   2  221.10   10.50  46
   6   2   2  238.60   10.80 188
  -6   2  -2  222.30   11.20  55
  -6   2  -2  239.80   12.20 131
  -6   2  -2  230.50    9.40 185
  -6  -2  -2  220.20   10.70  60
  -6  -2  -2  239.50   11.40 136
  -6  -2  -2  227.60   10.00 205
   6  -2   2  247.10   11.10  41
   6  -2   2  247.10   12.30 172
   6   2   3  206.90    9.10 190
  -6   2  -3  209.10   10.10  59
  -6   2  -3  205.10   12.00 134
  -6   2  -3  229.60   10.20 188
  -6  -2  -3  208.40    9.80  63
  -6  -2  -3  218.60   10.50 206
   6  -2   3  199.70    9.30  44
   6  -2   3  216.30   13.00 175
   6   2   4   52.10    4.00  51
   6   2   4   64.70    4.90 191
  -6   2  -4   51.90    3.50  63
  -6   2  -4   50.10    4.20 137
  -6   2  -4   50.30    4.10 191
  -6  -2  -4   49.90    3.90  66
  -6  -2  -4   43.10    3.50 141
  -6  -2  -4   55.40    3.20 208
   6  -2   4   53.20    3.40  47
   6  -2   4   52.20    4.20 177
   6   2   5   20.60    2.40  53
   6   2   5   30.10    3.30 193
  -6   2  -5   26.00    2.40  66
  -6   2  -5   21.90    2.50 139
  -6   2  -5   26.60    2.90 194
  -6  -2  -5   27.50    2.80  69
  -6  -2  -5   26.30    2.60 143
  -6  -2  -5   27.50    2.90 210
   6  -2   5   24.80    2.80  49
   6  -2   5   22.40    2.20 160
   6  -2   5   28.20    2.80 179
   6   2   6    2.30    1.90 193
  -6   2  -6    3.50    1.30  69
  -6   2  -6    4.30    1.40 141
  -6   2  -6    4.70    2.20 197
  -6  -2  -6    2.90    1.80  71
  -6  -2  -6    3.90    1.40 211
   6  -2   6    4.60    1.40  51
   6  -2   6    1.90    1.00 156
   6  -2   6    4.80    1.80 180
   6   2   7   14.40    2.50  56
   6   2   7    9.40    2.10 194
  -6   2  -7   14.00    2.30  72
  -6   2  -7   16.30    2.30 142
  -6   2  -7   11.00    2.00 199
  -6  -2  -7   21.80    2.70  74
  -6  -2  -7   13.40    2.20 212
   6  -2   7   10.50    2.30  52
   6  -2   7   17.20    1.90 152
   6  -2   7   12.80    2.80 181
   6   2   8   30.90    3.30  57
   6   2   8   25.60    3.30 194
  -6   2  -8   33.10    3.50  74
  -6   2  -8   32.20    3.70 201
  -6  -2  -8   36.30    3.80  76
   6  -2   8   31.80    3.80  54
   6  -2   8   33.70    2.70 148
   6  -2   8   26.20    4.00 182
   6   2   9   73.80    4.50 149
   6   2   9   65.90    6.00 194
  -6   2  -9   81.50    6.00  76
  -6   2  -9   81.40    5.80 203
  -6  -2  -9   91.50    6.50  78
   6  -2   9   93.90    6.40  55
   6  -2   9   70.40    6.20 183
  -6   2 -10   27.50    3.70  78
  -6   2 -10   26.80    3.60 205
  -6  -2 -10   27.20    3.70  80
   6  -2  10   24.90    3.20  55
  -6   2 -11   79.40    6.20  80
  -6   2 -11   89.50    7.60 207
  -6  -2 -11   96.30    8.10  81
   6  -2  11   80.00    6.50  56
  -6   2 -12   47.20    5.50  82
  -6   2 -12   34.00    4.80 209
  -6  -2 -12   49.50    5.50  83
  -6   2 -13   -0.20    2.10  84
  -6   2 -13    2.60    2.30 211
  -6  -2 -13   -1.20    3.10  85
  -6   2 -14    5.90    3.40  86
  -6  -2 -14    4.50    2.70  86
   6   3 -15    1.80    3.40 114
  -6   3  15   -2.30    2.10  21
  -6  -3  15   -0.80    2.60  24
   6  -3 -15   -1.90    2.60 111
   6   3 -14    5.20    2.50 114
  -6   3  14    0.40    1.90  21
  -6  -3  14    2.50    1.80  24
   6  -3 -14    0.80    2.30 111
   6   3 -13    2.60    1.80 114
  -6   3  13   -1.10    1.80  21
  -6  -3  13   -0.20    1.60  24
  -6  -3  13   -0.70    1.60  86
   6  -3 -13    4.00    2.50 111
   6  -3 -13   -1.80    2.00 160
   6   3 -12    1.20    1.90 115
  -6   3  12   -1.10    2.50  21
  -6  -3  12    0.90    1.60  25
  -6  -3  12    0.00    2.20  88
  -6  -3  12    3.40    1.30 198
   6  -3 -12    2.70    2.80 111
   6  -3 -12    0.10    1.50 161
   6   3 -11   17.80    3.20 115
  -6   3  11   21.30    3.00  22
  -6  -3  11   18.90    2.80  25
  -6  -3  11   20.40    3.20  90
  -6  -3  11   19.00    1.90 198
   6  -3 -11   19.50    3.30 112
   6   3 -10    0.20    2.00 116
  -6   3  10   -0.50    2.00  23
  -6  -3  10    1.80    1.90  26
  -6  -3  10    3.10    1.40  92
  -6  -3  10    1.60    0.80 199
   6  -3 -10    0.00    1.90   2
   6  -3 -10    2.30    2.30 113
   6   3  -9    4.20    2.10   4
   6   3  -9    3.90    1.60 118
  -6   3   9    3.60    2.00  23
  -6   3   9    5.80    2.30  94
  -6  -3   9    0.90    1.20  28
  -6  -3   9    6.20    2.00  94
  -6  -3   9    3.00    0.70 163
  -6  -3   9    1.70    0.80 200
   6  -3  -9    2.90    2.50   4
   6  -3  -9    2.20    2.00 113
   6   3  -8  416.10   19.60   7
   6   3  -8  434.50   18.50 119
  -6   3   8  408.60   20.40  25
  -6   3   8  408.60   21.40  96
  -6  -3   8  423.80   21.30  29
  -6  -3   8  427.10   19.40  97
  -6  -3   8  409.80   16.70 169
  -6  -3   8  435.20   15.70 201
   6  -3  -8  430.70   18.80   6
   6  -3  -8  449.80   19.80 115
   6   3  -7   76.20    5.10  10
   6   3  -7   79.10    4.70 121
  -6   3   7   81.20    5.30  26
  -6   3   7   72.30    5.90  98
  -6  -3   7   79.40    5.00  31
  -6  -3   7   76.10    5.00 100
  -6  -3   7   71.20    3.20 178
  -6  -3   7   83.80    3.30 201
   6  -3  -7   72.20    4.90   8
   6  -3  -7   85.70    5.60 116
   6   3  -6  105.30    6.00  13
   6   3  -6   94.00    5.00 124
  -6   3   6   85.30    5.70  28
  -6   3   6   81.80    5.90 101
  -6  -3   6  101.70    6.10  34
  -6  -3   6   93.70    5.20 103
   6  -3  -6   93.10    6.40  11
   6  -3  -6   96.20    5.20 118
   6   3  -5    0.60    0.90  17
   6   3  -5    2.00    1.00 127
  -6   3   5    2.80    1.30  30
  -6   3   5    1.30    1.40 103
  -6   3   5    0.30    1.30 163
  -6  -3   5    4.20    1.10  37
  -6  -3   5    0.70    0.90 107
   6  -3  -5    0.10    1.50  13
   6  -3  -5    0.40    1.20 120
   6   3  -4    1.40    1.00  21
   6   3  -4    1.90    0.90 130
  -6   3   4    7.40    1.40  33
  -6   3   4    4.60    1.40 106
  -6   3   4    1.40    1.70 166
  -6  -3   4    5.70    1.30  40
  -6  -3   4    3.80    1.00 111
   6  -3  -4    2.90    1.50  16
   6  -3  -4    3.30    1.30 123
   6   3  -3    4.00    1.10  25
  -6   3   3   10.20    1.50  36
  -6   3   3    6.10    1.50 110
  -6   3   3    7.10    1.80 168
  -6  -3   3    8.30    1.40 115
  -6  -3   3    7.50    0.60 209
   6  -3  -3    4.60    1.60  20
   6  -3  -3    9.70    1.60 126
   6   3  -2  166.30    7.20  30
   6   3  -2  147.20    7.00 138
   6   3  -2  152.40    7.00 169
  -6   3   2  154.50    7.80  39
  -6   3   2  149.30    8.20 113
  -6   3   2  144.10    8.30 171
  -6  -3   2  137.60    7.40  48
  -6  -3   2  161.10    7.10 120
  -6  -3   2  144.50    5.30 209
   6  -3  -2  164.50    8.50  23
   6  -3  -2  150.90    7.30 129
   6   3  -1  261.60    9.70  34
   6   3  -1  270.80   11.20 142
   6   3  -1  259.80   10.90 178
  -6   3   1  264.10   12.20  43
  -6   3   1  260.20   14.10 117
  -6   3   1  253.30   11.70 174
  -6  -3   1  264.10   11.70  52
  -6  -3   1  258.60   11.80 124
  -6  -3   1  257.30    9.30 210
   6  -3  -1  265.10   11.90  27
   6  -3  -1  264.40   11.80 133
   6   3   0  480.00   20.00  38
   6   3   0  492.60   19.40 184
  -6   3   0  448.00   20.00  47
  -6   3   0  461.40   20.20 121
  -6   3   0  476.60   20.80 177
  -6  -3   0  444.10   19.40  55
  -6  -3   0  467.10   19.70 128
  -6  -3   0  447.00   16.90 210
   6  -3   0  494.00   19.50  31
   6  -3   0  492.40   20.80 163
   6   3   1    6.60    1.40  42
   6   3   1    3.70    1.20 188
  -6   3  -1    2.90    1.20  52
  -6   3  -1    4.40    1.00 124
  -6   3  -1    5.00    1.70 180
  -6  -3  -1    4.10    1.00 132
  -6  -3  -1    3.60    0.80 211
   6  -3   1    5.60    1.20  34
   6  -3   1    5.80    1.60 142
   6  -3   1    2.20    1.50 166
   6   3   2   37.90    3.20  45
   6   3   2   35.30    2.50 191
  -6   3  -2   39.00    3.10 128
  -6   3  -2   43.00    3.50 183
  -6  -3  -2   44.60    3.30  62
  -6  -3  -2   47.40    3.60 135
  -6  -3  -2   39.60    2.50 212
   6  -3   2   44.00    3.10  38
   6  -3   2   41.70    3.00 160
   6  -3   2   39.60    3.60 169
   6   3   3   12.80    1.90 193
  -6   3  -3    8.60    1.80  60
  -6   3  -3    8.70    1.40 131
  -6   3  -3   11.90    1.80 186
  -6  -3  -3   10.30    1.80  66
  -6  -3  -3   10.00    1.70 138
   6  -3   3   10.50    1.60  41
   6  -3   3    7.30    1.50 159
   6  -3   3    4.50    1.50 171
   6   3   4    2.00    1.20  51
   6   3   4   -0.10    1.50 194
  -6   3  -4    6.20    1.30  63
  -6   3  -4    5.20    1.40 134
  -6   3  -4    3.10    1.60 189
  -6  -3  -4    0.70    1.40  68
  -6  -3  -4    4.40    1.30 141
   6  -3   4    4.20    1.20  44
   6  -3   4    2.40    1.30 157
   6  -3   4    1.70    1.60 173
   6   3   5   20.60    2.60  53
   6   3   5   18.10    2.30 195
  -6   3  -5   18.40    2.20  67
  -6   3  -5   15.50    2.40 192
  -6  -3  -5   19.30    2.40  71
  -6  -3  -5   15.80    2.20 143
   6  -3   5   19.60    2.60  46
   6  -3   5   19.60    2.20 154
   6  -3   5   15.80    2.60 175
   6   3   6   14.40    2.40  54
   6   3   6   16.20    2.90 196
  -6   3  -6   19.00    2.40  70
  -6   3  -6   17.20    2.50 138
  -6   3  -6   16.30    2.90 194
  -6  -3  -6   14.00    2.20  73
   6  -3   6   20.50    2.80  48
   6  -3   6   17.90    2.20 152
   6  -3   6   18.60    3.30 176
   6   3   7    3.70    2.40  56
   6   3   7   -0.10    1.60 196
  -6   3  -7   -0.60    1.10  72
  -6   3  -7   -1.10    1.00 140
  -6   3  -7   -3.30    1.40 197
  -6  -3  -7    1.40    1.80  75
   6  -3   7   -0.90    1.40  50
   6  -3   7    2.40    1.40 148
   6  -3   7    0.80    1.90 178
   6   3   8   37.70    3.00 145
   6   3   8   36.70    3.90 196
  -6   3  -8   47.50    4.00  75
  -6   3  -8   25.90    3.80 141
  -6   3  -8   33.30    4.00 199
  -6  -3  -8   46.70    3.60  77
   6  -3   8   34.60    3.80  51
   6  -3   8   36.90    3.10 145
   6  -3   8   38.90    4.00 179
   6   3   9    9.10    1.80 150
  -6   3  -9    9.90    2.00  77
  -6   3  -9   14.70    3.30 202
  -6  -3  -9   15.70    2.60  79
   6  -3   9   12.20    3.20  53
   6   3  10   34.00    2.60 156
  -6   3 -10   34.50    3.60  79
  -6   3 -10   36.60    4.30 204
  -6  -3 -10   34.20    3.80  81
   6  -3  10   29.80    4.10  53
  -6   3 -11   34.50    3.80  81
  -6   3 -11   38.60    4.90 206
  -6  -3 -11   45.20    5.30  82
   6  -3  11   27.90    3.90  54
  -6   3 -12   11.10    2.40  83
  -6   3 -12   12.10    3.50 208
  -6  -3 -12    6.50    2.70  84
  -6   3 -13    1.30    2.10  85
  -6   3 -13    2.20    3.20 209
  -6  -3 -13   -1.00    3.20  85
  -6   4  14   12.70    3.80  22
  -6  -4  14    5.00    2.20  26
   6  -4 -14   11.00    4.10 112
   6   4 -13   32.50    3.90 116
  -6   4  13   30.20    4.70  22
  -6  -4  13   49.70    5.00  26
   6  -4 -13   43.80    5.50 112
   6   4 -12   17.70    2.60 117
  -6   4  12   16.40    2.80  22
  -6  -4  12   13.80    2.20  27
   6  -4 -12   10.80    2.70 112
   6  -4 -12   12.60    3.00 157
   6   4 -11    1.50    1.80 118
  -6   4  11    1.60    1.60  23
  -6  -4  11    0.60    1.30  28
  -6  -4  11   -0.70    1.30  88
  -6  -4  11    0.70    0.60 166
  -6  -4  11    0.90    0.50 182
   6  -4 -11   -2.70    1.70 113
   6  -4 -11    1.30    1.60 158
   6   4 -10   51.40    5.20 119
  -6   4  10   47.00    4.70  23
  -6  -4  10   46.10    4.50  29
  -6  -4  10   51.10    4.80  90
   6  -4 -10   53.50    4.40 113
   6  -4 -10   41.60    4.50 159
   6   4  -9   69.00    4.90   3
   6   4  -9   63.10    5.30 121
  -6   4   9   52.30    5.20  24
  -6  -4   9   69.60    5.00  31
  -6  -4   9   69.60    4.80  93
   6  -4  -9   68.60    4.60   2
   6  -4  -9   67.10    5.60 114
   6  -4  -9   64.90    5.70 159
   6   4  -8  352.20   17.20   5
   6   4  -8  336.70   15.30 122
  -6   4   8  357.80   17.60  26
  -6   4   8  340.00   18.40  94
  -6  -4   8  357.40   17.50  32
  -6  -4   8  343.00   16.40  95
   6  -4  -8  364.30   17.60   4
   6  -4  -8  344.70   17.00 116
   6  -4  -8  343.30   17.30 160
   6   4  -7  213.40   11.80   8
   6   4  -7  230.50   10.80 125
  -6   4   7  210.10   12.00  27
  -6   4   7  225.70   13.00  96
  -6  -4   7  219.00   10.90  35
  -6  -4   7  237.20   11.70  98
   6  -4  -7  242.90   12.70   6
   6  -4  -7  220.20   11.90 117
   6  -4  -7  231.40   12.70 160
   6   4  -6   72.80    4.60  11
   6   4  -6   72.00    4.80 127
  -6   4   6   69.70    5.30  29
  -6   4   6   63.80    4.90  98
  -6   4   6   69.80    5.40 162
  -6  -4   6   72.00    4.70 101
   6  -4  -6   71.20    5.50   8
   6  -4  -6   73.70    5.10 119
   6  -4  -6   78.70    5.50 160
   6   4  -5    3.90    1.20  15
   6   4  -5    5.60    1.60 130
  -6   4   5    7.40    1.60  31
  -6   4   5    7.50    1.60 101
  -6   4   5    8.00    2.00 164
  -6  -4   5    8.80    1.50  40
  -6  -4   5    7.40    1.30 105
   6  -4  -5    6.60    1.60  11
   6  -4  -5    6.70    1.60 121
   6  -4  -5    5.70    2.10 160
   6   4  -4    3.90    1.10  19
   6   4  -4    5.00    1.10 134
  -6   4   4    6.10    1.30  34
  -6   4   4    4.10    1.40 104
  -6   4   4    2.70    1.60 166
  -6  -4   4    9.60    1.30  44
  -6  -4   4    5.20    1.30 109
   6  -4  -4    3.20    1.40  14
   6  -4  -4    4.40    1.20 124
   6  -4  -4    5.70    1.90 160
   6   4  -3  160.40    7.80  24
  -6   4   3  164.00    9.10  37
  -6   4   3  173.50    9.60 107
  -6   4   3  169.50    8.90 168
  -6  -4   3  170.20    9.20  48
  -6  -4   3  161.50    8.00 114
   6  -4  -3  160.30    8.60  17
   6  -4  -3  162.50    8.40 127
   6  -4  -3  164.20    8.90 160
   6   4  -2  128.40    6.20  28
   6   4  -2  135.90    6.10 142
   6   4  -2  115.40    4.80 170
  -6   4   2  127.30    7.20  40
  -6   4   2  124.50    7.10 110
  -6   4   2  112.80    7.70 171
  -6  -4   2  127.50    6.60  52
  -6  -4   2  119.20    6.50 118
   6  -4  -2  141.80    7.80  20
   6  -4  -2  127.20    6.10 130
   6  -4  -2  122.10    7.10 160
   6   4  -1    1.00    1.20  33
   6   4  -1    1.10    0.60 182
  -6   4   1   -0.90    0.80  44
  -6   4   1   -0.20    1.20 113
  -6   4   1   -1.00    1.40 173
  -6  -4   1   -0.80    0.90  55
  -6  -4   1   -0.20    0.60 123
   6  -4  -1    0.30    1.20  23
   6  -4  -1    0.10    0.80 134
   6  -4  -1    0.70    1.10 159
   6   4   0   32.60    2.40  37
   6   4   0   24.60    2.10 188
  -6   4   0   28.20    2.70  48
  -6   4   0   30.70    3.00 117
  -6   4   0   26.70    2.80 176
  -6  -4   0   28.60    2.70  59
  -6  -4   0   33.50    2.80 127
   6  -4   0   28.30    3.00  27
   6  -4   0   30.60    2.60 138
   6  -4   0   37.10    3.10 158
   6   4   1    9.90    1.60  41
   6   4   1    8.30    1.40 192
  -6   4  -1    9.70    1.70  53
  -6   4  -1    8.50    1.50 121
  -6   4  -1    6.20    1.90 179
  -6  -4  -1    8.60    1.40  63
  -6  -4  -1   10.00    1.40 131
   6  -4   1    6.50    1.60  31
   6  -4   1    7.50    1.60 143
   6  -4   1   12.20    1.80 157
   6  -4   1    6.30    1.70 163
   6   4   2   76.60    4.80  44
   6   4   2   74.80    3.90 194
  -6   4  -2   71.40    4.80  57
  -6   4  -2   76.30    5.10 124
  -6   4  -2   72.90    5.00 182
  -6  -4  -2   62.20    4.80  66
  -6  -4  -2   73.70    4.40 134
   6  -4   2   76.80    5.00  34
   6  -4   2   69.40    4.50 156
   6  -4   2   62.60    5.20 165
   6   4   3   90.90    5.90  47
   6   4   3  109.50    7.00 196
  -6   4  -3   89.20    5.40  61
  -6   4  -3  105.70    6.50 128
  -6   4  -3   89.80    6.60 185
  -6  -4  -3   97.20    6.30  69
  -6  -4  -3   97.00    5.80 137
   6  -4   3   98.00    6.20  38
   6  -4   3   97.70    6.00 154
   6  -4   3   84.20    6.30 167
   6   4   4   71.40    5.80  50
   6   4   4   82.00    6.50 197
  -6   4  -4   94.70    5.90  64
  -6   4  -4   81.90    5.90 131
  -6   4  -4   88.70    6.10 187
  -6  -4  -4   81.90    5.30  71
  -6  -4  -4   92.00    5.80 140
   6  -4   4   82.10    5.20  41
   6  -4   4   80.40    5.90 152
   6  -4   4   69.50    6.30 169
   6   4   5   11.50    2.00  52
   6   4   5   12.10    2.00 197
  -6   4  -5   11.50    1.70  68
  -6   4  -5   11.20    1.70 133
  -6   4  -5   13.20    2.40 190
  -6  -4  -5   15.10    2.30  73
  -6  -4  -5   10.70    1.80 142
   6  -4   5    8.90    1.80  43
   6  -4   5    9.20    2.10 150
   6  -4   5   11.90    2.70 171
   6   4   6   12.20    2.80  54
   6   4   6   11.50    2.60 198
  -6   4  -6   16.30    2.10  71
  -6   4  -6    8.30    2.00 135
  -6   4  -6   11.60    2.50 193
  -6  -4  -6   14.60    2.50  75
   6  -4   6   16.40    2.40  45
   6  -4   6   11.30    1.80 148
   6  -4   6   18.60    2.70 173
   6   4   7   42.80    3.40 144
   6   4   7   37.70    4.30 198
  -6   4  -7   41.70    3.80  73
  -6   4  -7   39.10    4.40 137
  -6   4  -7   44.30    5.10 195
  -6  -4  -7   42.30    4.10  77
   6  -4   7   44.50    4.00  47
   6  -4   7   49.70    4.10 145
   6  -4   7   36.20    4.30 174
   6   4   8    1.60    1.40 147
   6   4   8   -5.70    2.80 198
  -6   4  -8    1.80    1.20  76
  -6   4  -8   -2.20    2.30 198
  -6  -4  -8    0.10    1.40  79
   6  -4   8   -0.70    1.30  49
   6   4   9    0.70    1.30 151
  -6   4  -9    0.60    1.20  78
  -6   4  -9    0.60    1.60 200
  -6  -4  -9    3.10    1.70  81
   6  -4   9    1.50    1.70  50
   6   4  10    7.40    1.80 156
  -6   4 -10    7.60    2.50  80
  -6   4 -10    4.50    2.10 202
  -6  -4 -10    7.00    2.80  82
   6  -4  10    4.40    2.40  51
  -6   4 -11   -0.80    2.40  82
  -6   4 -11    2.70    2.60 204
  -6  -4 -11    1.90    2.00  84
  -6   4 -12   23.90    4.10 206
  -6  -4 -12   20.20    3.60  85
  -6   5  13    2.10    2.30  23
  -6  -5  13    2.80    1.70  29
   6  -5 -13   -3.20    2.50 113
  -6   5  12    0.00    1.80  23
  -6  -5  12    0.00    1.20  30
   6  -5 -12   -1.50    2.00 113
  -6   5  11   12.50    2.50  24
  -6  -5  11   13.00    2.10  31
   6  -5 -11   10.10    2.60 114
   6   5 -10    7.90    2.40 122
  -6   5  10    7.10    2.60  25
  -6  -5  10   11.20    2.20  32
   6  -5 -10   15.50    3.10 115
   6  -5 -10    5.30    2.20 155
   6   5  -9  114.10    7.30 124
  -6   5   9   99.40    7.90  26
  -6  -5   9  105.90    7.30  34
  -6  -5   9  103.30    7.30  90
   6  -5  -9  101.40    7.20 116
   6  -5  -9   90.10    6.50 156
   6   5  -8    3.60    1.70   3
   6   5  -8    0.80    1.60 126
  -6   5   8    3.70    1.40  27
  -6  -5   8    2.30    1.40  93
   6  -5  -8    2.80    2.00   2
   6  -5  -8    2.20    1.60 117
   6  -5  -8    7.50    1.80 156
   6   5  -7   61.40    4.10   5
   6   5  -7   54.90    4.20 129
  -6   5   7   62.60    5.20  28
  -6  -5   7   56.30    4.30  39
  -6  -5   7   59.30    4.40  95
   6  -5  -7   59.10    4.70   4
   6  -5  -7   59.20    5.10 118
   6  -5  -7   55.60    5.00 156
   6   5  -6   40.00    3.40   9
   6   5  -6   40.40    3.20 132
  -6   5   6   38.60    3.80  30
  -6   5   6   33.10    3.70  96
  -6   5   6   37.60    4.10 163
  -6  -5   6   39.10    3.20  42
  -6  -5   6   41.70    3.30  99
   6  -5  -6   47.30    3.80   6
   6  -5  -6   40.80    3.70 120
   6  -5  -6   49.00    4.40 156
   6   5  -5    5.00    1.40  12
   6   5  -5    5.60    1.60 135
  -6   5   5    7.50    1.80  33
  -6   5   5    5.00    1.40  98
  -6   5   5    6.70    2.80 165
  -6  -5   5    3.50    1.20 102
   6  -5  -5    3.60    1.50   8
   6  -5  -5    4.20    1.90 123
   6  -5  -5    4.80    2.20 156
   6   5  -4    0.90    1.00  17
   6   5  -4    0.00    0.70 139
  -6   5   4    0.00    1.30  35
  -6   5   4    2.00    1.50 101
  -6   5   4   -0.40    2.30 166
  -6  -5   4   -0.10    0.60  49
  -6  -5   4    2.50    1.10 107
   6  -5  -4    2.40    1.60  11
   6  -5  -4   -0.10    1.40 125
   6  -5  -4   -0.60    1.30 156
   6   5  -3   28.70    2.30  21
   6   5  -3   29.50    2.20 143
  -6   5   3   33.80    3.10  39
  -6   5   3   35.80    3.00 103
  -6   5   3   26.90    3.50 168
  -6  -5   3   25.40    2.10  53
  -6  -5   3   26.30    2.10 111
   6  -5  -3   26.60    2.80  13
   6  -5  -3   33.50    3.10 129
   6  -5  -3   30.20    2.90 156
   6   5  -2    1.40    0.80  26
  -6   5   2    1.60    0.90  42
  -6   5   2    3.40    1.40 106
  -6   5   2    2.80    1.60 171
  -6  -5   2    1.20    1.00  57
  -6  -5   2    2.60    0.80 116
   6  -5  -2    2.60    1.10  16
   6  -5  -2    1.00    0.90 132
   6  -5  -2    4.20    2.00 155
   6   5  -1   93.80    5.50  31
   6   5  -1   88.10    5.80 185
  -6   5   1   89.20    5.90  46
  -6   5   1  102.30    6.20 109
  -6   5   1   80.60    6.70 173
  -6  -5   1   91.70    5.40  60
  -6  -5   1   87.30    4.60 121
   6  -5  -1  103.40    6.20  19
   6  -5  -1   98.60    6.20 136
   6  -5  -1   92.30    6.70 155
   6   5   0    5.70    1.20  35
   6   5   0    3.50    1.10 191
  -6   5   0    5.70    1.10  50
  -6   5   0    4.00    1.10 113
  -6   5   0    9.30    2.10 176
  -6  -5   0    4.50    1.40  64
  -6  -5   0    4.90    1.10 125
   6  -5   0    3.70    1.10  23
   6  -5   0    4.60    1.20 140
   6  -5   0    8.30    2.00 154
   6   5   1    0.20    0.80  39
   6   5   1    0.00    1.00 194
  -6   5  -1    0.50    1.10  54
  -6   5  -1    1.40    1.10 116
  -6   5  -1    0.20    2.00 178
  -6  -5  -1    0.90    0.80  67
  -6  -5  -1    0.20    1.20 129
   6  -5   1    0.90    1.20  26
   6  -5   1   -1.30    1.10 153
   6   5   2    1.10    1.10  43
   6   5   2    3.50    1.40 196
  -6   5  -2    1.90    1.20  59
  -6   5  -2    3.40    1.10 120
  -6   5  -2    1.60    1.60 181
  -6  -5  -2    1.10    1.20  70
  -6  -5  -2    3.30    1.10 133
   6  -5   2    0.70    0.90  30
   6  -5   2   -0.10    1.70 152
   6  -5   2    2.40    1.70 162
   6   5   3    5.90    1.40  46
   6   5   3    4.20    1.70 197
  -6   5  -3    4.50    1.40  63
  -6   5  -3    6.60    1.30 123
  -6   5  -3    6.40    1.90 184
  -6  -5  -3    6.50    1.30  72
  -6  -5  -3    8.80    1.50 136
   6  -5   3    6.20    1.30  33
   6  -5   3    4.10    2.00 150
   6  -5   3    6.10    2.10 164
   6   5   4    0.60    1.60  48
   6   5   4    3.70    1.30 198
  -6   5  -4    1.60    1.20  66
  -6   5  -4    0.40    2.50 186
  -6  -5  -4    1.30    1.10  74
  -6  -5  -4    4.10    1.60 138
   6  -5   4    3.40    1.60  36
   6  -5   4    2.50    1.50 149
   6  -5   4   -2.60    1.80 166
   6   5   5   12.30    2.50  51
   6   5   5   11.50    2.50 199
  -6   5  -5   10.70    2.00  70
  -6   5  -5    8.30    1.60 129
  -6   5  -5    8.40    2.10 189
  -6  -5  -5   12.90    1.90  76
  -6  -5  -5   13.90    2.30 141
   6  -5   5   11.90    1.70  39
   6  -5   5   13.50    2.20 147
   6  -5   5   10.00    3.10 168
   6   5   6   10.20    2.40 144
   6   5   6    6.70    2.00 199
  -6   5  -6   11.00    1.90  73
  -6   5  -6    4.80    1.70 132
  -6   5  -6   10.60    3.00 192
  -6  -5  -6    5.20    1.50  78
  -6  -5  -6    3.90    1.80 142
   6  -5   6   10.20    2.20  42
   6  -5   6    8.00    2.00 145
   6  -5   6    5.30    2.60 169
   6   5   7    5.00    2.10 147
   6   5   7    0.30    1.70 199
  -6   5  -7   -0.20    1.40  75
  -6   5  -7    0.60    1.90 194
  -6  -5  -7   -0.50    1.20  80
   6  -5   7    3.30    2.00  44
   6   5   8    7.30    2.30 149
  -6   5  -8    7.70    1.90  78
  -6   5  -8    8.60    3.30 197
  -6  -5  -8   12.10    2.70  81
   6  -5   8    7.20    2.30  45
   6   5   9    1.00    1.80 152
  -6   5  -9    0.00    1.10  80
  -6   5  -9   -0.20    1.70 199
  -6  -5  -9    1.10    1.50  83
   6   5  10   -0.70    2.00 156
  -6   5 -10   -0.10    1.80 201
  -6  -5 -10   -0.20    1.70  84
  -6   5 -11    0.50    2.90 203
  -6  -5 -11   -5.40    2.70  86
  -6   6  12   24.50    4.00  25
  -6  -6  12   26.80    3.50  34
   6  -6 -12   30.30    4.20 115
  -6   6  11    1.10    2.60  25
  -6  -6  11    1.40    1.30  35
   6  -6 -11    5.00    3.20 115
  -6   6  10   38.60    4.70  26
  -6  -6  10   40.50    4.30  37
   6  -6 -10   38.80    4.50 116
  -6   6   9    4.10    2.30  27
  -6  -6   9    8.30    1.60  39
  -6  -6   8  177.50    9.90  42
   6  -6  -8  175.70   11.30 119
   6   6  -7   55.00    3.50   1
   6   6  -7   62.70    4.00 135
  -6   6   7   58.80    5.30  30
  -6   6   7   70.10    5.30 163
  -6  -6   7   56.30    3.80  45
  -6  -6   7   59.80    4.40  91
   6  -6  -7   53.30    4.80   1
   6   6  -6  365.90   16.00   5
   6   6  -6  364.60   19.40 138
  -6   6   6  388.60   20.30  32
  -6   6   6  459.90   20.20 164
  -6  -6   6  385.10   18.30  48
  -6  -6   6  380.30   17.10  95
   6  -6  -6  393.40   17.90   3
   6   6  -5   -0.10    1.10   8
   6   6  -5    2.20    1.20 142
  -6   6   5    0.60    1.60  35
  -6   6   5   -0.10    1.30  95
  -6   6   5    1.00    2.80 166
  -6  -6   5    1.30    0.90  52
  -6  -6   5    2.60    1.10  98
   6  -6  -5    5.30    1.60   5
   6  -6  -5    4.00    1.90 125
   6  -6  -5    0.30    2.50 153
   6   6  -4    3.40    1.10  13
  -6   6   4    1.90    1.40  38
  -6   6   4    3.40    1.40  97
  -6   6   4    0.20    2.60 167
  -6  -6   4    4.60    1.00  55
  -6  -6   4    4.10    1.20 103
   6  -6  -4   -1.30    1.00   7
   6  -6  -4    1.40    1.50 128
   6  -6  -4    1.40    2.30 152
   6   6  -3    0.30    1.00  17
  -6   6   3   -0.50    0.70  41
  -6   6   3   -2.60    1.40  99
  -6   6   3   -0.10    1.70 169
  -6  -6   3   -1.40    0.80  59
  -6  -6   3   -0.10    0.90 107
   6  -6  -3   -0.30    1.50   9
   6  -6  -3   -1.30    0.80 131
   6  -6  -3    0.30    1.50 152
   6   6  -2    1.00    1.10  22
  -6   6   2    2.10    1.30  44
  -6   6   2    1.50    1.10 102
  -6   6   2   -0.40    1.70 171
  -6  -6   2    1.30    0.70  63
  -6  -6   2    1.20    0.90 112
   6  -6  -2    2.60    1.10  12
   6  -6  -2    1.00    1.30 134
   6  -6  -2   -1.70    2.10 152
   6   6  -1    1.00    1.10  27
   6   6  -1    0.20    0.60 187
  -6   6   1   -0.10    1.00  49
  -6   6   1    0.00    1.40 105
  -6   6   1    1.30    2.40 174
  -6  -6   1    0.30    0.80  66
  -6  -6   1    1.40    1.00 117
   6  -6  -1    1.20    1.40  15
   6  -6  -1   -0.50    1.20 139
   6  -6  -1   -0.60    1.40 151
   6   6   0   61.90    4.50  32
   6   6   0   67.60    4.90 193
  -6   6   0   74.60    5.00  53
  -6   6   0   69.30    4.50 108
  -6   6   0   62.90    6.00 176
  -6  -6   0   66.00    4.50  69
  -6  -6   0   64.40    4.50 122
   6  -6   0   71.60    5.60  18
   6  -6   0   57.70    4.40 143
   6  -6   0   54.70    5.40 150
   6   6   1    0.70    1.40  37
   6   6   1    2.40    1.20 196
  -6   6  -1    3.90    1.20  57
  -6   6  -1    3.00    0.90 111
  -6   6  -1    2.00    1.90 178
  -6  -6  -1    1.60    1.20 127
   6  -6   1    0.40    0.90  21
   6  -6   1    2.80    2.20 150
   6   6   2   23.00    2.30  40
   6   6   2   24.50    2.80 197
  -6   6  -2   21.60    2.40  61
  -6   6  -2   11.50    1.90 115
  -6   6  -2   15.90    3.10 181
  -6  -6  -2   20.00    2.00  74
  -6  -6  -2   23.60    2.40 130
   6  -6   2   24.00    2.50  25
   6  -6   2   11.20    3.20 148
   6   6   3    0.10    1.50 199
  -6   6  -3    1.50    1.10  65
  -6   6  -3   -0.60    0.90 118
  -6   6  -3   -0.80    2.60 183
  -6  -6  -3    1.80    1.20  76
   6  -6   3    0.50    0.90  28
   6  -6   3   -1.80    2.30 147
   6   6   4    2.20    1.40 199
  -6   6  -4    0.90    0.80  69
  -6   6  -4    2.40    1.20 121
  -6   6  -4   -1.60    1.90 186
  -6  -6  -4    0.50    1.00  78
  -6  -6  -4    3.10    1.60 136
   6  -6   4    0.30    0.90  31
   6  -6   4   -1.00    1.50 146
   6  -6   4   -8.80    3.20 162
   6   6   5   17.00    2.50 145
   6   6   5   13.40    2.70 200
  -6   6  -5   12.80    2.00  73
  -6   6  -5   16.40    2.00 124
  -6   6  -5    8.80    3.30 189
  -6  -6  -5   12.90    2.40  80
  -6  -6  -5   19.60    2.50 139
   6  -6   5   16.40    2.30  34
   6  -6   5   10.40    3.00 144
   6   6   6   14.10    2.40 147
   6   6   6   17.10    2.90 200
  -6   6  -6    9.50    1.90  75
  -6   6  -6   10.20    1.80 127
  -6   6  -6   16.20    3.00 191
  -6  -6  -6    9.00    1.70  81
  -6  -6  -6   15.20    2.70 141
   6  -6   6   14.80    2.10  37
   6   6   7    2.00    1.70 149
  -6   6  -7    0.60    3.30 194
  -6  -6  -7    0.80    1.90  83
  -6  -6  -7    0.00    1.40 142
   6   6   8    0.70    2.20 151
  -6   6  -8   -2.70    2.20 196
  -6  -6  -8    0.40    1.60  84
   6   6   9    8.30    2.60 154
  -6   6  -9    0.80    1.90 198
  -6  -6  -9    4.60    2.10  85
  -6   6 -10   15.80    3.80 201
  -6  -6 -10   17.50    3.70  86
  -6  -7  10   27.50    2.90  43
   6  -7 -10   29.70    3.70 118
  -6   7   9    3.20    3.00 162
  -6  -7   9    2.50    1.20  46
   6  -7  -9   -0.70    2.60 119
  -6   7   8   -1.20    2.80 163
  -6  -7   8   -0.50    0.80  49
   6  -7  -8   -1.20    1.60 121
  -6   7   7   -0.20    2.70 164
  -6  -7   7    0.50    0.80  53
   6  -7  -7    2.20    2.00 123
  -6   7   6   90.50    7.70 165
  -6  -7   6   74.00    4.80  57
   6  -7  -6   80.80    5.10 125
   6   7  -5    7.80    1.10   2
  -6   7   5    8.90    3.10 167
  -6  -7   5   10.30    1.30  61
  -6  -7   5    7.60    1.10  92
   6  -7  -5    7.90    2.00 127
   6   7  -4    4.90    1.20   6
  -6   7   4    6.80    1.80  40
  -6   7   4   13.60    3.80 168
  -6  -7   4    4.80    0.90  65
  -6  -7   4    5.40    1.10  96
   6  -7  -4    4.50    1.70 130
   6   7  -3   -0.90    0.90  11
  -6   7   3   -0.70    0.80  44
  -6   7   3   -2.40    1.50  95
  -6   7   3    1.90    2.10 170
  -6  -7   3    0.10    0.60  68
  -6  -7   3   -0.50    0.70 101
   6  -7  -3    2.20    1.60   5
   6  -7  -3   -0.70    0.90 134
   6   7  -2    1.50    0.90  17
  -6   7   2    1.50    1.50  97
  -6   7   2   -1.40    1.90 172
  -6  -7   2    0.10    0.70  71
  -6  -7   2   -0.70    0.70 107
   6  -7  -2    1.30    1.30   7
   6  -7  -2    1.80    1.30 138
   6   7  -1    7.20    1.30  23
   6   7  -1    6.00    1.00 167
  -6   7   1    3.80    1.00  52
  -6   7   1    4.90    1.20  99
  -6   7   1   12.60    3.10 174
  -6  -7   1    7.20    1.20  74
  -6  -7   1    2.30    0.90 113
   6  -7  -1   12.10    1.90   9
   6  -7  -1    8.30    1.30 142
   6   7   0   58.70    4.10  28
  -6   7   0   60.70    5.10  57
  -6   7   0   71.50    4.30 102
  -6   7   0   79.70    6.40 176
  -6  -7   0   70.60    4.70  76
  -6  -7   0   59.10    4.70 118
   6   7   1   21.80    2.30  33
   6   7   1   20.50    2.60 196
  -6   7  -1   18.00    2.00 105
  -6   7  -1   21.10    3.00 179
  -6  -7  -1   24.00    2.30  78
  -6  -7  -1   24.30    2.30 123
   6  -7   1   24.10    2.60  15
   6   7   2    2.80    1.10  37
   6   7   2    3.70    2.30 144
   6   7   2    3.00    1.20 198
  -6   7  -2    4.80    1.10 108
  -6   7  -2    3.80    2.40 181
  -6  -7  -2    5.30    1.50  79
  -6  -7  -2    6.10    1.50 127
   6  -7   2    5.10    1.40  18
   6   7   3    1.70    2.00 145
   6   7   3    0.60    1.20 199
  -6   7  -3   -0.10    1.10 111
  -6   7  -3    5.50    3.50 183
  -6  -7  -3    2.10    0.90  81
   6   7   4    2.60    2.90 146
   6   7   4    2.70    2.10 200
  -6   7  -4    1.40    1.20 115
  -6   7  -4    5.10    2.60 186
  -6  -7  -4    4.40    1.30  82
   6   7   5    0.90    2.80 148
   6   7   5    3.10    1.70 200
  -6   7  -5   -5.80    3.20 188
  -6  -7  -5    3.20    1.70  83
   6   7   6    0.60    3.00 149
  -6   7  -6   -3.60    2.30 191
  -6  -7  -6    1.50    1.80  85
   6   7   7   -1.20    1.90 151
  -6   7  -7    4.20    3.60 193
  -6  -7  -7    2.00    1.50  86
   6   7   8   -7.70    3.10 153
  -6   7  -8    2.80    4.00 196
  -6  -7  -8    3.50    1.80  87
  -6   8   7  146.50   11.20 166
   6  -8  -7  152.70   10.40 126
  -6   8   6    2.00    3.00 167
   6  -8  -6   -0.40    1.20 128
  -6   8   5   55.20    7.00 168
   6  -8  -5   55.00    5.20 131
  -6   8   4   17.30    3.70 170
   6  -8  -4   16.00    2.10 134
  -6   8   3    0.80    4.10 171
   6  -8  -3    3.10    1.40 138
   6   8  -2    5.30    2.70 144
  -6   8   2    2.60    3.00 173
   6  -8  -2    3.10    1.30 142
   6   8  -1    4.50    3.60 144
  -6   8   1    1.10    2.80 175
  -6  -8   1    2.20    0.60  86
   6   8   0    6.50    3.00 145
  -6   8   0    4.20    3.00 177
  -6  -8   0    5.20    0.90  86
   6   8   1   19.80    4.50 146
  -6   8  -1   11.40    4.50 179
  -6  -8  -1   16.40    2.00  86
   6   8   2   -3.90    3.20 147
  -6   8  -2    3.90    3.80 182
  -6  -8  -2    1.30    1.00  86
   6   8   3    1.30    3.50 148
  -6   8  -3    7.90    3.20 184
  -6  -8  -3    5.20    1.50  87
   6   8   4   17.50    4.40 149
  -6   8  -4   18.40    4.70 186
  -6  -8  -4   16.50    2.40  87
   6   8   5   15.00    4.00 150
  -6   8  -5   19.20    4.80 189
  -6  -8  -5   18.00    2.90  88
   6   8   6    3.60    3.50 151
  -6   8  -6    1.30    2.60 191
  -6  -8  -6    1.20    1.40  89
   7   0 -15   -1.10    2.60 113
  -7   0  15   -3.80    2.20  23
   7   0 -14    6.10    2.70 113
  -7   0  14   12.60    2.70  23
   7   0 -13   -1.20    3.10 113
  -7   0  13   -0.70    2.50  23
   7   0 -12   18.00    2.80 114
  -7   0  12   18.30    3.00  24
   7   0 -11   -2.20    2.40 114
  -7   0  11    1.00    2.00  24
  -7   0  11    2.50    2.40  93
   7   0 -10   47.10    4.50   6
   7   0 -10   48.70    4.00 115
  -7   0  10   48.40    4.50  25
  -7   0  10   52.80    5.20  96
   7   0  -9    0.60    1.50   8
   7   0  -9   -2.10    2.10 116
  -7   0   9    3.80    2.00  26
  -7   0   9   -1.10    1.20  98
   7   0  -8   12.40    2.40  10
   7   0  -8   23.10    2.70 118
  -7   0   8   19.30    2.50  28
  -7   0   8   13.80    2.50 100
   7   0  -7   -1.30    1.20  13
   7   0  -7    0.90    1.50 119
  -7   0   7    1.80    1.30  29
  -7   0   7    0.00    1.00 103
  -7   0   7    0.10    0.90 164
   7   0  -6   18.70    2.40  16
   7   0  -6   20.60    2.40 121
  -7   0   6   21.70    2.40  31
  -7   0   6   21.70    2.30 106
  -7   0   6   24.40    2.40 166
   7   0  -5    0.50    1.10  19
   7   0  -5   -3.90    1.60 124
  -7   0   5   -0.50    1.50  34
  -7   0   5    0.00    0.90 109
  -7   0   5    0.90    1.30 169
   7   0  -4  117.90    6.70  22
   7   0  -4  113.20    5.80 126
  -7   0   4  107.90    6.50  36
  -7   0   4  115.60    6.60 112
  -7   0   4  119.60    6.50 173
   7   0  -3    0.30    0.90  26
   7   0  -3   -2.60    1.10 129
  -7   0   3    1.00    1.00  39
  -7   0   3    0.90    1.10 116
  -7   0   3   -0.80    1.10 176
   7   0  -2   -1.00    1.60  29
   7   0  -2    1.50    1.10 132
   7   0  -2    3.60    1.60 164
  -7   0   2   -0.10    0.90  42
  -7   0   2    4.10    1.50 119
  -7   0   2    3.10    1.10 180
   7   0  -1    2.20    1.20  33
   7   0  -1   -1.10    1.00 136
   7   0  -1   -0.20    1.00 168
  -7   0   1   -0.50    0.90  46
  -7   0   1    0.50    0.90 123
  -7   0   1   -0.30    1.20 183
   7   0   0   83.30    4.80  36
   7   0   0   76.30    4.50 139
   7   0   0   77.90    5.40 172
  -7   0   0   88.20    5.20  49
  -7   0   0   85.50    4.80 126
  -7   0   0   88.10    4.60 187
   7   0   1    1.10    1.30 143
   7   0   1    2.70    1.00 175
  -7   0  -1    0.20    0.80  53
  -7   0  -1   -0.40    1.00 190
   7   0   2  402.80   17.10  43
   7   0   2  410.10   19.30 178
  -7   0  -2  396.30   18.10  56
  -7   0  -2  391.80   19.20 133
  -7   0  -2  364.30   16.30 193
   7   0   3   -0.70    1.00  45
   7   0   3   -1.80    1.60 180
  -7   0  -3    2.20    1.40  59
  -7   0  -3    0.20    0.90 135
  -7   0  -3    1.60    1.70 195
   7   0   4    0.30    1.70  48
   7   0   4   -1.50    1.30 182
  -7   0  -4    1.40    1.60  63
  -7   0  -4    1.30    1.40 138
  -7   0  -4    2.70    1.30 198
   7   0   5   -1.20    1.70  49
   7   0   5   -3.10    1.30 184
  -7   0  -5   -0.30    1.50  65
  -7   0  -5    0.30    1.40 139
  -7   0  -5    0.70    1.30 200
   7   0   6   12.60    2.50  51
   7   0   6    7.10    2.00 185
  -7   0  -6   17.80    2.40  68
  -7   0  -6   15.50    2.40 141
  -7   0  -6   16.80    2.30 202
   7   0   7    2.00    2.20  52
   7   0   7    0.50    1.80 186
  -7   0  -7    0.70    1.80  71
  -7   0  -7    1.20    1.70 142
  -7   0  -7    1.10    1.40 204
   7   0   8   30.30    3.70  53
   7   0   8   20.80    3.90 187
  -7   0  -8   25.20    2.80  73
  -7   0  -8   18.00    2.80 206
   7   0   9   -0.20    1.80  54
   7   0   9   -0.20    0.70 156
  -7   0  -9    1.40    1.80  75
  -7   0  -9    0.70    1.70 208
  -7   0 -10   68.60    6.70  77
  -7   0 -10   68.70    5.60 209
  -7   0 -11    2.00    1.70  79
  -7   0 -11    0.90    2.00 211
  -7   0 -12    1.30    1.90  81
  -7   0 -12    0.80    1.90 212
  -7   0 -13   -2.40    3.20  82
   7   1 -15    3.60    3.60 114
  -7   1  15   10.20    4.10  23
  -7  -1  15    4.00    3.00  24
   7  -1 -15    0.90    3.90 113
   7   1 -14   33.20    4.20 114
  -7   1  14   34.50    4.80  23
  -7  -1  14   31.80    4.40  24
   7  -1 -14   25.60    4.10 113
   7   1 -13    7.00    2.60 114
  -7   1  13   11.40    2.70  23
  -7  -1  13   12.00    2.60  24
  -7  -1  13    9.40    2.30 211
   7  -1 -13   11.60    2.90 113
   7   1 -12    9.70    3.10 115
  -7   1  12   12.50    3.10  24
  -7  -1  12   11.10    2.90  25
  -7  -1  12   11.00    2.50  91
   7  -1 -12   17.20    3.70 114
   7   1 -11    2.00    1.90 115
  -7   1  11    2.70    1.70  24
  -7  -1  11    3.10    1.70  25
  -7  -1  11    3.00    2.40  93
   7  -1 -11    3.50    1.90 114
   7   1 -10   23.50    3.00 116
  -7   1  10   25.10    2.90  25
  -7   1  10   20.70    2.90  95
  -7  -1  10   32.40    3.20  26
  -7  -1  10   29.90    3.50  96
   7  -1 -10   22.70    3.30   5
   7  -1 -10   26.80    3.30 115
   7   1  -9    3.30    1.70   8
   7   1  -9    3.90    1.70 117
  -7   1   9    7.50    1.90  26
  -7   1   9    7.80    2.20  98
  -7  -1   9    3.50    1.60  27
  -7  -1   9    3.50    1.60  98
   7  -1  -9    6.40    2.70   8
   7  -1  -9    4.00    1.80 116
   7   1  -8   22.40    3.10  11
   7   1  -8   26.70    2.80 119
  -7   1   8   32.90    2.80  27
  -7   1   8   23.40    3.20 100
  -7  -1   8   33.90    3.00  29
  -7  -1   8   31.10    3.20 101
  -7  -1   8   37.80    3.00 163
   7  -1  -8   30.70    3.30  10
   7  -1  -8   31.20    3.30 117
   7   1  -7   59.70    4.80  13
   7   1  -7   69.40    4.40 120
  -7   1   7   56.30    5.10  29
  -7   1   7   56.80    4.40 102
  -7   1   7   70.40    4.50 163
  -7  -1   7   52.80    4.50  30
  -7  -1   7   69.80    4.70 103
  -7  -1   7   71.50    4.00 166
   7  -1  -7   69.40    5.00  12
   7  -1  -7   71.10    5.50 119
   7   1  -6  196.60   11.40  16
   7   1  -6  191.50    9.10 122
  -7   1   6  214.40   11.70  31
  -7   1   6  201.80   11.20 105
  -7   1   6  209.10    8.70 165
  -7  -1   6  183.70   10.70  32
  -7  -1   6  201.50   10.90 106
  -7  -1   6  193.20    8.50 170
   7  -1  -6  201.50   10.50  15
   7  -1  -6  205.90    9.40 121
   7   1  -5    6.40    1.90  19
   7   1  -5    7.00    1.60 125
  -7   1   5    6.60    1.50  33
  -7   1   5    5.30    1.30 108
  -7   1   5    8.70    1.80 167
  -7  -1   5    9.00    1.60  35
  -7  -1   5   10.10    1.80 109
  -7  -1   5    9.00    1.40 173
   7  -1  -5    8.20    1.60  18
   7  -1  -5    5.50    1.70 123
   7   1  -4   19.40    2.30  23
   7   1  -4   20.20    2.40 127
  -7   1   4   18.80    2.20  35
  -7   1   4   20.20    2.60 111
  -7   1   4   23.10    2.30 170
  -7  -1   4   27.50    2.50  37
  -7  -1   4   21.80    2.50 113
  -7  -1   4   20.90    1.80 177
   7  -1  -4   19.20    2.60  21
   7  -1  -4   25.10    2.50 125
   7   1  -3    3.30    1.50  26
   7   1  -3    7.70    1.80 131
  -7   1   3    8.70    1.40  38
  -7   1   3    2.40    1.10 115
  -7   1   3    5.40    1.30 173
  -7  -1   3   10.60    1.80  41
  -7  -1   3    3.00    1.30 116
  -7  -1   3    7.50    1.20 181
   7  -1  -3    5.10    1.40  25
   7  -1  -3    3.80    1.40 128
   7   1  -2   11.90    1.60  30
   7   1  -2   10.80    1.70 134
   7   1  -2   14.20    1.80 165
  -7   1   2   14.50    2.00  41
  -7   1   2   10.70    1.60 118
  -7   1   2   14.30    2.00 176
  -7  -1   2    9.20    1.50  44
  -7  -1   2   10.60    1.50 120
  -7  -1   2   13.50    1.70 185
   7  -1  -2    8.10    1.70  28
   7  -1  -2   13.50    2.10 131
   7  -1  -2   13.10    1.80 162
   7   1  -1    0.80    1.10  34
   7   1  -1    0.50    0.90 137
   7   1  -1    1.30    1.20 170
  -7   1   1   -1.20    0.90  45
  -7   1   1   -1.00    1.20 122
  -7   1   1    1.50    1.10 180
  -7  -1   1    0.00    0.90  47
  -7  -1   1   -0.30    0.80 124
  -7  -1   1   -0.10    0.80 189
   7  -1  -1   -0.50    1.60  32
   7  -1  -1    0.80    1.20 135
   7  -1  -1   -1.50    1.60 165
   7   1   0    2.60    1.10  37
   7   1   0    3.90    1.50 141
   7   1   0    5.70    1.20 175
  -7   1   0    1.00    1.30  48
  -7   1   0    0.70    0.90 125
  -7   1   0    2.50    1.30 183
  -7  -1   0    7.30    1.50  51
  -7  -1   0    2.50    1.10 127
  -7  -1   0    1.70    0.90 192
   7  -1   0    2.80    1.20  35
   7  -1   0    8.10    1.90 138
   7  -1   0    0.80    1.30 169
   7   1   1   80.40    5.00  40
   7   1   1   80.50    4.80 178
  -7   1  -1   91.40    5.20  52
  -7   1  -1   92.70    5.90 128
  -7   1  -1   89.80    4.80 186
  -7  -1  -1   80.50    5.00  54
  -7  -1  -1   88.40    5.40 130
  -7  -1  -1   87.70    4.80 195
   7  -1   1   92.40    4.50  38
   7  -1   1   83.10    4.80 142
   7  -1   1   82.60    5.90 172
   7   1   2  200.80    9.10  43
   7   1   2  209.70    8.90 181
  -7   1  -2  210.80   10.40  55
  -7   1  -2  212.90   12.10 131
  -7   1  -2  190.10   10.00 189
  -7  -1  -2  204.70   10.30  58
  -7  -1  -2  190.20   10.10 133
  -7  -1  -2  203.50   10.40 198
   7  -1   2  212.60   10.50  41
   7  -1   2  196.90   11.40 175
   7   1   3    0.50    1.10  46
   7   1   3    2.80    1.70 184
  -7   1  -3    1.80    1.10  59
  -7   1  -3    1.30    1.00 134
  -7   1  -3    0.10    1.20 192
  -7  -1  -3    1.00    1.10  61
  -7  -1  -3   -0.90    1.00 136
  -7  -1  -3    0.80    1.00 200
   7  -1   3    1.30    1.20  44
   7  -1   3    0.30    1.20 177
   7   1   4  261.60   12.10  48
   7   1   4  272.70   14.50 185
  -7   1  -4  260.80   13.00  62
  -7   1  -4  242.90   13.90 136
  -7   1  -4  253.30   11.50 194
  -7  -1  -4  258.40   15.00  64
  -7  -1  -4  239.40   13.30 138
  -7  -1  -4  258.40   12.10 202
   7  -1   4  256.80   12.20  46
   7  -1   4  234.10   13.70 179
   7   1   5  174.80    9.80  50
   7   1   5  171.50    9.30 187
  -7   1  -5  154.20    9.70  65
  -7   1  -5  173.50   10.50 138
  -7   1  -5  144.90    8.30 197
  -7  -1  -5  163.40   10.00  66
  -7  -1  -5  169.80   11.20 140
  -7  -1  -5  161.70    8.10 204
   7  -1   5  171.10    9.20  48
   7  -1   5  159.80    9.10 181
   7   1   6    1.00    1.40  52
   7   1   6    0.80    1.60 188
  -7   1  -6    3.20    1.30  68
  -7   1  -6    3.00    1.50 140
  -7   1  -6    1.40    1.30 199
  -7  -1  -6    2.50    1.30  69
  -7  -1  -6   -0.20    1.00 142
  -7  -1  -6    2.10    1.40 206
   7  -1   6    1.50    1.60  50
   7  -1   6    1.40    1.60 182
   7   1   7    1.20    1.70  53
   7   1   7    2.00    2.50 189
  -7   1  -7    0.20    1.20  70
  -7   1  -7    2.40    1.50 201
  -7  -1  -7    2.50    1.50  71
  -7  -1  -7    0.90    1.20 143
  -7  -1  -7    1.10    2.10 207
   7  -1   7    0.50    2.10  51
   7  -1   7    0.20    0.90 161
   7  -1   7   -2.60    1.70 183
   7   1   8   -0.30    1.80  54
   7   1   8    0.40    2.10 189
  -7   1  -8    3.10    2.10  73
  -7   1  -8   -5.10    2.10 142
  -7   1  -8   -1.50    1.40 203
  -7  -1  -8   -1.90    1.80  74
  -7  -1  -8    0.50    1.50 209
   7  -1   8   -0.40    2.50  52
   7  -1   8    1.40    1.20 156
   7  -1   8    1.60    2.20 184
  -7   1  -9    1.50    1.50  75
  -7   1  -9    3.20    1.70 205
  -7  -1  -9    0.80    2.30  76
  -7  -1  -9    1.60    2.30 211
   7  -1   9    7.20    3.10  53
   7  -1   9    4.60    1.00 149
  -7   1 -10   60.00    5.50  77
  -7   1 -10   51.80    4.90 207
  -7  -1 -10   62.20    5.50  78
  -7  -1 -10   53.90    4.60 212
   7  -1  10   42.10    5.00  54
  -7   1 -11  128.80    9.70  79
  -7   1 -11  123.20    9.90 209
  -7  -1 -11  139.90   10.00  79
  -7   1 -12   37.20    4.80  81
  -7   1 -12   35.70    4.40 210
  -7  -1 -12   36.00    4.80  81
  -7   1 -13   14.10    3.80  82
  -7   1 -13   11.50    3.20 212
  -7  -1 -13   13.50    3.30  83
   7   2 -15    1.30    3.90 115
  -7   2  15    2.40    2.50  23
  -7  -2  15    7.50    3.30  25
   7  -2 -15    2.50    3.90 113
   7   2 -14   12.40    3.20 115
  -7   2  14   13.00    2.90  23
  -7  -2  14   12.00    2.60  25
   7  -2 -14    9.50    3.20 113
   7   2 -13   27.10    3.80 115
  -7   2  13   29.40    4.20  23
  -7  -2  13   29.90    3.70  25
  -7  -2  13   27.80    4.00  89
   7  -2 -13   35.60    4.40 113
   7   2 -12   23.60    3.60 116
  -7   2  12   26.40    3.90  24
  -7  -2  12   30.80    3.50  26
  -7  -2  12   26.60    3.50  91
  -7  -2  12   22.20    2.70 207
   7  -2 -12   29.70    4.30 114
   7   2 -11    7.90    2.80 117
  -7   2  11    3.60    1.70  24
  -7  -2  11    9.00    2.40  27
  -7  -2  11    9.30    2.20  93
  -7  -2  11    8.60    1.60 210
   7  -2 -11    4.00    2.00 114
   7   2 -10    3.40    2.30 117
  -7   2  10    2.40    1.60  25
  -7  -2  10    0.80    1.80  27
  -7  -2  10    2.80    1.60  95
  -7  -2  10    1.60    0.80 212
   7  -2 -10    1.30    2.70   5
   7  -2 -10    2.00    1.80 115
   7   2  -9   33.90    3.60   7
   7   2  -9   29.30    3.20 119
  -7   2   9   28.10    3.10  26
  -7   2   9   31.80    3.60  97
  -7  -2   9   31.80    3.40  29
  -7  -2   9   32.30    3.30  97
  -7  -2   9   24.40    2.30 164
   7  -2  -9   41.10    3.80   7
   7  -2  -9   19.80    3.00 116
   7   2  -8    6.90    1.80  10
   7   2  -8    4.90    1.70 120
  -7   2   8    5.10    1.70  27
  -7   2   8    5.50    1.70  99
  -7  -2   8    4.40    1.40  30
  -7  -2   8    6.60    1.50 100
  -7  -2   8    5.90    1.10 168
   7  -2  -8    2.50    1.70   9
   7  -2  -8    4.30    1.80 117
   7   2  -7    0.70    1.20  13
   7   2  -7    0.70    1.20 122
  -7   2   7   -0.80    1.20  29
  -7   2   7    0.20    1.60 101
  -7   2   7    0.40    1.30 162
  -7  -2   7    0.50    1.20  32
  -7  -2   7   -0.10    1.10 103
  -7  -2   7    1.30    0.90 171
   7  -2  -7    0.10    1.70  11
   7  -2  -7   -1.00    1.40 119
   7   2  -6   17.30    2.20  16
   7   2  -6   14.80    2.00 124
  -7   2   6   20.70    2.80  31
  -7   2   6   18.20    2.50 104
  -7   2   6   13.50    2.10 164
  -7  -2   6   17.10    2.10  34
  -7  -2   6   16.90    2.10 106
  -7  -2   6   17.80    1.50 176
   7  -2  -6   15.70    2.10  14
   7  -2  -6   22.20    2.90 121
   7   2  -5   29.60    3.10 127
  -7   2   5   22.70    2.50  33
  -7   2   5   29.30    3.20 107
  -7   2   5   34.20    3.00 166
  -7  -2   5   30.30    3.00  37
  -7  -2   5   29.10    2.70 109
  -7  -2   5   27.00    2.00 181
   7  -2  -5   25.40    2.70  17
   7  -2  -5   25.00    2.60 123
   7   2  -4   19.30    1.90  23
   7   2  -4   19.20    2.50 129
  -7   2   4   13.50    1.90  35
  -7   2   4   10.50    1.80 110
  -7   2   4   17.00    2.20 169
  -7  -2   4   16.30    2.00  39
  -7  -2   4   20.10    2.10 113
  -7  -2   4   16.20    1.40 186
   7  -2  -4   19.10    2.20  20
   7  -2  -4   16.80    1.90 125
   7   2  -3   27.60    2.70  27
   7   2  -3   22.10    2.60 133
  -7   2   3   30.60    2.80  38
  -7   2   3   27.90    2.70 113
  -7   2   3   36.80    3.10 171
  -7  -2   3   29.00    2.70  43
  -7  -2   3   33.90    2.80 117
  -7  -2   3   28.30    2.10 190
   7  -2  -3   32.70    2.80  23
   7  -2  -3   35.50    2.90 128
   7   2  -2  136.60    6.10  30
   7   2  -2  138.40    6.50 136
   7   2  -2  124.90    6.40 167
  -7   2   2  135.40    7.60  41
  -7   2   2  117.10    7.30 116
  -7   2   2  139.40    7.50 174
  -7  -2   2  133.40    7.70  46
  -7  -2   2  127.60    6.60 120
  -7  -2   2  126.70    5.90 194
   7  -2  -2  121.30    8.10  26
   7  -2  -2  130.80    6.40 131
   7   2  -1    2.40    1.10  34
   7   2  -1    4.40    1.30 139
   7   2  -1    3.30    0.90 173
  -7   2   1    4.60    1.60  45
  -7   2   1    1.70    0.90 120
  -7   2   1    4.00    1.40 177
  -7  -2   1    3.20    1.10  49
  -7  -2   1    4.10    1.10 124
  -7  -2   1    2.10    1.00 197
   7  -2  -1    4.20    1.40  30
   7  -2  -1    1.20    1.60 135
   7  -2  -1    3.60    1.50 163
   7   2   0   46.20    3.50  37
   7   2   0   51.20    3.60 143
   7   2   0   46.60    3.10 178
  -7   2   0   55.40    4.00  48
  -7   2   0   48.00    3.60 123
  -7   2   0   43.00    3.60 180
  -7  -2   0   50.30    3.50  53
  -7  -2   0   53.90    3.80 127
  -7  -2   0   41.30    2.60 199
   7  -2   0   51.90    3.10  33
   7  -2   0   47.50    3.20 138
   7  -2   0   46.10    3.70 166
   7   2   1   21.30    2.20  41
   7   2   1   14.20    2.10 182
  -7   2  -1   13.60    2.00  52
  -7   2  -1   19.50    2.30 126
  -7   2  -1   18.30    2.00 183
  -7  -2  -1   19.20    2.00  56
  -7  -2  -1   18.60    2.00 131
  -7  -2  -1   15.40    1.80 202
   7  -2   1   17.40    2.20  36
   7  -2   1   20.30    2.00 142
   7  -2   1   15.40    2.60 169
   7   2   2  132.50    8.00  44
   7   2   2  137.60    7.90 184
  -7   2  -2  134.90    7.80  55
  -7   2  -2  134.60    8.80 129
  -7   2  -2  134.80    6.90 186
  -7  -2  -2  120.40    7.40  59
  -7  -2  -2  141.30    8.00 134
  -7  -2  -2  144.30    7.60 204
   7  -2   2  145.00    9.80  39
   7  -2   2  133.90    9.00 171
   7   2   3   18.10    2.20  46
   7   2   3   22.50    2.80 187
  -7   2  -3   19.70    2.10  59
  -7   2  -3   12.80    2.00 132
  -7   2  -3   17.80    2.40 189
  -7  -2  -3   16.30    2.20  62
  -7  -2  -3   20.80    2.20 136
  -7  -2  -3   18.30    2.10 205
   7  -2   3   13.00    2.00  42
   7  -2   3   10.70    2.10 174
   7   2   4  155.30    9.00  49
   7   2   4  149.40    7.80 188
  -7   2  -4  127.00    7.60  62
  -7   2  -4  144.20   10.10 134
  -7   2  -4  143.50    8.40 192
  -7  -2  -4  134.20    8.80  65
  -7  -2  -4  141.80    7.70 139
  -7  -2  -4  151.70    7.30 207
   7  -2   4  136.10    8.10  44
   7  -2   4  151.30   10.00 176
   7   2   5   47.10    4.40  50
   7   2   5   39.60    4.40 190
  -7   2  -5   38.00    3.70  65
  -7   2  -5   34.10    3.30 137
  -7   2  -5   49.70    3.80 194
  -7  -2  -5   33.30    3.20  68
  -7  -2  -5   44.80    4.10 140
  -7  -2  -5   40.70    3.40 208
   7  -2   5   47.90    4.00  47
   7  -2   5   37.10    3.70 177
   7   2   6   -0.40    1.50  52
   7   2   6    5.60    2.30 190
  -7   2  -6    0.60    1.30  68
  -7   2  -6    1.30    1.10 138
  -7   2  -6    3.70    2.40 197
  -7  -2  -6   -0.30    1.10  70
  -7  -2  -6    0.70    1.20 142
  -7  -2  -6    1.60    1.30 210
   7  -2   6   -0.50    2.00  48
   7  -2   6    3.30    1.20 159
   7  -2   6    1.60    2.00 179
   7   2   7   27.10    3.50  53
   7   2   7   28.00    3.50 191
  -7   2  -7   28.70    3.20 140
  -7   2  -7   25.40    3.20 199
  -7  -2  -7   19.70    2.90  72
  -7  -2  -7   25.60    3.30 143
  -7  -2  -7   29.80    3.10 211
   7  -2   7   16.60    2.60  50
   7  -2   7   24.20    2.50 155
   7  -2   7   20.30    3.40 180
   7   2   8   69.20    6.40 191
  -7   2  -8   91.70    5.70  73
  -7   2  -8   74.00    6.10 201
  -7  -2  -8   77.90    6.40  75
   7  -2   8   79.20    6.50  51
   7  -2   8   87.10    5.30 151
  -7   2  -9    2.00    1.60  75
  -7   2  -9   -0.50    1.40 203
  -7  -2  -9   -0.30    2.20  77
   7  -2   9    0.20    2.00  52
   7  -2   9    3.40    1.30 146
   7   2  10   45.20    2.50 153
  -7   2 -10   51.80    5.00  77
  -7   2 -10   39.70    4.30 205
  -7  -2 -10   59.10    5.30  78
   7  -2  10   41.40    5.10  53
  -7   2 -11    6.60    1.90  79
  -7   2 -11    1.70    1.90 207
  -7  -2 -11    1.50    1.80  80
   7  -2  11   -0.60    4.20  53
  -7   2 -12   14.90    3.00  81
  -7   2 -12   22.30    4.10 209
  -7  -2 -12   16.30    3.50  82
  -7   2 -13    0.90    2.00  83
  -7   2 -13    2.10    2.20 210
  -7  -2 -13    3.60    3.40  83
   7   3 -14    4.60    2.30 116
  -7   3  14    4.40    2.50  23
  -7  -3  14    0.90    1.90  26
   7  -3 -14    5.90    2.90 113
   7   3 -13   -0.50    1.90 117
  -7   3  13    5.70    2.90  23
  -7  -3  13    1.40    1.60  27
   7  -3 -13    3.70    3.40 113
   7   3 -12   23.10    3.90 117
  -7   3  12   23.00    3.40  24
  -7  -3  12   31.00    3.70  27
  -7  -3  12   17.20    3.90  90
  -7  -3  12   26.60    2.80 162
   7  -3 -12   24.70    3.50 114
   7   3 -11   -0.30    1.70 118
  -7   3  11   -2.10    2.10  25
  -7  -3  11   -0.10    1.20  28
  -7  -3  11    0.20    1.50  92
  -7  -3  11   -0.30    0.90 164
  -7  -3  11   -0.40    0.90 200
   7  -3 -11   -4.70    2.60 115
   7   3 -10    4.40    2.20 119
  -7   3  10    4.00    2.00  25
  -7  -3  10    4.90    1.60  94
  -7  -3  10    5.70    1.10 167
  -7  -3  10   11.90    1.20 202
   7  -3 -10    9.60    3.20   3
   7  -3 -10    7.20    2.30 115
   7   3  -9    0.40    2.50   7
   7   3  -9    0.90    1.60 121
  -7   3   9    4.30    1.70  26
  -7  -3   9   -0.70    1.70  31
  -7  -3   9    2.50    1.90  97
  -7  -3   9    0.60    0.80 172
  -7  -3   9   -0.10    0.60 203
   7  -3  -9   -0.80    2.40   6
   7  -3  -9   -2.20    1.50 116
   7   3  -8  151.30    9.10   9
   7   3  -8  146.80    7.70 122
  -7   3   8  175.00   10.50  28
  -7   3   8  149.80   10.00  98
  -7  -3   8  170.50    9.90  32
  -7  -3   8  141.60    8.90  99
  -7  -3   8  154.10    6.50 178
  -7  -3   8  159.00    6.50 205
   7  -3  -8  170.90   10.10   8
   7  -3  -8  161.90    8.90 118
   7   3  -7   66.10    5.50  12
   7   3  -7   77.00    4.50 124
  -7   3   7   65.00    5.50  29
  -7   3   7   65.30    5.60 100
  -7   3   7   81.90    5.70 162
  -7  -3   7   70.80    4.70  34
  -7  -3   7   70.30    5.10 102
  -7  -3   7   65.00    3.20 185
  -7  -3   7   79.10    3.20 208
   7  -3  -7   67.10    5.00  10
   7  -3  -7   80.60    5.30 119
   7   3  -6   42.30    3.70  15
   7   3  -6   32.90    3.10 127
  -7   3   6   37.60    3.20  31
  -7   3   6   35.90    3.40 102
  -7   3   6   34.20    3.50 164
  -7  -3   6   38.00    3.40  37
  -7  -3   6   31.20    2.80 105
  -7  -3   6   29.80    1.50 193
   7  -3  -6   42.20    3.60  12
   7  -3  -6   38.10    3.60 121
   7   3  -5   60.30    4.30  19
   7   3  -5   69.50    4.20 129
  -7   3   5   62.30    5.20  33
  -7   3   5   65.90    4.70 105
  -7   3   5   62.70    4.50 166
  -7  -3   5   69.00    4.20  39
  -7  -3   5   75.30    4.70 109
   7  -3  -5   57.60    4.30  15
   7  -3  -5   62.10    4.40 123
   7   3  -4   26.70    2.50  22
   7   3  -4   28.00    2.50 132
  -7   3   4   35.90    3.10  36
  -7   3   4   27.50    2.70 108
  -7   3   4   31.60    3.10 168
  -7  -3   4   20.10    2.20  42
  -7  -3   4   34.90    2.70 112
  -7  -3   4   27.10    1.40 202
   7  -3  -4   26.60    2.80  18
   7  -3  -4   21.80    2.60 126
   7   3  -3    4.20    1.30  26
   7   3  -3    6.20    1.70 135
  -7   3   3    5.30    1.60  38
  -7   3   3    8.50    1.70 111
  -7   3   3    7.00    2.20 171
  -7  -3   3    7.00    1.30  45
  -7  -3   3    6.40    1.40 116
  -7  -3   3    5.70    0.60 204
   7  -3  -3    5.10    1.40  21
   7   3  -2    4.50    1.30  30
   7   3  -2    5.00    1.60 139
   7   3  -2    6.20    1.20 168
  -7   3   2    4.30    1.60  42
  -7   3   2    7.30    1.50 114
  -7   3   2    3.90    1.70 173
  -7  -3   2    8.50    1.70  49
  -7  -3   2    6.70    1.30 120
  -7  -3   2    6.10    0.90 206
   7  -3  -2    6.20    1.50  24
   7  -3  -2    7.20    1.70 132
   7   3  -1  102.30    5.60  34
   7   3  -1   98.60    5.00 142
   7   3  -1   97.20    5.50 175
  -7   3   1  105.00    6.20  45
  -7   3   1   95.20    6.10 117
  -7   3   1  103.60    5.90 176
  -7  -3   1  103.40    6.00  52
  -7  -3   1  110.10    5.70 124
  -7  -3   1  103.80    4.70 207
   7  -3  -1   99.60    6.90  27
   7  -3  -1  103.10    5.30 135
   7   3   0   11.10    1.80  37
   7   3   0   18.30    2.10 181
  -7   3   0   15.80    2.10  48
  -7   3   0   12.00    1.90 121
  -7   3   0   11.50    2.60 179
  -7  -3   0   11.00    1.70  55
  -7  -3   0   10.40    1.60 127
  -7  -3   0   17.80    1.40 208
   7  -3   0   17.80    2.40  31
   7  -3   0   16.00    2.20 138
   7  -3   0   10.40    2.50 163
   7   3   1    1.40    1.40  40
   7   3   1    2.00    1.30 184
  -7   3  -1    2.50    1.10  52
  -7   3  -1    1.60    1.00 124
  -7   3  -1    5.10    2.10 181
  -7  -3  -1    3.70    1.40  59
  -7  -3  -1    0.40    1.10 130
  -7  -3  -1    3.40    1.00 209
   7  -3   1    1.50    1.10  34
   7  -3   1    1.10    1.10 142
   7  -3   1    1.50    1.70 166
   7   3   2    3.80    1.60  43
   7   3   2    1.30    1.40 187
  -7   3  -2    0.10    1.20  56
  -7   3  -2    3.60    1.20 127
  -7   3  -2    3.20    1.60 184
  -7  -3  -2    0.60    1.40  62
  -7  -3  -2    2.00    1.40 133
  -7  -3  -2    0.90    0.90 210
   7  -3   2   -0.60    1.00  37
   7  -3   2   -1.00    1.40 168
   7   3   3    0.00    1.10  46
   7   3   3   -2.50    1.50 189
  -7   3  -3   -0.60    1.00  59
  -7   3  -3    0.30    1.30 130
  -7   3  -3    2.00    1.50 187
  -7  -3  -3    3.00    1.60  65
  -7  -3  -3   -0.20    0.90 136
  -7  -3  -3    0.60    1.00 211
   7  -3   3   -0.30    1.50  40
   7  -3   3    2.10    2.40 160
   7  -3   3   -0.10    2.10 170
   7   3   4   19.70    2.50  48
   7   3   4   22.10    2.80 191
  -7   3  -4   23.40    2.40  62
  -7   3  -4   20.80    2.60 132
  -7   3  -4   18.30    2.90 190
  -7  -3  -4   23.90    2.70  67
  -7  -3  -4   31.80    3.30 138
  -7  -3  -4   24.20    2.30 212
   7  -3   4   23.50    2.70  42
   7  -3   4   24.40    2.80 158
   7  -3   4   19.40    3.10 172
   7   3   5   37.20    3.70  50
   7   3   5   29.20    3.10 192
  -7   3  -5   24.40    3.40  65
  -7   3  -5   33.00    4.30 134
  -7   3  -5   31.20    3.50 192
  -7  -3  -5   30.50    3.40  70
  -7  -3  -5   32.80    3.20 140
   7  -3   5   35.40    3.70  44
   7  -3   5   29.90    3.20 156
   7  -3   5   25.60    3.40 174
   7   3   6   70.70    4.70  52
   7   3   6   58.70    5.70 193
  -7   3  -6   62.00    5.30  68
  -7   3  -6   62.90    5.40 136
  -7   3  -6   53.50    5.40 195
  -7  -3  -6   60.90    4.90  72
  -7  -3  -6   58.70    5.30 142
   7  -3   6   59.70    4.90  46
   7  -3   6   66.70    4.30 154
   7  -3   6   67.50    6.00 175
   7   3   7   27.90    3.60 193
  -7   3  -7   33.90    3.30  71
  -7   3  -7   29.00    3.30 197
  -7  -3  -7   30.50    3.50  74
  -7  -3  -7   23.70    3.30 143
   7  -3   7   31.80    3.60  48
   7  -3   7   29.00    2.80 151
   7  -3   7   24.50    4.60 177
  -7   3  -8    7.90    2.30  73
  -7   3  -8    2.70    1.80 199
  -7  -3  -8    4.30    1.90  76
   7  -3   8    6.10    2.20  49
   7  -3   8    5.90    1.70 147
   7   3   9    3.40    1.70 146
  -7   3  -9    5.90    2.30  76
  -7   3  -9    5.40    2.10 201
  -7  -3  -9    1.20    1.50  78
   7  -3   9    0.30    1.80  50
   7   3  10    0.20    1.20 152
  -7   3 -10    2.40    1.60  78
  -7   3 -10   -0.40    1.70 203
  -7  -3 -10   -4.90    2.30  80
   7  -3  10    2.80    2.40  51
  -7   3 -11   63.40    6.10  80
  -7   3 -11   47.20    5.80 205
  -7  -3 -11   49.10    6.00  81
  -7   3 -12   96.50   10.20  82
  -7   3 -12  107.70    9.30 207
  -7  -3 -12   79.10    8.90  83
  -7   4  14    0.50    2.00  24
  -7  -4  14    0.90    1.70  28
   7  -4 -14   -4.10    2.60 114
  -7   4  13    1.80    2.00  24
  -7  -4  13    1.40    1.70  29
   7  -4 -13   -2.10    2.20 114
   7   4 -12    2.10    2.60 120
  -7   4  12    1.70    2.50  25
  -7  -4  12    0.00    2.10  30
   7  -4 -12    1.60    3.10 115
   7   4 -11   14.00    3.10 121
  -7   4  11   13.20    2.70  25
  -7  -4  11   11.40    2.40  31
  -7  -4  11    8.50    2.70  90
   7  -4 -11   14.80    2.90 115
   7  -4 -11    6.60    4.30 160
   7   4 -10    6.90    2.00 122
  -7   4  10    4.10    1.70  26
  -7  -4  10    5.20    1.60  32
  -7  -4  10    7.90    2.30  93
   7  -4 -10    8.00    2.40   2
   7  -4 -10    5.80    5.50 116
   7  -4 -10    6.80    2.60 160
   7   4  -9    1.00    2.00 123
  -7   4   9   -0.60    1.50  27
  -7  -4   9    0.60    1.40  33
  -7  -4   9    0.50    1.10  95
   7  -4  -9    0.00    2.00   4
   7  -4  -9    0.60    1.50 117
   7  -4  -9    0.40    2.10 161
   7   4  -8   10.60    2.50   8
   7   4  -8   12.50    2.00 125
  -7   4   8   13.40    2.60  28
  -7  -4   8   15.00    2.10  35
  -7  -4   8    8.20    2.00  98
   7  -4  -8   12.50    2.30   6
   7  -4  -8    6.20    2.60 118
   7  -4  -8    8.80    2.20 161
   7   4  -7  101.90    6.10  11
   7   4  -7  103.50    7.20 127
  -7   4   7  105.30    7.70  30
  -7   4   7   84.20    7.70  98
  -7   4   7   99.30    6.80 163
  -7  -4   7   96.50    7.30  37
  -7  -4   7  117.60    6.90 101
   7  -4  -7  101.70    7.20   8
   7  -4  -7  101.10    6.70 120
   7   4  -6    6.90    1.80  14
   7   4  -6   12.60    2.00 130
  -7   4   6   12.80    2.20  32
  -7   4   6   11.40    2.10 100
  -7   4   6    6.50    2.70 164
  -7  -4   6   11.10    1.80  40
   7  -4  -6   11.00    2.40  10
   7  -4  -6   11.70    2.00 122
   7   4  -5  180.80   11.60  17
   7   4  -5  195.30    9.50 132
  -7   4   5  166.90   10.00  34
  -7   4   5  190.30   10.90 103
  -7   4   5  178.00   10.70 166
  -7  -4   5  190.40    9.30  42
  -7  -4   5  190.10   10.50 107
   7  -4  -5  179.00    9.80  13
   7  -4  -5  167.20    9.40 124
   7   4  -4   16.00    1.80  21
   7   4  -4   23.70    2.50 136
  -7   4   4   22.60    2.50  36
  -7   4   4   16.90    2.50 105
  -7   4   4   18.30    2.80 168
  -7  -4   4   22.90    2.30  46
  -7  -4   4   19.30    2.00 111
   7  -4  -4   24.70    3.00  15
   7  -4  -4   21.00    2.60 126
   7   4  -3   29.60    2.80  25
   7   4  -3   25.50    2.50 139
  -7   4   3   27.10    2.50  39
  -7   4   3   19.10    2.30 108
  -7   4   3   29.40    3.50 170
  -7  -4   3   27.50    2.60  49
  -7  -4   3   32.10    2.80 115
   7  -4  -3   25.70    2.70  18
   7  -4  -3   24.20    2.80 129
   7  -4  -3   25.00    2.80 161
   7   4  -2    3.40    1.50  29
   7   4  -2   -1.10    1.00 142
   7   4  -2    0.50    0.70 168
  -7   4   2   -0.40    1.20  42
  -7   4   2    3.20    1.20 111
  -7   4   2    1.00    1.60 173
  -7  -4   2    0.40    0.70  52
  -7  -4   2    5.50    1.40 119
   7  -4  -2    2.10    1.10  21
   7  -4  -2    1.20    1.70 132
   7  -4  -2    2.60    1.30 161
   7   4  -1   24.20    2.60  32
   7   4  -1   27.00    1.90 177
  -7   4   1   23.40    2.60  46
  -7   4   1   31.90    3.10 114
  -7   4   1   23.30    2.80 175
  -7  -4   1   25.30    2.50  55
  -7  -4   1   32.10    2.80 122
   7  -4  -1   28.70    2.90  24
   7  -4  -1   28.20    2.70 136
   7  -4  -1   29.20    3.20 160
   7   4   0    7.00    1.60  36
   7   4   0    9.50    1.30 183
  -7   4   0    7.80    1.50  49
  -7   4   0   11.40    1.90 118
  -7   4   0   11.90    2.50 178
  -7  -4   0   10.40    1.80  59
  -7  -4   0    8.40    1.40 126
   7  -4   0    6.90    1.80  28
   7  -4   0    9.70    2.20 159
   7   4   1   11.10    2.10  40
   7   4   1   14.60    1.70 187
  -7   4  -1    9.70    1.70  53
  -7   4  -1   13.80    2.10 121
  -7   4  -1   12.60    2.20 180
  -7  -4  -1   10.70    1.90  62
  -7  -4  -1   15.40    2.20 130
   7  -4   1   18.50    2.40  31
   7  -4   1   13.90    1.80 143
   7  -4   1   14.00    2.40 158
   7  -4   1    9.60    2.30 163
   7   4   2   10.30    2.00  43
   7   4   2    9.00    1.80 190
  -7   4  -2   11.80    1.90  57
  -7   4  -2    9.10    1.80 124
  -7   4  -2    8.70    2.20 183
  -7  -4  -2   10.70    2.00  65
  -7  -4  -2   12.30    2.10 133
   7  -4   2   13.30    2.20  34
   7  -4   2   10.80    2.20 157
   7  -4   2    9.90    2.50 165
   7   4   3   36.50    4.00  45
   7   4   3   53.20    4.90 192
  -7   4  -3   46.70    3.60  60
  -7   4  -3   56.10    4.50 126
  -7   4  -3   55.80    4.90 185
  -7  -4  -3   42.90    4.00  67
  -7  -4  -3   54.70    4.40 135
   7  -4   3   46.90    3.80  36
   7  -4   3   46.60    3.90 156
   7  -4   3   41.90    4.50 167
   7   4   4   19.50    3.00  47
   7   4   4   18.80    2.50 193
  -7   4  -4   23.10    2.40  63
  -7   4  -4   20.20    2.50 129
  -7   4  -4   18.40    2.90 188
  -7  -4  -4   18.80    2.80  70
  -7  -4  -4   21.70    2.80 137
   7  -4   4   19.50    2.50  39
   7  -4   4   20.10    2.80 154
   7  -4   4   17.40    3.00 169
   7   4   5   91.70    7.10  49
   7   4   5  102.40    6.80 194
  -7   4  -5  101.00    6.70  66
  -7   4  -5   95.40    7.80 131
  -7   4  -5  102.60    7.90 191
  -7  -4  -5   89.30    6.80  72
  -7  -4  -5   97.80    7.10 139
   7  -4   5  100.20    7.00  41
   7  -4   5   93.20    6.90 152
   7  -4   5   92.10    7.10 171
   7   4   6    1.00    2.20 194
  -7   4  -6    3.70    1.70  69
  -7   4  -6   -5.30    1.80 133
  -7   4  -6    2.40    1.90 193
  -7  -4  -6    2.20    1.40  74
  -7  -4  -6   -1.70    1.20 141
   7  -4   6    1.30    1.90  43
   7  -4   6    0.00    1.30 150
   7  -4   6   -2.50    2.10 172
   7   4   7   -1.80    2.60 195
  -7   4  -7   -1.40    1.00  72
  -7   4  -7    3.50    2.70 195
  -7  -4  -7    2.70    1.60  76
  -7  -4  -7   -0.10    1.40 142
   7  -4   7   -0.70    1.60  45
   7  -4   7    2.70    1.70 147
   7   4   8   11.20    2.00 145
  -7   4  -8    6.90    2.20  74
  -7   4  -8    2.60    2.80 198
  -7  -4  -8   10.40    2.20  78
   7  -4   8    9.60    2.80  47
   7  -4   8   11.20    2.30 144
   7   4   9   -0.90    1.50 149
  -7   4  -9   -0.50    1.30  77
  -7   4  -9    1.00    2.10 200
  -7  -4  -9    3.90    2.40  79
   7  -4   9    0.30    1.90  48
   7   4  10   10.90    2.30 153
  -7   4 -10   11.60    2.90  79
  -7   4 -10   13.60    2.70 202
  -7  -4 -10   18.80    3.40  81
  -7   4 -11   37.00    5.00  81
  -7   4 -11   45.10    5.60 204
  -7  -4 -11   53.10    6.60  83
  -7   4 -12    1.60    2.20 206
  -7  -4 -12    5.40    2.50  84
   7  -5 -13    0.50    2.50 115
  -7   5  12   12.00    2.90  26
  -7  -5  12   11.80    2.50  32
   7  -5 -12    9.80    3.00 116
  -7   5  11   -1.70    2.60  26
  -7  -5  11   -1.60    1.60  34
   7  -5 -11    7.90    3.40 116
  -7   5  10   30.90    3.70  27
  -7  -5  10   30.90    3.10  35
   7  -5 -10   29.00    3.80 117
   7   5  -9    7.80    2.50 127
  -7   5   9    7.90    2.20  28
  -7  -5   9    9.30    2.20  93
   7  -5  -9    9.90    2.60   2
   7  -5  -9    8.40    2.30 118
   7   5  -8   10.90    1.90 129
  -7   5   8    4.40    2.20  30
  -7   5   8   11.30    3.60 163
  -7  -5   8   10.30    1.80  39
  -7  -5   8   11.30    2.10  95
   7  -5  -8    4.80    2.10   4
   7  -5  -8    9.50    2.70 120
   7   5  -7   71.20    6.00   8
   7   5  -7   80.10    5.60 131
  -7   5   7   67.70    5.50  31
  -7   5   7   85.90    6.70 164
  -7  -5   7   79.10    5.40  41
  -7  -5   7   71.60    5.50  98
   7  -5  -7   78.20    5.30   6
   7  -5  -7   78.80    6.20 121
   7  -5  -7   76.10    5.90 158
   7   5  -6  814.90   33.00  11
   7   5  -6  824.80   35.90 134
  -7   5   6  790.70   36.80  33
  -7   5   6  835.30   36.60 165
  -7  -5   6  802.10   34.20  44
  -7  -5   6  826.20   33.30 101
   7  -5  -6  852.90   38.70   8
   7  -5  -6  826.30   35.70 123
   7  -5  -6  814.60   35.00 158
   7   5  -5    2.20    1.30  15
  -7   5   5    2.10    1.20  35
  -7   5   5    0.50    1.20 100
  -7   5   5    5.40    2.30 167
  -7  -5   5    2.80    1.40  47
  -7  -5   5   -0.60    0.90 105
   7  -5  -5    6.20    1.80  10
   7  -5  -5    0.70    1.20 125
   7  -5  -5    1.80    2.40 158
   7   5  -4  278.40   11.90  19
   7   5  -4  256.00   13.70 140
  -7   5   4  244.70   14.50  38
  -7   5   4  254.50   12.90 103
  -7   5   4  281.60   14.90 169
  -7  -5   4  270.60   13.40  50
  -7  -5   4  245.60   12.60 109
   7  -5  -4  286.40   14.90  13
   7  -5  -4  262.70   14.40 128
   7  -5  -4  277.80   14.40 157
   7   5  -3    1.80    1.40  23
   7   5  -3    0.00    1.10 143
  -7   5   3    0.60    1.10 105
  -7   5   3   -1.10    2.30 171
  -7  -5   3    0.10    0.80  53
  -7  -5   3    1.10    1.20 113
   7  -5  -3    0.00    1.30  15
   7  -5  -3    2.30    1.70 131
   7  -5  -3    0.60    1.50 157
   7   5  -2    8.00    1.80  27
  -7   5   2    9.10    1.80  44
  -7   5   2    8.90    1.60 108
  -7   5   2    9.50    2.20 173
  -7  -5   2   10.90    1.70  56
  -7  -5   2    9.90    1.70 117
   7  -5  -2    7.70    1.60  18
   7  -5  -2    8.00    1.60 134
   7  -5  -2   12.00    2.70 157
   7   5  -1   18.40    2.30  31
   7   5  -1   17.70    1.70 179
  -7   5   1   15.80    2.20  47
  -7   5   1   18.60    2.10 111
  -7   5   1   14.40    2.60 175
  -7  -5   1   12.70    1.80  60
  -7  -5   1   13.00    1.90 121
   7  -5  -1   14.40    2.20  21
   7  -5  -1   18.90    2.00 137
   7  -5  -1   12.90    2.50 156
   7   5   0  329.60   15.60  34
   7   5   0  327.90   14.30 185
  -7   5   0  355.70   17.50  51
  -7   5   0  336.40   17.00 114
  -7   5   0  289.20   19.60 177
  -7  -5   0  320.30   15.70  63
  -7  -5   0  364.10   16.30 124
   7  -5   0  329.20   17.90  24
   7  -5   0  331.70   16.30 141
   7  -5   0  351.40   17.30 155
   7   5   1    0.70    0.90  38
   7   5   1    1.60    0.90 189
  -7   5  -1    0.20    1.20  55
  -7   5  -1    0.70    0.90 117
  -7   5  -1   -0.30    1.90 180
  -7  -5  -1    1.50    1.30  65
  -7  -5  -1    0.90    0.90 128
   7  -5   1    2.00    1.20  27
   7  -5   1    3.30    2.00 154
   7   5   2  144.80    9.70  41
   7   5   2  134.00    9.90 192
  -7   5  -2  158.30    9.00  58
  -7   5  -2  160.10    9.60 120
  -7   5  -2  156.40   10.30 182
  -7  -5  -2  144.40    9.70  68
  -7  -5  -2  156.90    9.30 131
   7  -5   2  136.50    9.00  30
   7  -5   2  172.60    9.90 153
   7  -5   2  134.10    9.00 162
   7   5   3   11.00    2.20  44
   7   5   3   15.40    2.50 193
  -7   5  -3   13.50    2.10  62
  -7   5  -3   15.20    2.40 123
  -7   5  -3   20.10    3.40 185
  -7  -5  -3   16.80    2.50  70
  -7  -5  -3   15.90    2.00 134
   7  -5   3   13.10    1.90  33
   7  -5   3   13.70    2.40 152
   7  -5   3   14.90    2.90 164
   7   5   4   94.90    6.80  46
   7   5   4   89.10    7.50 194
  -7   5  -4  104.10    8.60  65
  -7   5  -4  108.10    7.40 125
  -7   5  -4  107.90    8.00 187
  -7  -5  -4  110.60    7.90  73
  -7  -5  -4  109.70    7.20 136
   7  -5   4  108.00    7.10  35
   7  -5   4  117.00    8.50 150
   7  -5   4   69.40    7.50 166
   7   5   5    0.30    1.50 195
  -7   5  -5    0.20    0.90  68
  -7   5  -5   -1.00    1.20 128
  -7   5  -5    4.60    2.90 190
  -7  -5  -5   -1.10    1.60  75
  -7  -5  -5    0.10    1.20 138
   7  -5   5    1.20    1.30  38
   7  -5   5    3.70    2.20 149
   7   5   6   24.80    4.20 196
  -7   5  -6   41.80    3.50  71
  -7   5  -6   42.10    5.50 192
  -7  -5  -6   40.50    4.10  76
  -7  -5  -6   38.90    3.80 140
   7  -5   6   31.40    3.60  40
   7  -5   6   36.70    4.20 147
   7   5   7    3.70    2.10 145
  -7   5  -7    5.60    1.90  74
  -7   5  -7    1.00    2.90 194
  -7  -5  -7    1.30    1.50  78
  -7  -5  -7    0.30    1.60 141
   7  -5   7    1.40    1.60  42
   7  -5   7   -0.10    2.00 145
   7   5   8   12.70    2.80 147
  -7   5  -8   28.00    3.40  76
  -7   5  -8   14.40    4.20 197
  -7  -5  -8   21.70    3.20  80
  -7  -5  -8   22.60    3.60 142
   7   5   9    0.30    1.90 150
  -7   5  -9   -2.40    1.80 199
  -7  -5  -9    1.20    2.30  81
  -7   5 -10    3.00    2.40 201
  -7  -5 -10    2.00    1.90  83
  -7   5 -11   -0.10    2.10 203
  -7  -5 -11    3.60    3.10  84
  -7   6  11   -1.50    1.70  28
  -7  -6  11   -1.80    1.50  38
   7  -6 -11    3.20    2.40 118
  -7   6  10    4.80    2.30  29
  -7   6  10    4.30    3.30 162
  -7  -6  10    5.40    1.40  39
   7  -6 -10    5.30    2.50 119
  -7   6   9   15.40    2.70  30
  -7   6   9    9.40    4.70 163
  -7  -6   9   13.90    2.20  41
   7  -6  -9   11.00    2.80 120
  -7   6   8    2.00    1.70  31
  -7   6   8   -1.30    3.30 164
  -7  -6   8    1.80    1.30  43
   7  -6  -8    0.80    1.90 121
  -7   6   7   99.30    7.40  33
  -7   6   7   91.50    7.80 165
  -7  -6   7   92.70    7.40  46
   7  -6  -7   78.80    6.50   3
   7  -6  -7   87.80    6.20 123
   7   6  -6   14.70    2.10   8
   7   6  -6    6.80    1.40 139
  -7   6   6   13.70    2.20  35
  -7   6   6   13.90    3.10 166
  -7  -6   6    8.80    1.40  49
  -7  -6   6   12.40    1.80  98
   7  -6  -6   10.70    2.30   5
   7  -6  -6   10.70    2.10 125
   7   6  -5    1.60    1.60  12
   7   6  -5    1.30    0.90 142
  -7   6   5    1.40    1.20  37
  -7   6   5    6.30    3.50 168
  -7  -6   5    0.20    0.70  52
  -7  -6   5    0.70    1.30 102
   7  -6  -5    0.20    1.60   7
   7  -6  -5    2.60    1.60 127
   7   6  -4   71.70    5.50  15
  -7   6   4   78.10    6.40  40
  -7   6   4   70.90    6.60 169
  -7  -6   4   71.30    4.60 105
   7  -6  -4   72.10    6.30   9
   7  -6  -4   80.50    5.80 130
   7   6  -3   62.40    4.40  20
  -7   6   3   57.20    4.70 102
  -7   6   3   53.20    6.20 171
  -7  -6   3   63.80    4.60  58
  -7  -6   3   61.60    3.70 110
   7  -6  -3   62.40    5.00  12
   7  -6  -3   72.20    4.90 133
   7   6  -2   10.80    2.00  24
  -7   6   2   11.20    1.70  46
  -7   6   2   11.60    2.10 104
  -7   6   2   13.00    2.60 173
  -7  -6   2   15.00    2.10  62
  -7  -6   2   23.30    2.30 114
   7  -6  -2   23.70    2.70  14
   7  -6  -2   14.20    1.90 136
   7  -6  -2   15.20    3.10 153
   7   6  -1    9.30    1.80  28
   7   6  -1   14.00    1.20 179
  -7   6   1   13.30    1.90  49
  -7   6   1   11.50    2.00 107
  -7   6   1   11.70    2.70 175
  -7  -6   1   14.40    1.90  65
  -7  -6   1   13.20    1.70 118
   7  -6  -1   14.40    2.40  17
   7  -6  -1   16.20    2.10 139
   7  -6  -1    3.60    2.70 152
   7   6   0   26.20    2.70  32
   7   6   0   32.30    2.90 186
  -7   6   0   29.20    3.00  53
  -7   6   0   21.70    2.70 110
  -7   6   0   20.20    3.30 177
  -7  -6   0   30.50    3.10  67
  -7  -6   0   32.60    3.20 122
   7  -6   0   32.30    3.00  20
   7  -6   0   27.10    3.00 143
   7  -6   0   23.10    4.00 152
   7   6   1    7.40    2.00  36
   7   6   1    5.50    1.60 190
  -7   6  -1    8.40    1.50  57
  -7   6  -1    6.50    1.70 112
  -7   6  -1    7.70    3.30 180
  -7  -6  -1   10.70    1.90  70
  -7  -6  -1    9.00    1.70 126
   7  -6   1    9.70    2.00  22
   7  -6   1   16.50    2.60 151
   7   6   2   37.50    3.80  39
   7   6   2   50.60    4.30 193
  -7   6  -2   50.40    3.80  61
  -7   6  -2   49.10    3.70 115
  -7   6  -2   49.70    5.10 182
  -7  -6  -2   43.40    3.40  72
  -7  -6  -2   46.50    3.90 129
   7  -6   2   49.30    4.10  25
   7  -6   2   62.70    5.70 150
   7   6   3   17.10    2.70 194
  -7   6  -3   15.40    2.50  64
  -7   6  -3   17.70    2.20 118
  -7   6  -3   21.30    3.10 184
  -7  -6  -3   24.30    2.90  74
  -7  -6  -3   23.30    2.80 132
   7  -6   3   23.40    2.90  28
   7  -6   3   15.30    3.40 149
   7   6   4   12.60    2.60 195
  -7   6  -4   13.40    2.10  68
  -7   6  -4    4.60    1.90 121
  -7   6  -4    3.20    3.10 187
  -7  -6  -4   14.30    2.30  76
  -7  -6  -4   10.20    2.40 134
   7  -6   4   11.90    2.00  31
   7  -6   4   12.40    3.30 147
   7   6   5    1.00    1.70 196
  -7   6  -5    1.60    1.50  71
  -7   6  -5    4.40    2.60 189
  -7  -6  -5    2.90    1.90  78
  -7  -6  -5    3.80    1.90 136
   7  -6   5    2.20    2.60 146
   7   6   6   20.00    3.40 145
   7   6   6    4.00    3.60 196
  -7   6  -6   12.60    3.90 191
  -7  -6  -6   16.70    2.80  79
   7  -6   6   16.70    2.90 144
   7   6   7    1.40    2.40 147
  -7   6  -7    2.20    3.60 194
  -7  -6  -7    0.40    1.40  81
   7   6   8    1.00    2.50 150
  -7   6  -8    0.20    2.40 196
  -7  -6  -8   -1.10    2.30  82
   7   6   9    5.20    2.50 152
  -7   6  -9    3.20    2.60 198
  -7  -6  -9   -0.10    1.70  84
  -7   7   9   20.50    4.60 164
   7  -7  -9   11.60    2.50 122
  -7   7   8    3.10    3.10 165
  -7  -7   8    0.40    1.10  50
   7  -7  -8   -0.20    2.50 123
  -7   7   7   75.60    7.40 166
  -7  -7   7   65.70    5.60  53
   7  -7  -7   74.00    5.70 125
  -7   7   6  166.90   12.90 167
  -7  -7   6  136.40    8.70  56
   7  -7  -6  137.40   10.30 127
  -7   7   5  212.60   15.80 169
  -7  -7   5  194.90   10.70  59
   7  -7  -5  202.70   12.60 130
   7   7  -4   77.70    4.40  11
  -7   7   4   80.80    7.60 170
  -7  -7   4   88.70    4.80  62
   7   7  -3    4.60    1.40  15
  -7   7   3    1.00    2.30 172
  -7  -7   3    3.00    1.00  65
   7  -7  -3    4.60    1.80 135
   7   7  -2    0.60    1.30  20
  -7   7   2   -0.40    2.20 174
  -7  -7   2    1.10    1.10  68
   7  -7  -2    0.30    1.40 139
   7   7  -1   11.60    1.80  24
  -7   7   1   16.90    4.00 102
  -7   7   1   19.10    3.40 176
  -7  -7   1   18.80    2.00  71
   7  -7  -1   13.50    2.40 142
   7   7   0   68.80    5.00  28
  -7   7   0   62.70    5.00 104
  -7   7   0  100.30    8.00 178
  -7  -7   0   77.10    6.50  73
   7   7   1   51.20    4.30  32
  -7   7  -1   54.10    4.00 107
  -7   7  -1   61.90    6.80 180
  -7  -7  -1   65.40    5.50  75
  -7   7  -2   21.70    2.30 110
  -7   7  -2   18.30    3.60 182
  -7   7  -3   -1.20    3.40 184
  -7  -7  -3    0.40    1.50  78
   7   7   4   11.20    3.50 145
  -7   7  -4   14.30    4.40 187
  -7  -7  -4   17.50    2.20  80
   7   7   5    5.20    3.10 146
  -7   7  -5   -0.80    2.60 189
  -7  -7  -5    0.80    1.80  81
   7   7   6    3.00    2.30 148
  -7   7  -6    2.10    2.90 191
  -7  -7  -6    3.60    2.10  83
   7   7   7   61.40    7.30 150
  -7   7  -7   57.20    7.50 193
  -7  -7  -7   73.10    7.40  84
  -7   8   6    9.90    5.00 169
   7  -8  -6    6.70    2.10 130
  -7   8   5   19.80    4.10 170
   7  -8  -5    6.90    2.30 133
  -7   8   4    1.60    5.10 171
   7  -8  -4    0.70    1.60 136
  -7   8   3    2.30    3.10 173
  -7  -8   3    0.80    0.80  76
   7  -8  -3    0.50    1.10 139
  -7   8   2    2.50    3.10 175
  -7  -8   2    1.30    1.00  78
   7  -8  -2    1.50    1.40 143
  -7   8   1   -0.70    4.30 177
  -7  -8   1   -0.30    0.90  79
   7   8   0    0.30    2.80 144
  -7   8   0    2.00    4.20 178
  -7  -8   0    2.20    1.20  80
   7   8   1    1.60    3.80 144
  -7   8  -1   -4.00    3.80 180
  -7  -8  -1   -1.20    1.10  82
   7   8   2   12.40    4.40 145
  -7   8  -2   13.00    5.00 183
  -7  -8  -2   11.40    2.20  83
   7   8   3    2.20    3.70 146
  -7   8  -3   -0.20    4.10 185
  -7  -8  -3    1.40    1.50  84
   7   8   4    5.40    3.80 147
  -7   8  -4    1.40    3.30 187
  -7  -8  -4   -0.70    1.50  85
   8   0 -15   -4.50    2.70 115
  -8   0  15   -4.50    2.10  25
   8   0 -14  160.60   10.80 115
  -8   0  14  151.20   11.10  25
   8   0 -13    0.10    2.10 116
  -8   0  13   -0.60    1.80  26
   8   0 -12    6.00    3.50 116
  -8   0  12    6.50    3.00  26
   8   0 -11   -0.60    1.70 117
  -8   0  11    0.50    1.40  27
   8   0 -10   18.90    3.20 118
  -8   0  10   22.50    3.30  28
  -8   0  10   24.50    3.50  97
  -8   0  10   26.10    2.90 162
   8   0  -9   -0.20    2.40   9
   8   0  -9    1.60    1.80 119
  -8   0   9   -3.40    1.30  29
  -8   0   9   -2.20    2.00  99
  -8   0   9    0.70    1.50 164
   8   0  -8    3.80    1.80  12
   8   0  -8    7.50    2.50 121
  -8   0   8   10.00    2.30  31
  -8   0   8    5.00    1.70 102
  -8   0   8    5.10    1.70 165
   8   0  -7   -3.40    1.90  15
   8   0  -7   -1.50    1.40 122
  -8   0   7    1.30    1.20  32
  -8   0   7    0.00    1.70 105
  -8   0   7    1.20    1.40 168
   8   0  -6   35.10    3.40  17
   8   0  -6   38.10    3.20 124
  -8   0   6   33.10    3.10  34
  -8   0   6   36.60    3.70 107
  -8   0   6   25.10    2.40 170
   8   0  -5    0.70    1.40  20
   8   0  -5    1.70    1.30 126
  -8   0   5   -0.20    1.00  36
  -8   0   5    1.00    1.00 110
  -8   0   5    0.20    1.00 173
   8   0  -4    2.50    1.40  23
   8   0  -4    5.50    2.00 129
  -8   0   4    3.80    1.60  39
  -8   0   4    5.20    1.50 113
[truncated: 1,342,547 more chars]
