# Supplementary material for: Two di­alkyl­ammonium salts of 2-amino-4-nitro­benzoic acid: crystal structures and Hirshfeld surface analysis
Source: Acta Crystallogr E Crystallogr Commun. 2016 Nov 1;72(Pt 12):1691–9. doi: 10.1107/S2056989016017266 (PMC5137589; doi:10.1107/S2056989016017266)
Supplement: Supplementary file 2 [file e-72-01691-Isup2.hkl]

data_I                                                                          
_shelx_title ' 0104'                                                            
_shelx_refln_list_code          4                                               
_shelx_F_calc_maximum      142.27                                               
_exptl_crystal_F_000       480.00                                               
_reflns_d_resolution_high  0.7691                                               
                                                                                
loop_                                                                           
 _space_group_symop_operation_xyz                                               
 'x, y, z'                                                                      
 '-x, y+1/2, -z+1/2'                                                            
 '-x, -y, -z'                                                                   
 'x, -y-1/2, z-1/2'                                                             
                                                                                
_cell_length_a    11.2593                                                       
_cell_length_b     7.5563                                                       
_cell_length_c    13.0437                                                       
_cell_angle_alpha  90.000                                                       
_cell_angle_beta   96.716                                                       
_cell_angle_gamma  90.000                                                       
                                                                                
_shelx_F_squared_multiplier     1.000                                           
                                                                                
loop_                                                                           
 _refln_index_h                                                                 
 _refln_index_k                                                                 
 _refln_index_l                                                                 
 _refln_F_squared_calc                                                          
 _refln_F_squared_meas                                                          
 _refln_F_squared_sigma                                                         
 _refln_observed_status                                                         
   2   0   0         56.41         61.89         1.63 o                         
   3   0   0       6880.34       5993.47        83.38 o                         
   4   0   0       1117.11       1025.67        16.74 o                         
   5   0   0        866.26        732.38        12.82 o                         
   6   0   0        196.29        187.26         5.67 o                         
   7   0   0        243.37        252.72         6.00 o                         
   8   0   0       1374.75       1421.08        24.40 o                         
   9   0   0        107.66        107.45         4.30 o                         
  10   0   0          2.93          3.02         2.22 o                         
  11   0   0       1955.33       2128.06        43.47 o                         
  12   0   0         11.26          6.36         4.03 o                         
  13   0   0         18.08         22.60         5.94 o                         
  14   0   0          6.60          7.80         5.00 o                         
   1   1   0       2860.84       2685.40        41.75 o                         
   2   1   0        244.70        249.30         3.27 o                         
   3   1   0        704.44        663.12         8.09 o                         
   4   1   0       1092.27        979.78        12.45 o                         
   5   1   0         60.33         81.39         1.93 o                         
   6   1   0        283.07        270.41         4.35 o                         
   7   1   0          9.65         10.19         1.82 o                         
   8   1   0         29.84         30.99         1.81 o                         
   9   1   0        545.09        566.69         8.66 o                         
  10   1   0       2067.39       2224.69        28.31 o                         
  11   1   0        129.22        126.01         6.11 o                         
  12   1   0        145.07        139.37        15.48 o                         
  13   1   0         66.93         69.09         5.69 o                         
  14   1   0          0.37         -0.14         3.45 o                         
   0   2   0      11697.72      10806.19       355.20 o                         
   1   2   0       1324.68       1186.79        16.36 o                         
   2   2   0         36.22         30.51         1.13 o                         
   3   2   0        359.49        314.07         5.36 o                         
   4   2   0       2932.15       2990.17        31.55 o                         
   5   2   0        565.03        525.23         6.86 o                         
   6   2   0         81.14         84.79         2.83 o                         
   7   2   0        152.43        146.01         3.08 o                         
   8   2   0         66.11         66.74         2.31 o                         
   9   2   0         15.53         15.64         1.48 o                         
  10   2   0         13.40         14.05         2.08 o                         
  11   2   0        203.14        211.79         6.67 o                         
  12   2   0         11.12         13.04         4.70 o                         
  13   2   0         10.68         10.84         3.22 o                         
  14   2   0          8.94          4.35         4.41 o                         
   1   3   0         49.23         46.72         1.76 o                         
   2   3   0         19.66         20.77         0.77 o                         
   3   3   0          6.65         10.45         0.77 o                         
   4   3   0        328.79        354.99         5.19 o                         
   5   3   0        209.40        222.84         3.96 o                         
   6   3   0       1355.07       1423.50        18.75 o                         
   7   3   0         45.19         44.18         2.95 o                         
   8   3   0          2.85          4.00         1.37 o                         
   9   3   0         64.99         71.35         2.46 o                         
  10   3   0         14.12         16.46         2.07 o                         
  11   3   0        725.10        779.36        18.83 o                         
  12   3   0         25.68         25.07         3.21 o                         
  13   3   0          0.51          2.92         3.69 o                         
   0   4   0        167.62        149.59         8.78 o                         
   1   4   0        409.60        435.04        11.28 o                         
   2   4   0         90.83         88.78         2.33 o                         
   3   4   0        219.80        232.27         4.00 o                         
   4   4   0        560.62        594.49         8.59 o                         
   5   4   0          0.43          0.01         0.76 o                         
   6   4   0         95.20         91.06         2.84 o                         
   7   4   0         24.61         27.80         1.69 o                         
   8   4   0          6.37          4.15         1.26 o                         
   9   4   0         55.34         54.71         3.41 o                         
  10   4   0          0.67          2.86         1.90 o                         
  11   4   0          5.82          5.53         2.36 o                         
  12   4   0          6.15          7.35         2.79 o                         
  13   4   0          8.19         11.52         4.17 o                         
   1   5   0        101.05        107.87        10.90 o                         
   2   5   0         49.97         52.85         1.19 o                         
   3   5   0         29.34         35.92         2.05 o                         
   4   5   0        216.84        248.62         5.40 o                         
   5   5   0         45.05         44.16         1.62 o                         
   6   5   0         14.39         15.86         1.44 o                         
   7   5   0        984.38       1015.03        15.88 o                         
   8   5   0         55.29         47.33         3.04 o                         
   9   5   0          8.41          8.20         1.86 o                         
  10   5   0          1.25          1.67         2.53 o                         
  11   5   0         36.92         43.44         8.17 o                         
  12   5   0         15.47         11.27        10.08 o                         
   0   6   0       1134.75       1180.64        39.13 o                         
   1   6   0         30.64         30.63         2.66 o                         
   2   6   0         77.77         81.41         7.70 o                         
   3   6   0         55.28         64.92         2.00 o                         
   4   6   0         31.49         29.98         1.38 o                         
   5   6   0         20.50         19.81         1.34 o                         
   6   6   0        194.69        198.24         4.79 o                         
   7   6   0         95.41         85.69         3.90 o                         
   8   6   0         19.69         15.50         3.51 o                         
   9   6   0         14.04         19.03        12.87 o                         
  10   6   0        182.74        193.62        17.11 o                         
  11   6   0         38.69         31.95        13.48 o                         
   1   7   0        113.94        122.86         6.05 o                         
   2   7   0        331.26        382.15        12.42 o                         
   3   7   0         16.87         14.57         3.37 o                         
   4   7   0         63.01         67.03         3.30 o                         
   5   7   0         60.92         53.51         2.21 o                         
   6   7   0        189.37        200.95         9.77 o                         
   7   7   0        260.25        225.56        20.06 o                         
   8   7   0          1.95          0.52         7.27 o                         
   9   7   0        106.59        104.40         9.57 o                         
  10   7   0          0.06          1.95         7.42 o                         
   0   8   0          6.13         10.27         5.37 o                         
   1   8   0          1.95          0.90         3.18 o                         
   2   8   0          9.80          7.50         3.56 o                         
   3   8   0          3.16          2.91         3.26 o                         
   4   8   0        223.37        241.19        10.53 o                         
   5   8   0         14.67         15.38         6.38 o                         
   6   8   0         13.65         15.85         2.51 o                         
   7   8   0          6.38          5.12         3.23 o                         
   8   8   0          8.48          7.51         4.32 o                         
   1   9   0         14.88         13.27         4.79 o                         
   2   9   0          0.74         -0.92         5.39 o                         
   3   9   0         13.63         18.90         8.10 o                         
   4   9   0          0.35         -1.34         6.44 o                         
   5   9   0         18.08         -0.30        12.42 o                         
 -14   1   1          2.52          5.28         3.23 o                         
 -13   1   1          0.01         -3.17         3.17 o                         
 -12   1   1         59.72         59.52         3.98 o                         
 -11   1   1        218.08        213.33         5.34 o                         
 -10   1   1        742.74        778.87        11.96 o                         
  -9   1   1        551.29        561.79         8.51 o                         
  -8   1   1         14.08         12.49         1.28 o                         
  -7   1   1          0.09          0.13         0.90 o                         
  -6   1   1        149.02        143.64         3.68 o                         
  -5   1   1        217.43        235.37         3.62 o                         
  -4   1   1        120.69        107.10         2.00 o                         
  -3   1   1         96.11         76.27         2.19 o                         
  -2   1   1        220.47        220.13         3.01 o                         
  -1   1   1         61.22         59.03         1.68 o                         
   0   1   1          1.28          0.50         0.55 o                         
   1   1   1       3589.99       3293.14        39.59 o                         
   2   1   1        856.39        799.58        11.05 o                         
   3   1   1          8.84         16.48         1.46 o                         
   4   1   1        604.56        609.78         7.88 o                         
   5   1   1        197.46        188.06         3.37 o                         
   6   1   1         98.27         84.07         2.23 o                         
   7   1   1        258.12        262.08         4.61 o                         
   8   1   1          8.79          7.27         1.31 o                         
   9   1   1         93.92         94.67         4.61 o                         
  10   1   1        220.51        227.55         5.82 o                         
  11   1   1        210.32        215.03         6.27 o                         
  12   1   1          7.36          0.90         2.63 o                         
  13   1   1        101.58         97.85         7.40 o                         
  14   1   1          0.50          0.16         3.93 o                         
 -14   2   1          0.00          0.39         3.32 o                         
 -13   2   1          0.82          2.58         3.08 o                         
 -12   2   1         20.42         23.33         5.55 o                         
 -11   2   1         47.06         43.36         4.22 o                         
 -10   2   1         21.91         16.92         1.93 o                         
  -9   2   1        618.76        657.07         9.88 o                         
  -8   2   1         11.87          8.69         1.18 o                         
  -7   2   1          9.31          9.66         1.02 o                         
  -6   2   1        737.96        772.20        11.27 o                         
  -5   2   1         57.20         52.33         1.66 o                         
  -4   2   1        258.07        271.38         3.95 o                         
  -3   2   1        481.24        450.65         6.15 o                         
  -2   2   1       1381.42       1229.07        16.31 o                         
  -1   2   1         22.16         14.14         0.91 o                         
   0   2   1      10264.29       9540.25       157.72 o                         
   1   2   1      12746.97      11773.12       219.30 o                         
   2   2   1       1067.59       1047.77        12.53 o                         
   3   2   1       2220.89       2062.13        22.74 o                         
   4   2   1         13.52         15.82         1.02 o                         
   5   2   1       1242.95       1396.61        16.90 o                         
   6   2   1        408.01        392.45         6.07 o                         
   7   2   1         53.88         54.10         2.03 o                         
   8   2   1         67.24         60.04         3.09 o                         
   9   2   1        148.56        154.31         4.54 o                         
  10   2   1         13.50         13.70         1.89 o                         
  11   2   1        461.23        503.25        13.74 o                         
  12   2   1        168.15        163.84        10.14 o                         
  13   2   1          6.65          1.90         5.38 o                         
  14   2   1        101.82        112.07         8.92 o                         
 -13   3   1         10.79         17.79         3.32 o                         
 -12   3   1          0.16          0.76         2.29 o                         
 -11   3   1         46.44         50.00         2.93 o                         
 -10   3   1        184.92        187.86         5.19 o                         
  -9   3   1        363.88        366.12         6.99 o                         
  -8   3   1          0.62          1.12         1.09 o                         
  -7   3   1        300.76        309.44         5.14 o                         
  -6   3   1        785.76        792.36        10.30 o                         
  -5   3   1         21.73         17.42         1.43 o                         
  -4   3   1         82.51         65.19         1.59 o                         
  -3   3   1        303.35        283.25         4.10 o                         
  -2   3   1         67.47         66.71         1.75 o                         
  -1   3   1        307.46        251.52         4.31 o                         
   0   3   1         63.99         71.65         3.25 o                         
   1   3   1       2871.70       2763.51        33.73 o                         
   2   3   1       1431.02       1421.23        17.96 o                         
   3   3   1         15.75         16.55         1.00 o                         
   4   3   1       1478.67       1512.44        17.36 o                         
   5   3   1         31.79         39.12         1.77 o                         
   6   3   1         13.07         13.38         1.12 o                         
   7   3   1          5.47          6.35         1.11 o                         
   8   3   1         69.45         70.63         2.64 o                         
   9   3   1          0.66          1.74         1.47 o                         
  10   3   1        136.80        144.26         7.35 o                         
  11   3   1          0.33         -1.89         1.98 o                         
  12   3   1        127.34        128.04         9.28 o                         
  13   3   1         14.01         28.10         3.89 o                         
 -13   4   1         51.69         46.44         5.25 o                         
 -12   4   1         28.51         21.32         4.26 o                         
 -11   4   1         13.23         11.05         2.15 o                         
 -10   4   1          5.96          8.51         2.57 o                         
  -9   4   1          0.00          0.01         1.84 o                         
  -8   4   1        188.79        198.02         6.67 o                         
  -7   4   1         79.66         82.81         2.72 o                         
  -6   4   1          0.02          0.12         0.83 o                         
  -5   4   1        219.01        222.29         4.05 o                         
  -4   4   1        843.30        847.80        11.07 o                         
  -3   4   1        371.91        417.37         5.82 o                         
  -2   4   1         74.98         77.57         1.83 o                         
  -1   4   1        487.59        470.46         7.88 o                         
   0   4   1        279.46        265.61         6.07 o                         
   1   4   1        407.97        406.82         9.66 o                         
   2   4   1        293.91        297.94         4.96 o                         
   3   4   1         20.70         26.42         1.78 o                         
   4   4   1        550.71        613.76        10.64 o                         
   5   4   1        225.88        225.62         4.41 o                         
   6   4   1         21.49         26.85         1.44 o                         
   7   4   1         33.30         40.44         2.01 o                         
   8   4   1        237.36        228.34         5.75 o                         
   9   4   1          3.63          2.50         1.53 o                         
  10   4   1         74.23         70.68         3.70 o                         
  11   4   1        164.97        159.62         7.78 o                         
  12   4   1         23.49         20.03         3.62 o                         
  13   4   1          2.39         -0.05         3.44 o                         
 -12   5   1         30.92         43.48         6.78 o                         
 -11   5   1          3.28         -1.99         2.64 o                         
 -10   5   1          6.01          3.20         2.60 o                         
  -9   5   1          0.28          2.72         1.57 o                         
  -8   5   1         32.13         26.07         1.74 o                         
  -7   5   1         49.74         48.82         2.29 o                         
  -6   5   1        262.44        281.14         5.57 o                         
  -5   5   1         41.65         43.97         2.03 o                         
  -4   5   1         18.64         18.67         1.45 o                         
  -3   5   1         99.17        102.48         2.87 o                         
  -2   5   1         23.94         30.21         1.34 o                         
  -1   5   1        126.02        126.53         3.38 o                         
   0   5   1         20.76         22.44         1.51 o                         
   1   5   1        101.24        106.95         3.76 o                         
   2   5   1         41.46         37.21         1.48 o                         
   3   5   1        226.35        244.92         5.05 o                         
   4   5   1        152.16        153.36         3.42 o                         
   5   5   1          9.15          9.86         1.52 o                         
   6   5   1          1.87          1.06         1.05 o                         
   7   5   1          2.06          3.38         1.11 o                         
   8   5   1         11.84         12.78         2.73 o                         
   9   5   1          0.06         -1.94         1.94 o                         
  10   5   1         23.78         23.94         3.14 o                         
  11   5   1        114.77        106.55         9.95 o                         
  12   5   1        120.66         84.85         9.73 o                         
 -11   6   1          0.01          0.56         5.60 o                         
 -10   6   1          5.29          3.38         3.49 o                         
  -9   6   1          1.96          2.04         2.38 o                         
  -8   6   1          0.03          1.12         1.51 o                         
  -7   6   1         46.76         39.79         2.33 o                         
  -6   6   1          0.01          1.14         0.98 o                         
  -5   6   1          0.54          1.12         1.48 o                         
  -4   6   1         14.92         17.96         1.45 o                         
  -3   6   1        105.04        105.33         5.95 o                         
  -2   6   1         65.57         77.20         3.99 o                         
  -1   6   1         22.10         20.36         1.87 o                         
   0   6   1          0.08          4.25         2.01 o                         
   1   6   1         10.56          9.88         1.07 o                         
   2   6   1         90.70         93.61         3.00 o                         
   3   6   1         13.16         14.81         1.53 o                         
   4   6   1         12.15          9.96         1.04 o                         
   5   6   1         26.85         23.54         1.42 o                         
   6   6   1         10.24          6.33         1.29 o                         
   7   6   1         32.85         28.02         2.40 o                         
   8   6   1          4.71          3.27         1.73 o                         
   9   6   1          1.80          1.60         2.76 o                         
  10   6   1          0.91          2.35         7.72 o                         
  11   6   1          3.52         11.69         4.84 o                         
 -10   7   1         12.46         19.70         4.93 o                         
  -9   7   1         17.27         19.92         5.53 o                         
  -8   7   1         41.70         39.21         4.82 o                         
  -7   7   1         59.46         47.91         4.20 o                         
  -6   7   1         27.56         20.49         2.81 o                         
  -5   7   1          6.65          6.24         0.83 o                         
  -4   7   1         25.36         24.11         2.37 o                         
  -3   7   1          0.67          1.55         1.94 o                         
  -2   7   1         30.93         36.71         3.23 o                         
  -1   7   1          5.56          3.98         2.64 o                         
   0   7   1          0.00          2.84         2.71 o                         
   1   7   1          0.43          0.02         2.11 o                         
   2   7   1         15.48         15.29         3.33 o                         
   3   7   1         16.42         19.76         1.62 o                         
   4   7   1          0.93          1.54         0.64 o                         
   5   7   1         17.84         15.62         1.94 o                         
   6   7   1         76.79         66.81         2.74 o                         
   7   7   1        215.16        172.24         9.62 o                         
   8   7   1         50.34         48.31         7.27 o                         
   9   7   1          0.13         -4.44         4.44 o                         
  10   7   1          1.65         -0.41         8.48 o                         
  -8   8   1          2.00         -4.14         7.42 o                         
  -7   8   1          0.20         -1.12         2.67 o                         
  -6   8   1         11.89          6.94         2.49 o                         
  -5   8   1         89.90        102.51        10.17 o                         
  -4   8   1         30.48         30.48         7.37 o                         
  -3   8   1        122.69        122.78         7.13 o                         
  -2   8   1         30.01         27.71         3.54 o                         
  -1   8   1          9.20          6.43         3.67 o                         
   0   8   1          0.21          1.26         2.68 o                         
   1   8   1          8.04          6.02         3.16 o                         
   2   8   1         34.90         41.24         5.57 o                         
   3   8   1          1.04         -0.25         3.77 o                         
   4   8   1          1.68          5.97         7.87 o                         
   5   8   1          4.29          1.42         1.99 o                         
   6   8   1         56.34         49.66         6.00 o                         
   7   8   1          0.14         -3.63         4.00 o                         
   8   8   1         68.11         59.38         7.09 o                         
  -5   9   1         71.64         50.87        12.42 o                         
  -4   9   1          0.31         -3.28         6.37 o                         
  -3   9   1         50.77         39.53         7.42 o                         
  -2   9   1         21.45         14.02        13.17 o                         
  -1   9   1          4.48         -3.90         3.90 o                         
   0   9   1         92.12         89.99         6.86 o                         
   1   9   1         60.46         43.39         5.26 o                         
   2   9   1          6.83          6.06         3.40 o                         
   3   9   1          3.71         -5.80         5.80 o                         
   4   9   1         49.97         43.46        11.81 o                         
   5   9   1          0.72        -11.51        11.81 o                         
 -14   0   2        171.47        171.66        22.56 o                         
 -13   0   2         53.66         59.97        11.70 o                         
 -12   0   2        121.47        131.49        12.65 o                         
 -11   0   2        250.27        250.49         8.85 o                         
 -10   0   2        102.64        110.90         4.52 o                         
  -9   0   2       2567.62       2667.22        44.41 o                         
  -8   0   2        556.75        581.24        11.80 o                         
  -7   0   2          6.93          5.27         2.35 o                         
  -6   0   2       1268.80       1270.86        21.14 o                         
  -5   0   2       2691.43       2735.57        46.46 o                         
  -4   0   2        211.15        223.03         5.24 o                         
  -2   0   2        413.09        350.12         7.55 o                         
  -1   0   2       1839.99       1459.46        25.59 o                         
   0   0   2        263.10        249.05         6.12 o                         
   1   0   2       1202.58       1090.07        19.97 o                         
   2   0   2         10.26          5.49         1.25 o                         
   3   0   2         76.57         72.84         2.72 o                         
   4   0   2       1447.16       1366.97        23.49 o                         
   5   0   2       3247.03       3383.94        53.68 o                         
   6   0   2       3666.45       3952.51        64.57 o                         
   7   0   2       1146.97       1187.92        24.22 o                         
   8   0   2        685.79        706.98        16.30 o                         
   9   0   2         17.99         21.17         3.57 o                         
  10   0   2        167.38        158.82         6.65 o                         
  11   0   2        123.85        108.08        15.92 o                         
  12   0   2         30.18         24.58         5.00 o                         
  13   0   2         37.43         31.64         6.11 o                         
  14   0   2          0.43          9.29         5.00 o                         
 -14   1   2          0.02          3.08         3.06 o                         
 -13   1   2          3.26          3.85         2.75 o                         
 -12   1   2         36.36         34.55         5.47 o                         
 -11   1   2          2.68          4.39         2.56 o                         
 -10   1   2       2163.16       2252.57        29.86 o                         
  -9   1   2         19.66         20.28         1.54 o                         
  -8   1   2         77.93         69.76         2.25 o                         
  -7   1   2         33.20         36.57         1.66 o                         
  -6   1   2         34.28         37.06         1.41 o                         
  -5   1   2         69.11         70.81         1.91 o                         
  -4   1   2        848.65        894.23        10.99 o                         
  -3   1   2         13.26         17.33         1.25 o                         
  -2   1   2       3618.56       2961.35        36.11 o                         
  -1   1   2          3.80         10.64         0.75 o                         
   0   1   2          8.47         10.09         0.61 o                         
   1   1   2      20241.91      17301.84       565.96 o                         
   2   1   2          1.90          2.37         0.74 o                         
   3   1   2       1317.43       1213.61        16.18 o                         
   4   1   2        250.15        228.64         4.07 o                         
   5   1   2        881.26        932.23        12.21 o                         
   6   1   2         39.20         33.08         1.88 o                         
   7   1   2        600.31        615.81         9.77 o                         
   8   1   2         32.01         25.42         1.92 o                         
   9   1   2         58.11         53.52         2.48 o                         
  10   1   2        167.89        157.99         4.73 o                         
  11   1   2          0.47         -1.19         2.53 o                         
  12   1   2         63.53         71.85         8.26 o                         
  13   1   2         35.66         46.37         4.75 o                         
  14   1   2          1.00          2.73         3.89 o                         
 -14   2   2          8.37          9.82         3.56 o                         
 -13   2   2          2.72          5.66         2.82 o                         
 -12   2   2         15.18         14.47         2.34 o                         
 -11   2   2         13.65         14.15         2.13 o                         
 -10   2   2         36.40         32.29         2.46 o                         
  -9   2   2        571.76        604.07         9.68 o                         
  -8   2   2          4.05          2.32         1.33 o                         
  -7   2   2        443.09        395.51         6.22 o                         
  -6   2   2         20.82         19.46         1.32 o                         
  -5   2   2       1733.16       1739.73        20.55 o                         
  -4   2   2          8.26         12.35         0.81 o                         
  -3   2   2        211.09        200.74         3.52 o                         
  -2   2   2        160.59        149.84         2.58 o                         
  -1   2   2        586.98        496.42         8.58 o                         
   0   2   2         14.59         27.25         1.02 o                         
   1   2   2      15861.75      15199.44       543.25 o                         
   2   2   2       1719.61       1700.04        20.79 o                         
   3   2   2         37.66         36.89         1.34 o                         
   4   2   2          7.06          6.41         1.53 o                         
   5   2   2         89.43         85.51         2.93 o                         
   6   2   2        668.70        705.47        10.40 o                         
   7   2   2        407.93        411.29         7.67 o                         
   8   2   2         16.46         20.20         1.53 o                         
   9   2   2         10.98         11.98         2.72 o                         
  10   2   2         42.75         49.09         5.21 o                         
  11   2   2        108.53         97.06         5.91 o                         
  12   2   2        256.47        273.32        12.24 o                         
  13   2   2          1.41          7.37         3.72 o                         
 -13   3   2          5.93          9.38         4.33 o                         
 -12   3   2         57.16         57.50         3.84 o                         
 -11   3   2        109.18        109.43         5.40 o                         
 -10   3   2         49.24         48.18         2.55 o                         
  -9   3   2       1271.17       1320.77        20.76 o                         
  -8   3   2        135.29        144.15         7.49 o                         
  -7   3   2         18.50         18.74         1.26 o                         
  -6   3   2        447.03        459.92         6.71 o                         
  -5   3   2       1159.33       1178.73        15.12 o                         
  -4   3   2         76.00         75.64         2.15 o                         
  -3   3   2         15.59         16.34         0.87 o                         
  -2   3   2         43.51         44.54         1.20 o                         
  -1   3   2         42.44         46.29         1.20 o                         
   0   3   2         49.09         42.83         1.73 o                         
   1   3   2       1277.67       1293.81        17.18 o                         
   2   3   2       2528.78       2560.59        30.36 o                         
   3   3   2         82.33         66.29         2.03 o                         
   4   3   2         97.84         96.85         2.90 o                         
   5   3   2        312.63        342.68         5.80 o                         
   6   3   2        120.10        123.96         2.96 o                         
   7   3   2          6.36          3.81         1.40 o                         
   8   3   2        232.91        210.01         5.37 o                         
   9   3   2         91.81         76.77         2.91 o                         
  10   3   2         89.71         86.56         5.94 o                         
  11   3   2        275.02        310.59        17.08 o                         
  12   3   2         87.67         95.64         6.29 o                         
  13   3   2          0.16         -0.58         3.05 o                         
 -13   4   2          1.49          3.54         3.95 o                         
 -12   4   2         13.40         12.25         3.22 o                         
 -11   4   2          8.90         11.87         3.48 o                         
 -10   4   2          1.15         -0.17         1.63 o                         
  -9   4   2         21.89         20.69         2.83 o                         
  -8   4   2        149.98        143.98         4.04 o                         
  -7   4   2          2.76          4.59         1.46 o                         
  -6   4   2        367.95        379.89         5.98 o                         
  -5   4   2        289.88        295.13         4.66 o                         
  -4   4   2         82.96         86.61         2.48 o                         
  -3   4   2        641.14        685.58         8.40 o                         
  -2   4   2         66.85         79.40         2.05 o                         
  -1   4   2        257.15        272.35         6.14 o                         
   0   4   2        145.97        171.08         4.10 o                         
   1   4   2       3134.37       3247.09        56.24 o                         
   2   4   2          0.73          0.34         0.80 o                         
   3   4   2         68.13         67.48         2.65 o                         
   4   4   2          0.27         -0.38         0.85 o                         
   5   4   2         43.23         53.71         2.78 o                         
   6   4   2        221.23        218.63         4.50 o                         
   7   4   2         30.19         32.44         1.95 o                         
   8   4   2        258.58        234.83         6.51 o                         
   9   4   2         45.84         41.59         2.79 o                         
  10   4   2          7.04          6.37         2.09 o                         
  11   4   2          0.42         -0.35         2.68 o                         
  12   4   2        332.76        357.79        22.45 o                         
 -12   5   2         43.25         50.11         5.01 o                         
 -11   5   2          6.87          9.34         4.30 o                         
 -10   5   2        144.45        144.61         6.82 o                         
  -9   5   2         53.59         54.29         3.21 o                         
  -8   5   2          4.48          6.42         1.44 o                         
  -7   5   2         26.41         28.03         1.80 o                         
  -6   5   2          6.08          6.36         1.03 o                         
  -5   5   2         52.31         57.47         2.00 o                         
  -4   5   2         10.47         12.21         1.13 o                         
  -3   5   2          2.62          2.25         0.87 o                         
  -2   5   2        269.81        292.76         6.12 o                         
  -1   5   2          9.85          7.73         0.92 o                         
   0   5   2        379.61        362.91         7.37 o                         
   1   5   2         51.19         47.57         2.71 o                         
   2   5   2        538.47        576.58         9.52 o                         
   3   5   2         38.09         45.75         2.43 o                         
   4   5   2         36.77         39.99         1.68 o                         
   5   5   2         13.04         13.03         1.47 o                         
   6   5   2          6.52          5.76         1.17 o                         
   7   5   2        439.77        455.68        11.15 o                         
   8   5   2         14.06         18.99         2.40 o                         
   9   5   2          2.45         -1.75         1.75 o                         
  10   5   2        136.07        141.52         6.83 o                         
  11   5   2          1.42         -0.48         3.37 o                         
  12   5   2         73.81         66.67         8.79 o                         
 -11   6   2         39.21         40.52         5.11 o                         
 -10   6   2         72.16         69.23         6.47 o                         
  -9   6   2          0.91         -0.83         2.79 o                         
  -8   6   2         15.64         16.97         2.66 o                         
  -7   6   2         45.93         47.95         4.18 o                         
  -6   6   2          3.08          3.53         1.10 o                         
  -5   6   2         11.50         12.69         1.14 o                         
  -4   6   2        283.86        299.61         5.22 o                         
  -3   6   2       1901.13       2096.69        35.72 o                         
  -2   6   2          0.25          1.10         1.49 o                         
  -1   6   2        267.37        285.71         6.53 o                         
   0   6   2        143.49        144.43         5.27 o                         
   1   6   2         73.85         70.65         2.37 o                         
   2   6   2        155.56        168.24         6.52 o                         
   3   6   2          7.99          9.12         0.78 o                         
   4   6   2         48.92         45.61         2.78 o                         
   5   6   2        138.10        141.04         4.45 o                         
   6   6   2         63.58         62.55         4.45 o                         
   7   6   2        144.35        146.02         4.73 o                         
   8   6   2        443.41        413.45        11.67 o                         
   9   6   2         24.02         17.64         8.63 o                         
  10   6   2          2.90          1.11        11.20 o                         
  11   6   2         78.91         69.97        10.60 o                         
 -10   7   2         47.06         44.73         5.30 o                         
  -9   7   2         62.01         61.76         5.36 o                         
  -8   7   2          7.02         10.01         4.28 o                         
  -7   7   2          6.33          1.59         2.07 o                         
  -6   7   2          1.24          1.56         1.34 o                         
  -5   7   2         31.13         27.74         1.32 o                         
  -4   7   2          2.60          1.67         1.09 o                         
  -3   7   2          7.63          8.78         1.14 o                         
  -2   7   2          2.39          2.29         1.50 o                         
  -1   7   2         19.25         15.53         2.52 o                         
   0   7   2         43.77         42.46         2.61 o                         
   1   7   2        107.71        110.08         5.78 o                         
   2   7   2        123.39        121.33         6.57 o                         
   3   7   2         64.39         65.60         3.17 o                         
   4   7   2          8.50          7.63         1.20 o                         
   5   7   2         16.46         13.61         1.69 o                         
   6   7   2         14.84         13.42         1.49 o                         
   7   7   2        105.84         63.07         5.87 o                         
   8   7   2         62.15         73.86        21.20 o                         
   9   7   2          0.03          1.88         7.87 o                         
  -8   8   2          1.49          2.64         3.17 o                         
  -7   8   2          3.24          4.72         2.38 o                         
  -6   8   2         11.32         10.72         3.30 o                         
  -5   8   2         28.99         32.20         3.66 o                         
  -4   8   2         83.40         82.62         5.12 o                         
  -3   8   2         20.62         17.66         4.02 o                         
  -2   8   2          1.81         -1.26         4.77 o                         
  -1   8   2        106.56        101.97        12.63 o                         
   0   8   2          1.19          0.82         3.44 o                         
   1   8   2        265.33        308.70        10.63 o                         
   2   8   2          4.51          3.66         5.13 o                         
   3   8   2         11.26         18.87         5.86 o                         
   4   8   2          0.09         -4.68         5.24 o                         
   5   8   2          9.68          3.83         4.47 o                         
   6   8   2          0.21          2.13         5.99 o                         
   7   8   2         51.19         35.89         5.54 o                         
   8   8   2          1.54          5.54         4.46 o                         
  -5   9   2          0.80         -6.96        12.72 o                         
  -4   9   2          7.46          3.65         6.31 o                         
  -3   9   2          2.18          6.28         6.60 o                         
  -2   9   2         38.09         38.11         8.22 o                         
  -1   9   2         39.65         50.77         7.48 o                         
   0   9   2          4.92         -2.58         3.63 o                         
   1   9   2        189.30        206.15        14.64 o                         
   2   9   2         15.04         10.35         4.56 o                         
   3   9   2          2.61          1.88         7.87 o                         
   4   9   2          3.52         -0.02         6.27 o                         
   5   9   2          0.22         10.90         9.08 o                         
 -14   1   3          6.56          5.67         3.39 o                         
 -13   1   3         67.59         72.35         5.37 o                         
 -12   1   3          8.13          9.12         2.71 o                         
 -11   1   3          0.26          1.31         2.04 o                         
 -10   1   3         53.63         55.57         3.66 o                         
  -9   1   3        637.41        648.45        10.95 o                         
  -8   1   3          0.53          2.01         1.17 o                         
  -7   1   3         18.21         18.95         2.42 o                         
  -6   1   3         28.66         34.68         1.48 o                         
  -5   1   3       2705.61       2696.00        31.05 o                         
  -4   1   3        561.65        559.94         7.65 o                         
  -3   1   3        282.33        267.85         4.50 o                         
  -2   1   3         27.51         34.31         1.26 o                         
  -1   1   3        504.56        444.01         5.98 o                         
   0   1   3        206.04        182.51         3.28 o                         
   1   1   3        926.56        804.37        10.54 o                         
   2   1   3       1658.39       1626.59        20.11 o                         
   3   1   3         33.60         40.04         2.06 o                         
   4   1   3        157.89        169.90         4.38 o                         
   5   1   3         16.77         21.19         2.01 o                         
   6   1   3        230.04        264.46         5.45 o                         
   7   1   3          3.32          2.50         1.08 o                         
   8   1   3         50.11         42.26         2.18 o                         
   9   1   3        143.84        128.92         3.97 o                         
  10   1   3        109.09        111.31         6.20 o                         
  11   1   3          7.11          6.37         2.73 o                         
  12   1   3          5.67          4.64         2.73 o                         
  13   1   3          4.76         -0.91         3.55 o                         
 -14   2   3          0.44          1.88         2.50 o                         
 -13   2   3          4.40          8.68         2.93 o                         
 -12   2   3         23.49         28.49         4.36 o                         
 -11   2   3        235.84        252.37         7.12 o                         
 -10   2   3          4.74          5.26         1.72 o                         
  -9   2   3        171.60        169.39         4.69 o                         
  -8   2   3       1431.97       1444.81        20.28 o                         
  -7   2   3        102.76         92.43         3.49 o                         
  -6   2   3        497.11        503.73         8.95 o                         
  -5   2   3        670.12        646.89         8.84 o                         
  -4   2   3        218.45        227.18         5.31 o                         
  -3   2   3       1380.20       1205.66        17.41 o                         
  -2   2   3        491.75        487.37         6.07 o                         
  -1   2   3        246.31        199.01         3.27 o                         
   0   2   3        840.45        807.64        11.06 o                         
   1   2   3        943.73        967.35        13.03 o                         
   2   2   3          4.70          9.78         0.97 o                         
   3   2   3         99.41        113.36         2.46 o                         
   4   2   3          3.60          6.72         0.98 o                         
   5   2   3        655.35        741.95        10.62 o                         
   6   2   3        590.41        640.58        11.03 o                         
   7   2   3         46.83         52.53         3.00 o                         
   8   2   3         13.18         12.07         1.71 o                         
   9   2   3         18.99         20.53         1.88 o                         
  10   2   3          0.38          0.74         1.81 o                         
  11   2   3         23.63         24.71         3.46 o                         
  12   2   3          3.21          0.27         2.57 o                         
  13   2   3         19.38         23.09         4.30 o                         
 -13   3   3         12.10         14.59         3.20 o                         
 -12   3   3          4.07          3.44         2.27 o                         
 -11   3   3         16.89         15.04         2.17 o                         
 -10   3   3         19.40         18.91         2.06 o                         
  -9   3   3         12.48         11.31         1.50 o                         
  -8   3   3        767.83        785.06        13.68 o                         
  -7   3   3         24.27         18.31         1.21 o                         
  -6   3   3         23.01         22.87         2.00 o                         
  -5   3   3        471.62        463.12         7.19 o                         
  -4   3   3         15.21         11.78         0.94 o                         
  -3   3   3        241.57        253.66         4.33 o                         
  -2   3   3        134.17        156.46         2.57 o                         
  -1   3   3        131.92        116.54         2.19 o                         
   0   3   3        289.62        291.89         4.16 o                         
   1   3   3       1579.61       1613.47        21.17 o                         
   2   3   3         84.08         80.55         2.19 o                         
   3   3   3        234.40        266.17         4.64 o                         
   4   3   3        540.79        564.74         8.67 o                         
   5   3   3          0.36          0.67         1.04 o                         
   6   3   3         35.24         29.35         1.99 o                         
   7   3   3          1.44          0.79         1.16 o                         
   8   3   3        108.99        103.83         4.86 o                         
   9   3   3        154.25        129.42         5.41 o                         
  10   3   3          1.08          4.25         2.08 o                         
  11   3   3          0.95          2.52         2.50 o                         
  12   3   3        127.44        135.61         7.98 o                         
  13   3   3          6.28          2.89         3.98 o                         
 -13   4   3          7.36         10.08         4.37 o                         
 -12   4   3         14.74         16.22         3.42 o                         
 -11   4   3          2.50         -0.31         2.68 o                         
 -10   4   3          1.10         -0.67         1.87 o                         
  -9   4   3        288.70        284.99         7.33 o                         
  -8   4   3          1.12          0.15         1.18 o                         
  -7   4   3         77.77         80.48         2.64 o                         
  -6   4   3        502.88        498.96         8.75 o                         
  -5   4   3         23.47         25.99         1.77 o                         
  -4   4   3        348.82        350.52         5.39 o                         
  -3   4   3         26.98         32.97         1.41 o                         
  -2   4   3       1484.18       1526.21        26.81 o                         
  -1   4   3        681.86        683.38        13.00 o                         
   0   4   3         45.87         46.28         1.98 o                         
   1   4   3        465.06        454.66         8.49 o                         
   2   4   3       5031.86       5206.33        60.29 o                         
   3   4   3          0.04         -0.24         1.19 o                         
   4   4   3        143.51        152.07         3.27 o                         
   5   4   3        245.36        248.82         4.99 o                         
   6   4   3        286.47        290.46         5.97 o                         
   7   4   3        158.32        146.01         5.53 o                         
   8   4   3        119.36        104.88         3.53 o                         
   9   4   3         86.17         66.27         5.12 o                         
  10   4   3         27.06         23.84         3.98 o                         
  11   4   3         97.80        103.67        11.25 o                         
  12   4   3         20.45         28.14         8.99 o                         
 -12   5   3          7.51         -2.84         3.27 o                         
 -11   5   3          0.87          6.58         3.72 o                         
 -10   5   3         86.08         87.30         4.54 o                         
  -9   5   3         48.68         49.33         4.59 o                         
  -8   5   3        437.16        479.82         9.49 o                         
  -7   5   3          1.55          1.78         1.24 o                         
  -6   5   3         83.53         88.92         2.92 o                         
  -5   5   3         42.78         46.12         1.70 o                         
  -4   5   3          4.98          5.82         1.02 o                         
  -3   5   3        155.75        170.37         3.10 o                         
  -2   5   3          7.59          9.68         1.14 o                         
  -1   5   3          2.94          1.30         0.93 o                         
   0   5   3         10.22          8.27         1.23 o                         
   1   5   3         16.68         19.68         1.44 o                         
   2   5   3        281.88        290.29         4.96 o                         
   3   5   3        473.14        507.24         8.50 o                         
   4   5   3          0.17         -0.26         0.78 o                         
   5   5   3         56.15         51.69         2.03 o                         
   6   5   3         20.45         18.95         1.45 o                         
   7   5   3         45.20         44.85         2.24 o                         
   8   5   3        174.42        162.03         6.32 o                         
   9   5   3          1.99          5.24         2.07 o                         
  10   5   3         43.57         69.39         5.79 o                         
  11   5   3         47.69         51.02         6.11 o                         
 -11   6   3          0.36          4.20         4.72 o                         
 -10   6   3          0.38          0.72         3.37 o                         
  -9   6   3         21.24         18.30         2.85 o                         
  -8   6   3         18.07         16.63         2.84 o                         
  -7   6   3        183.32        189.54         5.31 o                         
  -6   6   3          0.25         -1.00         1.00 o                         
  -5   6   3          4.52          4.94         1.63 o                         
  -4   6   3         14.17         15.51         2.28 o                         
  -3   6   3         62.98         60.53         3.23 o                         
  -2   6   3          0.31         -0.99         0.99 o                         
  -1   6   3          2.57          2.90         1.81 o                         
   0   6   3         11.17         10.71         1.29 o                         
   1   6   3         21.86         21.11         2.07 o                         
   2   6   3         14.19         15.00         1.50 o                         
   3   6   3        109.73        117.16         2.79 o                         
   4   6   3         42.65         37.53         3.20 o                         
   5   6   3         29.10         33.57         1.77 o                         
   6   6   3          1.83          0.96         1.39 o                         
   7   6   3         69.04         60.83         3.83 o                         
   8   6   3         34.91         35.57         3.65 o                         
   9   6   3         47.85         40.48         8.48 o                         
  10   6   3          0.20          3.13         4.24 o                         
 -10   7   3          0.76          4.63         5.73 o                         
  -9   7   3          2.46          1.31         4.33 o                         
  -8   7   3         13.92          7.80         2.48 o                         
  -7   7   3         13.68         10.47         2.27 o                         
  -6   7   3          1.07         -0.92         1.26 o                         
  -5   7   3         63.32         64.25         2.02 o                         
  -4   7   3         13.01         12.89         1.69 o                         
  -3   7   3         25.51         25.19         1.71 o                         
  -2   7   3        144.21        160.19         4.52 o                         
  -1   7   3        151.23        158.58         6.35 o                         
   0   7   3          3.36          5.34         1.16 o                         
   1   7   3        235.95        264.62         7.16 o                         
   2   7   3         70.28         76.67         3.36 o                         
   3   7   3         12.35          9.91         1.67 o                         
   4   7   3          0.08         -0.32         0.77 o                         
   5   7   3          0.05         -0.27         1.11 o                         
   6   7   3          9.21          4.30         2.24 o                         
   7   7   3          0.76         -0.27         4.16 o                         
   8   7   3          0.93          2.82         4.40 o                         
   9   7   3          4.30          1.77         4.58 o                         
  -8   8   3          0.57         -3.54        13.17 o                         
  -7   8   3          0.01          2.68         1.92 o                         
  -6   8   3          6.53          7.61         4.01 o                         
  -5   8   3          0.22          1.59         4.12 o                         
  -4   8   3          0.05         -1.47         2.30 o                         
  -3   8   3         14.62          6.96         3.15 o                         
  -2   8   3         92.58         76.40         3.87 o                         
  -1   8   3        128.98        132.92        10.09 o                         
   0   8   3         12.19         14.56         3.81 o                         
   1   8   3         81.09         89.99        13.72 o                         
   2   8   3        392.80        426.08        20.85 o                         
   3   8   3         22.33         13.87         4.20 o                         
   4   8   3          0.20          0.90         2.92 o                         
   5   8   3          0.26          2.73         3.09 o                         
   6   8   3         21.56         15.15         4.85 o                         
   7   8   3          0.39          3.79         3.99 o                         
  -5   9   3         19.08          9.39        14.54 o                         
  -4   9   3          2.44          4.32        10.14 o                         
  -3   9   3          6.65          6.26        11.05 o                         
  -2   9   3          1.04          5.30         7.41 o                         
  -1   9   3         53.57         51.21         6.27 o                         
   0   9   3         37.49         57.42         6.71 o                         
   1   9   3         21.22         27.39         6.38 o                         
   2   9   3        121.79        128.19        14.34 o                         
   3   9   3          0.76          9.11         6.96 o                         
   4   9   3          3.59          5.80         8.32 o                         
 -14   0   4       1121.11       1276.15        96.12 o                         
 -13   0   4         67.70         50.13         7.67 o                         
 -12   0   4         32.71         37.55         4.78 o                         
 -11   0   4         39.89         41.05         4.46 o                         
 -10   0   4         81.35         93.43         7.22 o                         
  -9   0   4          2.92          3.22         2.02 o                         
  -8   0   4         11.20         11.98         1.95 o                         
  -7   0   4        336.85        347.81         8.66 o                         
  -6   0   4       1753.35       1526.99        27.25 o                         
  -5   0   4        942.88        950.22        19.41 o                         
  -4   0   4        345.38        348.05         8.25 o                         
  -3   0   4       2384.77       2495.80        43.56 o                         
  -2   0   4       1293.01       1161.23        21.76 o                         
  -1   0   4         10.59          2.46         1.31 o                         
   0   0   4       4285.25       3761.08        75.07 o                         
   1   0   4         35.88         32.31         3.15 o                         
   2   0   4       1046.29       1082.50        21.65 o                         
   3   0   4       2414.23       2475.61        43.97 o                         
   4   0   4        289.36        273.31         8.35 o                         
   5   0   4        240.63        294.55         7.21 o                         
   6   0   4        425.52        457.93        11.30 o                         
   7   0   4          0.06          2.54         1.94 o                         
   8   0   4        325.07        339.94        10.41 o                         
   9   0   4         94.29         76.49         4.65 o                         
  10   0   4         76.39         68.78        10.06 o                         
  11   0   4         53.25         44.25         9.69 o                         
  12   0   4          0.06          0.85         5.09 o                         
  13   0   4         10.31         11.38         5.75 o                         
 -14   1   4         17.14          5.82         3.14 o                         
 -13   1   4         67.77         68.49         4.59 o                         
 -12   1   4          5.99          8.41         2.57 o                         
 -11   1   4         49.16         42.85         4.34 o                         
 -10   1   4        148.05        146.00         4.22 o                         
  -9   1   4         11.66         10.96         1.50 o                         
  -8   1   4        115.20        114.93         3.47 o                         
  -7   1   4         61.84         66.01         2.26 o                         
  -6   1   4         25.93         37.32         1.95 o                         
  -5   1   4       1978.01       1972.89        22.97 o                         
  -4   1   4       7486.51       7491.37        88.64 o                         
  -3   1   4       2486.04       2393.40        31.77 o                         
  -2   1   4       5051.58       4700.00        56.75 o                         
  -1   1   4         20.89         28.90         1.25 o                         
   0   1   4         44.75         40.85         1.73 o                         
   1   1   4        930.98        801.74        10.43 o                         
   2   1   4         35.22         28.84         1.77 o                         
   3   1   4        347.49        367.21         5.86 o                         
   4   1   4        467.12        490.56         7.99 o                         
   5   1   4        618.23        663.55        10.39 o                         
   6   1   4        800.05        844.99        12.97 o                         
   7   1   4        714.60        770.37        12.44 o                         
   8   1   4         60.01         66.04         2.82 o                         
   9   1   4         11.88         14.26         1.81 o                         
  10   1   4        374.11        372.47        10.66 o                         
  11   1   4         34.95         34.93         3.74 o                         
  12   1   4          3.78          4.10         3.49 o                         
  13   1   4          2.88         10.32         5.59 o                         
 -14   2   4        148.95        146.58        10.13 o                         
 -13   2   4          0.01          1.25         3.46 o                         
 -12   2   4          0.56          1.31         2.84 o                         
 -11   2   4         26.48         26.48         3.75 o                         
 -10   2   4        110.94        111.98         3.89 o                         
  -9   2   4        159.15        152.83         4.96 o                         
  -8   2   4        500.88        485.27         8.49 o                         
  -7   2   4         55.90         51.27         2.16 o                         
  -6   2   4         19.68         21.70         1.56 o                         
  -5   2   4         20.86         19.99         1.80 o                         
  -4   2   4         94.19         93.97         3.26 o                         
  -3   2   4         78.79         84.30         2.27 o                         
  -2   2   4       3098.98       3067.07        35.06 o                         
  -1   2   4        595.18        568.42         7.68 o                         
   0   2   4       1153.52       1148.76        15.38 o                         
   1   2   4        769.95        769.20        11.07 o                         
   2   2   4       1707.27       1708.28        19.56 o                         
   3   2   4        184.69        191.90         3.93 o                         
   4   2   4        233.90        252.16         6.61 o                         
   5   2   4        588.51        610.69         8.94 o                         
   6   2   4        159.34        158.30         3.64 o                         
   7   2   4        396.79        434.75         7.98 o                         
   8   2   4        281.10        279.33         6.29 o                         
   9   2   4        691.34        637.80        12.73 o                         
  10   2   4          0.81          0.43         2.30 o                         
  11   2   4         47.98         39.33         4.26 o                         
  12   2   4          8.08          6.34         3.09 o                         
  13   2   4         79.08         72.44         7.34 o                         
 -13   3   4         15.26         11.74         3.40 o                         
 -12   3   4         81.53         80.51         5.69 o                         
 -11   3   4        130.46        142.39         4.89 o                         
 -10   3   4         57.74         57.49         3.91 o                         
  -9   3   4        452.29        463.53         8.62 o                         
  -8   3   4        524.46        551.75         9.40 o                         
  -7   3   4         89.44         84.60         3.68 o                         
  -6   3   4          7.59         11.64         1.73 o                         
  -5   3   4         51.70         53.26         1.92 o                         
  -4   3   4         11.42         14.02         1.65 o                         
  -3   3   4       1511.20       1491.98        18.83 o                         
  -2   3   4        916.48        975.58        11.30 o                         
  -1   3   4          2.73          8.26         0.77 o                         
   0   3   4         13.85         20.75         1.04 o                         
   1   3   4         42.68         44.98         1.57 o                         
   2   3   4       1920.26       2032.46        24.65 o                         
   3   3   4        451.00        492.49         7.52 o                         
   4   3   4         30.96         32.24         3.01 o                         
   5   3   4          8.48         11.09         1.23 o                         
   6   3   4         12.65         10.00         1.70 o                         
   7   3   4         77.02         70.05         2.46 o                         
   8   3   4         48.58         41.30         2.30 o                         
   9   3   4        155.95        140.59         6.10 o                         
  10   3   4         12.18         12.88         2.21 o                         
  11   3   4         96.60        101.05         6.64 o                         
  12   3   4          3.71          2.24         6.88 o                         
  13   3   4         15.88         11.36         4.92 o                         
 -13   4   4          0.00          2.79         3.81 o                         
 -12   4   4          0.22          3.04         2.97 o                         
 -11   4   4         23.27         21.71         4.45 o                         
 -10   4   4         57.55         64.05         3.54 o                         
  -9   4   4         61.88         61.43         3.21 o                         
  -8   4   4       1190.21       1298.21        21.23 o                         
  -7   4   4         58.98         62.11         2.84 o                         
  -6   4   4         17.99         16.76         1.52 o                         
  -5   4   4        165.90        164.93         3.45 o                         
  -4   4   4          6.27          9.59         1.07 o                         
  -3   4   4          0.25         -0.42         0.69 o                         
  -2   4   4        980.97        958.87        19.36 o                         
  -1   4   4        112.20        117.79         3.04 o                         
   0   4   4          6.07          4.58         1.01 o                         
   1   4   4        180.49        176.02         4.72 o                         
   2   4   4          5.84          9.60         0.92 o                         
   3   4   4       1905.96       2036.49        24.84 o                         
   4   4   4         60.22         61.82         2.11 o                         
   5   4   4         14.72         14.29         1.47 o                         
   6   4   4        250.24        252.00         5.96 o                         
   7   4   4         58.83         60.60         2.58 o                         
   8   4   4        269.43        250.40         6.87 o                         
   9   4   4         75.68         65.44         3.88 o                         
  10   4   4         12.67          7.92         2.63 o                         
  11   4   4         30.58         30.12         4.81 o                         
  12   4   4         13.36          5.69         4.39 o                         
 -12   5   4          0.04          0.90         3.14 o                         
 -11   5   4         66.60         60.84         5.57 o                         
 -10   5   4          3.98         10.77         2.59 o                         
  -9   5   4          0.14         -1.39         1.66 o                         
  -8   5   4        191.19        188.32         8.60 o                         
  -7   5   4        730.57        805.79        13.25 o                         
  -6   5   4          1.15          1.73         1.02 o                         
  -5   5   4          0.60          0.32         0.89 o                         
  -4   5   4        266.35        269.59         5.76 o                         
  -3   5   4        187.09        188.37         6.78 o                         
  -2   5   4        666.05        720.25        12.93 o                         
  -1   5   4        252.51        276.93         5.94 o                         
   0   5   4        120.59        143.33         3.87 o                         
   1   5   4         58.52         64.44         2.06 o                         
   2   5   4       1067.57       1173.36        17.30 o                         
   3   5   4        381.66        384.81         6.45 o                         
   4   5   4          0.48          0.76         0.96 o                         
   5   5   4          4.10          6.42         1.39 o                         
   6   5   4          8.25          5.45         1.69 o                         
   7   5   4        291.00        312.04        10.08 o                         
   8   5   4         52.13         56.29         3.19 o                         
   9   5   4         23.03         16.09         2.86 o                         
  10   5   4         11.20          7.45         3.75 o                         
  11   5   4          5.72          4.11         7.17 o                         
 -11   6   4         71.65         71.79         7.93 o                         
 -10   6   4          0.00          0.69         3.26 o                         
  -9   6   4          0.31          1.37         2.74 o                         
  -8   6   4        359.62        367.94        10.36 o                         
  -7   6   4        229.48        224.15         7.09 o                         
  -6   6   4          7.39          7.53         1.71 o                         
  -5   6   4         21.42         19.71         1.85 o                         
  -4   6   4         68.14         73.21         4.60 o                         
  -3   6   4         52.09         54.33         3.31 o                         
  -2   6   4         38.16         38.12         3.07 o                         
  -1   6   4          5.54          3.60         1.30 o                         
   0   6   4         40.16         41.22         2.55 o                         
   1   6   4         41.78         50.70         2.36 o                         
   2   6   4        686.78        757.79        14.79 o                         
   3   6   4       1976.78       2143.21        29.48 o                         
   4   6   4        422.22        446.80         8.38 o                         
   5   6   4         60.91         66.99         2.26 o                         
   6   6   4          4.15          1.38         2.35 o                         
   7   6   4         32.85         34.14         3.44 o                         
   8   6   4         20.53         17.41         4.87 o                         
   9   6   4         16.75         11.12         5.43 o                         
  10   6   4          0.27          4.47         5.66 o                         
 -10   7   4          0.30         -1.43         2.97 o                         
  -9   7   4         10.68         13.60         3.71 o                         
  -8   7   4         16.15         20.54         3.48 o                         
  -7   7   4        256.41        250.55         9.24 o                         
  -6   7   4         15.83         16.97         2.71 o                         
  -5   7   4         54.20         48.66         3.11 o                         
  -4   7   4          3.62          0.49         1.80 o                         
  -3   7   4         92.39         88.85         5.34 o                         
  -2   7   4         89.25         92.57         5.53 o                         
  -1   7   4          1.45          1.75         1.29 o                         
   0   7   4          1.58          0.84         1.26 o                         
   1   7   4          0.32          1.66         1.43 o                         
   2   7   4        261.94        311.60         7.78 o                         
   3   7   4         95.18         81.25         3.06 o                         
   4   7   4         36.68         34.03         1.59 o                         
   5   7   4          1.19          0.49         1.17 o                         
   6   7   4         11.99          9.51         2.27 o                         
   7   7   4         38.49         48.32         5.68 o                         
   8   7   4         37.49         41.82         8.27 o                         
   9   7   4          2.83          1.04         9.99 o                         
  -8   8   4         93.89         70.61         5.52 o                         
  -7   8   4          0.02          2.77         4.62 o                         
  -6   8   4         44.40         49.47         5.53 o                         
  -5   8   4         51.82         62.27         5.84 o                         
  -4   8   4         38.85         39.96         4.11 o                         
  -3   8   4         12.91          8.21         3.30 o                         
  -2   8   4        152.24        168.95         6.06 o                         
  -1   8   4         17.45         18.30         1.82 o                         
   0   8   4         11.04          8.82         1.50 o                         
   1   8   4         29.02         28.23         1.98 o                         
   2   8   4        206.66        224.30        14.97 o                         
   3   8   4         59.22         52.99         5.24 o                         
   4   8   4        237.45        223.18        20.41 o                         
   5   8   4         37.01         39.39         4.69 o                         
   6   8   4         55.61         51.60         5.82 o                         
   7   8   4          0.08          3.39         4.55 o                         
  -5   9   4         15.82         14.54         3.94 o                         
  -4   9   4          1.96         -7.57        13.32 o                         
  -3   9   4         29.20         38.18        10.60 o                         
  -2   9   4          7.15         11.39         6.47 o                         
  -1   9   4         12.30          5.16         7.87 o                         
   0   9   4         56.75         60.11         6.87 o                         
   1   9   4         96.28         99.08        10.60 o                         
   2   9   4         17.92         15.26         6.39 o                         
   3   9   4          1.17         -2.83         5.31 o                         
   4   9   4          7.20         10.17         8.62 o                         
 -14   1   5          1.23          8.37         3.90 o                         
 -13   1   5          0.93          2.24         2.65 o                         
 -12   1   5         21.58         16.01         3.30 o                         
 -11   1   5         54.91         47.33         3.20 o                         
 -10   1   5         13.56         13.25         1.99 o                         
  -9   1   5          7.38          6.34         1.45 o                         
  -8   1   5        246.95        260.54         6.38 o                         
  -7   1   5         23.46         23.64         1.52 o                         
  -6   1   5          0.99          0.65         0.86 o                         
  -5   1   5         33.53         35.98         1.59 o                         
  -4   1   5       1682.73       1671.72        21.88 o                         
  -3   1   5        721.99        700.26        10.07 o                         
  -2   1   5          9.71          2.58         0.91 o                         
  -1   1   5        563.34        558.44         8.67 o                         
   0   1   5          1.38          2.35         0.89 o                         
   1   1   5         20.86         18.36         1.58 o                         
   2   1   5         55.98         59.12         2.08 o                         
   3   1   5        501.63        531.17         7.76 o                         
   4   1   5         34.69         30.81         1.58 o                         
   5   1   5          0.02         -0.99         1.36 o                         
   6   1   5          2.45          3.52         1.14 o                         
   7   1   5        434.29        496.73         9.00 o                         
   8   1   5          0.34         -0.30         1.33 o                         
   9   1   5        105.46         99.10         3.86 o                         
  10   1   5         24.13         23.22         3.08 o                         
  11   1   5         87.59         97.83         9.48 o                         
  12   1   5          0.17          1.13         2.87 o                         
  13   1   5          3.97          7.34         4.90 o                         
 -14   2   5        235.07        289.54        15.86 o                         
 -13   2   5         49.52         49.45         4.18 o                         
 -12   2   5         21.98         28.18         3.50 o                         
 -11   2   5         43.05         54.27         3.59 o                         
 -10   2   5          1.63          0.62         1.65 o                         
  -9   2   5         12.07         11.61         1.50 o                         
  -8   2   5         11.13         13.71         1.50 o                         
  -7   2   5         85.95         84.63         2.91 o                         
  -6   2   5         74.84         64.61         2.39 o                         
  -5   2   5        125.90        122.34         2.86 o                         
  -4   2   5         11.71         12.60         1.25 o                         
  -3   2   5       1821.23       1872.96        22.82 o                         
  -2   2   5          0.97          4.54         0.97 o                         
  -1   2   5       2401.97       2517.47        29.66 o                         
   0   2   5          0.00          0.52         0.88 o                         
   1   2   5        540.24        507.94         7.78 o                         
   2   2   5         16.67         15.19         1.90 o                         
   3   2   5        268.37        287.23         5.30 o                         
   4   2   5          9.30          9.89         1.66 o                         
   5   2   5         32.42         31.86         2.14 o                         
   6   2   5         65.07         77.07         2.41 o                         
   7   2   5        123.50        124.79         4.96 o                         
   8   2   5         20.54         15.14         1.78 o                         
   9   2   5          0.91          1.66         2.87 o                         
  10   2   5        100.61         83.15         5.70 o                         
  11   2   5         34.84         37.73         4.06 o                         
  12   2   5          7.15          7.86         3.49 o                         
  13   2   5          6.65          8.66         5.68 o                         
 -13   3   5         33.70         44.64         6.71 o                         
 -12   3   5         75.45         75.13         4.27 o                         
 -11   3   5          5.56          3.91         2.35 o                         
 -10   3   5         19.26         15.16         1.82 o                         
  -9   3   5          0.99         -0.46         1.19 o                         
  -8   3   5        143.42        142.20         4.34 o                         
  -7   3   5        192.58        197.88         4.76 o                         
  -6   3   5          6.27          4.47         1.19 o                         
  -5   3   5        137.92        138.60         3.46 o                         
  -4   3   5         16.20         18.49         1.27 o                         
  -3   3   5          2.89          5.41         1.04 o                         
  -2   3   5        270.96        302.39         5.53 o                         
  -1   3   5        162.27        206.87         3.50 o                         
   0   3   5          5.16          6.91         0.89 o                         
   1   3   5         42.47         48.97         1.95 o                         
   2   3   5          2.33          2.44         0.97 o                         
   3   3   5         39.05         41.38         1.68 o                         
   4   3   5        236.17        227.90         4.68 o                         
   5   3   5         37.01         37.81         1.80 o                         
   6   3   5         49.66         55.16         2.39 o                         
   7   3   5         77.06         94.13         3.30 o                         
   8   3   5         24.63         25.47         2.35 o                         
   9   3   5         24.13         16.12         2.26 o                         
  10   3   5         31.71         25.30         2.77 o                         
  11   3   5          5.01          3.80         2.96 o                         
  12   3   5          3.20          4.10         3.80 o                         
 -13   4   5          2.08          1.04         3.84 o                         
 -12   4   5          0.57          0.79         2.66 o                         
 -11   4   5         64.03         57.91         3.76 o                         
 -10   4   5         36.98         41.02         3.93 o                         
  -9   4   5          8.40          9.35         2.28 o                         
  -8   4   5         26.23         25.33         2.37 o                         
  -7   4   5        536.02        552.61        10.21 o                         
  -6   4   5         19.42         21.01         1.48 o                         
  -5   4   5         34.52         29.00         2.25 o                         
  -4   4   5        267.29        270.55         4.86 o                         
  -3   4   5          6.10          8.03         0.83 o                         
  -2   4   5        348.25        361.04         6.00 o                         
  -1   4   5        303.47        309.92         5.67 o                         
   0   4   5          2.57          6.17         0.78 o                         
   1   4   5         54.73         58.76         2.20 o                         
   2   4   5          0.05          0.25         0.84 o                         
   3   4   5       1068.81       1113.77        16.26 o                         
   4   4   5          4.17          5.61         1.08 o                         
   5   4   5          0.33          1.84         1.13 o                         
   6   4   5         36.72         34.92         1.90 o                         
   7   4   5        286.63        292.92         6.79 o                         
   8   4   5         53.52         54.34         3.59 o                         
   9   4   5         36.42         25.55         2.72 o                         
  10   4   5         91.27         90.37         5.17 o                         
  11   4   5          6.19          2.92         3.57 o                         
  12   4   5         14.64         16.19         4.57 o                         
 -12   5   5         56.32         58.34         5.19 o                         
 -11   5   5         10.30          9.10         4.09 o                         
 -10   5   5         12.31         13.11         3.39 o                         
  -9   5   5          8.92          4.03         1.84 o                         
  -8   5   5         28.24         29.54         2.26 o                         
  -7   5   5          7.07          5.90         1.71 o                         
  -6   5   5         11.56         15.28         1.63 o                         
  -5   5   5          4.74          7.81         1.57 o                         
  -4   5   5        205.55        212.11         4.35 o                         
  -3   5   5          1.36          0.00         1.20 o                         
  -2   5   5        149.06        162.20         4.02 o                         
  -1   5   5         57.78         59.83         2.66 o                         
   0   5   5         30.58         36.01         1.81 o                         
   1   5   5         59.17         56.63         1.85 o                         
   2   5   5          5.18          7.61         1.19 o                         
   3   5   5          3.95          3.43         1.02 o                         
   4   5   5          7.47          6.17         2.26 o                         
   5   5   5          0.04          0.18         1.17 o                         
   6   5   5         37.51         34.84         1.99 o                         
   7   5   5          1.63          1.71         1.73 o                         
   8   5   5          0.22          1.75         1.88 o                         
   9   5   5          2.01          0.55         2.69 o                         
  10   5   5          4.33          5.64         3.56 o                         
  11   5   5         16.21         24.65        10.75 o                         
 -11   6   5          2.35          0.48         3.66 o                         
 -10   6   5          4.56          2.52         2.61 o                         
  -9   6   5          1.51         -2.28         2.34 o                         
  -8   6   5         52.29         41.37         3.49 o                         
  -7   6   5          4.38          3.84         1.37 o                         
  -6   6   5          8.68          5.13         1.46 o                         
  -5   6   5          9.01          9.68         1.30 o                         
  -4   6   5          0.45          1.37         0.89 o                         
  -3   6   5         41.38         40.86         2.30 o                         
  -2   6   5         31.81         28.91         2.35 o                         
  -1   6   5          3.22          3.73         1.47 o                         
   0   6   5         96.46         97.69         3.55 o                         
   1   6   5          0.74         -0.81         1.53 o                         
   2   6   5        351.47        368.14         5.91 o                         
   3   6   5        301.95        307.83         7.16 o                         
   4   6   5         21.73         20.23         1.47 o                         
   5   6   5         69.96         79.76         2.81 o                         
   6   6   5         46.38         46.00         3.13 o                         
   7   6   5          7.13          7.60         2.36 o                         
   8   6   5          7.98         11.28         6.37 o                         
   9   6   5          0.94          6.09         5.45 o                         
  10   6   5          1.22          0.94         5.89 o                         
  -9   7   5          1.64         -5.09         5.09 o                         
  -8   7   5        377.53        447.62        17.64 o                         
  -7   7   5        534.24        609.97        21.95 o                         
  -6   7   5         29.90         25.74         1.88 o                         
  -5   7   5          0.69          0.60         1.33 o                         
  -4   7   5          8.50          6.11         1.91 o                         
  -3   7   5          8.21          7.72         1.92 o                         
  -2   7   5         19.26         17.66         3.19 o                         
  -1   7   5         58.45         55.67         3.56 o                         
   0   7   5         19.75         21.50         1.95 o                         
   1   7   5          4.56          6.41         2.26 o                         
   2   7   5        174.90        180.86         5.53 o                         
   3   7   5        332.51        341.93         8.30 o                         
   4   7   5        219.48        194.44         6.24 o                         
   5   7   5         12.11          9.69         2.17 o                         
   6   7   5         10.70          3.63         4.90 o                         
   7   7   5          5.44          4.35         4.74 o                         
   8   7   5          0.08          0.50         5.40 o                         
  -7   8   5         47.58         39.43        19.53 o                         
  -6   8   5        151.81        166.76        12.64 o                         
  -5   8   5         11.06          7.98         4.16 o                         
  -4   8   5         11.64         12.02         3.49 o                         
  -3   8   5         10.20         10.12         2.86 o                         
  -2   8   5         28.50         21.23         2.78 o                         
  -1   8   5         29.47         27.80         3.24 o                         
   0   8   5         58.29         60.17         4.14 o                         
   1   8   5          0.94          1.96         2.47 o                         
   2   8   5        236.59        251.73         9.40 o                         
   3   8   5        574.39        587.35        25.36 o                         
   4   8   5          1.03          2.57         3.61 o                         
   5   8   5         20.10         11.93         3.50 o                         
   6   8   5         55.71         53.10         6.39 o                         
  -4   9   5         48.02         47.26         6.06 o                         
  -3   9   5         11.01          5.53         3.22 o                         
  -2   9   5          4.58          0.76         6.00 o                         
  -1   9   5          5.14          4.71         2.49 o                         
   0   9   5         29.73         18.36         4.17 o                         
   1   9   5         17.94         19.72         7.34 o                         
   2   9   5         46.25         50.82         8.05 o                         
   3   9   5         19.69          7.86         5.06 o                         
 -14   0   6        297.18        314.81        17.58 o                         
 -13   0   6         26.03         17.74         5.49 o                         
 -12   0   6         31.52         28.07        10.30 o                         
 -11   0   6         53.04         42.03         4.25 o                         
 -10   0   6          0.00         -0.36         3.70 o                         
  -9   0   6          0.08          4.63         2.31 o                         
  -8   0   6         92.59        100.09         5.65 o                         
  -7   0   6         55.56         65.35         3.22 o                         
  -6   0   6        236.86        226.84         5.92 o                         
  -5   0   6         17.91         10.66         2.69 o                         
  -4   0   6        486.75        515.85        11.53 o                         
  -3   0   6       1264.85       1269.93        23.74 o                         
  -2   0   6         37.62         40.74         5.03 o                         
  -1   0   6        283.98        319.90         7.58 o                         
   0   0   6       6135.16       6393.82       128.39 o                         
   1   0   6        527.39        541.84        13.51 o                         
   2   0   6         87.01         76.43         4.46 o                         
   3   0   6         15.23         13.74         1.81 o                         
   4   0   6         65.49         62.87         4.81 o                         
   5   0   6        226.66        245.05         9.00 o                         
   6   0   6        122.97        107.43         5.73 o                         
   7   0   6         49.38         44.67         4.74 o                         
   8   0   6         10.00         11.60         2.44 o                         
   9   0   6         19.77         19.39         3.43 o                         
  10   0   6        147.63        155.55        11.20 o                         
  11   0   6        444.74        446.13        24.23 o                         
  12   0   6          1.28          4.84         8.63 o                         
 -14   1   6         16.32         12.52         4.43 o                         
 -13   1   6        311.49        375.71        12.70 o                         
 -12   1   6          2.41          3.69         2.48 o                         
 -11   1   6         27.86         28.12         3.23 o                         
 -10   1   6        220.61        192.52         5.49 o                         
  -9   1   6         23.67         24.21         2.61 o                         
  -8   1   6        114.14        112.54         3.25 o                         
  -7   1   6        590.08        605.70         9.59 o                         
  -6   1   6        201.30        213.26         4.42 o                         
  -5   1   6         76.12         54.76         2.69 o                         
  -4   1   6          9.91         11.88         1.25 o                         
  -3   1   6        187.54        180.15         4.73 o                         
  -2   1   6         36.79         34.43         2.38 o                         
  -1   1   6        985.80       1135.25        16.79 o                         
   0   1   6          0.29          1.38         0.99 o                         
   1   1   6        264.79        294.42         5.04 o                         
   2   1   6        178.67        180.14         5.51 o                         
   3   1   6        131.65        134.47         3.61 o                         
   4   1   6       1431.29       1534.65        20.52 o                         
   5   1   6        288.51        277.03         5.51 o                         
   6   1   6         16.22         18.38         1.80 o                         
   7   1   6          6.68          4.90         1.30 o                         
   8   1   6         11.91          8.59         1.72 o                         
   9   1   6         19.80         19.51         4.28 o                         
  10   1   6        261.65        252.13        11.07 o                         
  11   1   6         41.15         47.07         5.33 o                         
  12   1   6         21.94         41.29         5.24 o                         
 -13   2   6        540.41        610.90        27.07 o                         
 -12   2   6         78.13         61.02         4.27 o                         
 -11   2   6        107.65         96.74         5.13 o                         
 -10   2   6        109.25         90.51         4.05 o                         
  -9   2   6        188.77        167.54         4.55 o                         
  -8   2   6         94.92         89.04         2.95 o                         
  -7   2   6         51.86         52.35         2.03 o                         
  -6   2   6         16.08         17.09         1.35 o                         
  -5   2   6        462.38        445.77         7.05 o                         
  -4   2   6        152.92        185.96         3.56 o                         
  -3   2   6        385.06        395.53         6.08 o                         
  -2   2   6       1904.45       1835.31        30.57 o                         
  -1   2   6       1343.22       1340.96        17.76 o                         
   0   2   6        584.68        628.23         8.73 o                         
   1   2   6        365.35        342.42         6.42 o                         
   2   2   6        372.21        371.47         5.90 o                         
   3   2   6        430.36        427.76         8.17 o                         
   4   2   6        794.44        771.67        12.39 o                         
   5   2   6        134.60        134.29         4.62 o                         
   6   2   6         11.06         10.81         1.47 o                         
   7   2   6          2.11          4.09         1.37 o                         
   8   2   6        130.80        126.40         4.57 o                         
   9   2   6         11.46          8.39         2.06 o                         
  10   2   6         38.73         31.17         3.52 o                         
  11   2   6         16.65         23.06         4.74 o                         
  12   2   6         25.14         17.21         4.05 o                         
 -13   3   6         29.94         30.14         4.24 o                         
 -12   3   6         11.17          3.85         3.40 o                         
 -11   3   6        125.81        116.85         7.79 o                         
 -10   3   6          1.43          3.52         1.80 o                         
  -9   3   6         60.79         55.31         2.69 o                         
  -8   3   6         28.62         28.07         2.01 o                         
  -7   3   6        112.21        104.85         3.71 o                         
  -6   3   6        300.29        285.58         6.28 o                         
  -5   3   6          0.00          0.17         1.42 o                         
  -4   3   6        836.73        861.47        12.08 o                         
  -3   3   6       1349.08       1337.32        21.57 o                         
  -2   3   6          0.06          2.24         0.93 o                         
  -1   3   6       1787.45       1891.65        23.71 o                         
   0   3   6        571.05        594.30         9.32 o                         
   1   3   6          3.81          5.09         0.97 o                         
   2   3   6        582.12        572.73         8.75 o                         
   3   3   6          4.78          6.54         1.27 o                         
   4   3   6        492.35        500.88         8.51 o                         
   5   3   6         75.51         72.88         3.55 o                         
   6   3   6         56.09         52.03         2.58 o                         
   7   3   6        189.21        190.30         4.91 o                         
   8   3   6        363.66        387.89        12.29 o                         
   9   3   6         70.62         63.84         6.14 o                         
  10   3   6         31.03         21.70         5.43 o                         
  11   3   6         87.41         89.39         5.81 o                         
  12   3   6         12.03         15.13         4.56 o                         
 -12   4   6         71.32         66.74         9.48 o                         
 -11   4   6         31.16         33.95         3.68 o                         
 -10   4   6        120.98        124.31         5.22 o                         
  -9   4   6          2.17          6.96         2.73 o                         
  -8   4   6          2.25          2.92         1.60 o                         
  -7   4   6         27.92         33.23         2.22 o                         
  -6   4   6        215.24        216.86         5.10 o                         
  -5   4   6         97.65        101.39         3.90 o                         
  -4   4   6          1.09         -0.20         0.88 o                         
  -3   4   6         18.56         14.57         1.37 o                         
  -2   4   6       1086.67       1125.87        15.99 o                         
  -1   4   6        352.30        406.44         6.88 o                         
   0   4   6          0.29         -0.39         1.00 o                         
   1   4   6         18.54         19.77         1.53 o                         
   2   4   6        161.39        169.97         4.01 o                         
   3   4   6         45.16         46.79         2.26 o                         
   4   4   6        528.29        537.92         9.49 o                         
   5   4   6        157.77        164.87         4.15 o                         
   6   4   6         44.26         41.81         2.95 o                         
   7   4   6          1.42          0.33         2.38 o                         
   8   4   6         56.41         52.82         4.22 o                         
   9   4   6          4.26          0.64         2.17 o                         
  10   4   6         25.43         10.06         4.15 o                         
  11   4   6          4.05          0.42         5.04 o                         
 -11   5   6         19.04         19.80         3.62 o                         
 -10   5   6         14.13         13.21         2.95 o                         
  -9   5   6          5.53          5.05         1.94 o                         
  -8   5   6         85.25         86.24         3.85 o                         
  -7   5   6       2217.30       2484.74        35.68 o                         
  -6   5   6        128.34        123.84         3.45 o                         
  -5   5   6         16.22         16.87         2.37 o                         
  -4   5   6        423.29        429.18         9.09 o                         
  -3   5   6        105.56        114.62         3.16 o                         
  -2   5   6         48.05         52.93         4.10 o                         
  -1   5   6         28.47         29.86         1.55 o                         
   0   5   6          3.29          0.92         1.18 o                         
   1   5   6        114.59        108.47         3.55 o                         
   2   5   6         15.52         15.28         1.22 o                         
   3   5   6        215.05        226.52         4.88 o                         
   4   5   6       2177.85       2362.16        35.90 o                         
   5   5   6         79.22         76.09         2.96 o                         
   6   5   6         22.64         23.66         2.43 o                         
   7   5   6        113.96        113.13         5.84 o                         
   8   5   6          5.62          6.37         3.39 o                         
   9   5   6          9.08         11.12         3.06 o                         
  10   5   6          6.67          8.60        16.81 o                         
 -10   6   6         14.74         20.48         3.90 o                         
  -9   6   6         56.86         63.46         4.72 o                         
  -8   6   6        158.31        148.59         6.42 o                         
  -7   6   6         33.47         33.79         2.53 o                         
  -6   6   6       1045.76       1182.58        24.79 o                         
  -5   6   6         17.84         21.34         2.59 o                         
  -4   6   6         26.58         29.59         1.95 o                         
  -3   6   6          2.43          3.65         1.01 o                         
  -2   6   6          7.13          7.83         0.82 o                         
  -1   6   6         28.28         28.28         2.36 o                         
   0   6   6          7.78          4.10         0.81 o                         
   1   6   6         16.04         13.55         1.09 o                         
   2   6   6         27.35         24.64         1.76 o                         
   3   6   6        773.26        849.21        16.84 o                         
   4   6   6         20.30         17.59         1.59 o                         
   5   6   6         11.95         10.63         1.84 o                         
   6   6   6         42.82         38.92         3.29 o                         
   7   6   6         59.79         47.23         6.42 o                         
   8   6   6          8.46          0.16         4.02 o                         
   9   6   6          0.06          6.66         8.02 o                         
  -9   7   6         10.66         25.71         6.27 o                         
  -8   7   6          1.77         -1.82         3.28 o                         
  -7   7   6        421.13        436.59        26.61 o                         
  -6   7   6        212.22        241.96        12.42 o                         
  -5   7   6          8.03          7.88         2.15 o                         
  -4   7   6         38.82         39.92         4.25 o                         
  -3   7   6          7.64         13.11         3.35 o                         
  -2   7   6          2.35          2.15         1.52 o                         
  -1   7   6          1.55          3.90         1.84 o                         
   0   7   6         17.21         21.70         2.63 o                         
   1   7   6          1.39          1.65         2.18 o                         
   2   7   6        180.79        201.02         7.09 o                         
   3   7   6         26.26         22.87         3.99 o                         
   4   7   6        278.74        264.74        10.35 o                         
   5   7   6        100.71         86.35         8.35 o                         
   6   7   6          1.14         -1.22         4.36 o                         
   7   7   6          2.76          9.03         4.14 o                         
   8   7   6         10.77         14.48         5.08 o                         
  -7   8   6         21.04         23.03         5.86 o                         
  -6   8   6          2.05          0.87         3.63 o                         
  -5   8   6          3.99          5.37         8.40 o                         
  -4   8   6         26.64         28.54         6.41 o                         
  -3   8   6         54.87         63.54         5.76 o                         
  -2   8   6         84.17        113.46        32.70 o                         
  -1   8   6         87.96         94.63         7.49 o                         
   0   8   6          0.38          2.85         3.09 o                         
   1   8   6         22.52         22.10         3.85 o                         
   2   8   6         29.11         24.13         5.22 o                         
   3   8   6         30.08         38.94        15.03 o                         
   4   8   6        227.24        188.95        10.62 o                         
   5   8   6         32.79         33.82         5.45 o                         
   6   8   6          9.48          5.22         3.52 o                         
  -3   9   6          1.71         -2.03         3.57 o                         
  -2   9   6         11.89         12.78         4.20 o                         
  -1   9   6          6.28          4.38         3.30 o                         
   0   9   6          8.36          4.64         4.24 o                         
   1   9   6          5.36          1.02         3.74 o                         
   2   9   6          0.01         -0.82         4.37 o                         
 -13   1   7         76.67         98.90         5.77 o                         
 -12   1   7          5.31          5.31         3.20 o                         
 -11   1   7        111.17        111.40        10.56 o                         
 -10   1   7         21.00         13.00         2.40 o                         
  -9   1   7         48.09         42.93         2.39 o                         
  -8   1   7          9.93         10.92         1.53 o                         
  -7   1   7        201.99        198.53         6.55 o                         
  -6   1   7         85.04         79.43         2.87 o                         
  -5   1   7        182.66        171.54         4.11 o                         
  -4   1   7         17.69         19.36         1.47 o                         
  -3   1   7        311.40        315.33         6.98 o                         
  -2   1   7         66.61         56.27         2.28 o                         
  -1   1   7         75.33         74.17         2.48 o                         
   0   1   7        688.03        724.92        11.29 o                         
   1   1   7        276.05        307.55         5.96 o                         
   2   1   7         62.84         67.92         2.63 o                         
   3   1   7         48.14         52.26         2.33 o                         
   4   1   7          5.74          6.06         1.28 o                         
   5   1   7         39.22         42.54         2.34 o                         
   6   1   7          2.04          0.62         1.31 o                         
   7   1   7          0.30          2.35         1.38 o                         
   8   1   7         57.87         57.63         5.77 o                         
   9   1   7         16.01         21.42         3.04 o                         
  10   1   7         39.76         44.53         7.48 o                         
  11   1   7          0.52         -0.77         3.26 o                         
  12   1   7          0.73          3.84         6.12 o                         
 -13   2   7         90.44        105.25        11.34 o                         
 -12   2   7         18.30         15.68         3.99 o                         
 -11   2   7          3.55          2.55         2.43 o                         
 -10   2   7         48.84         44.25         3.12 o                         
  -9   2   7         18.29         17.21         2.46 o                         
  -8   2   7          0.40          0.23         1.33 o                         
  -7   2   7          1.07          0.77         1.17 o                         
  -6   2   7         31.36         31.98         1.95 o                         
  -5   2   7          0.78          0.96         1.27 o                         
  -4   2   7        143.75        151.94         3.93 o                         
  -3   2   7        150.03        167.04         5.00 o                         
  -2   2   7        130.56        125.76         3.24 o                         
  -1   2   7         32.06         38.14         2.10 o                         
   0   2   7        746.96        798.12        11.18 o                         
   1   2   7         74.72         80.73         2.72 o                         
   2   2   7         47.62         51.74         2.88 o                         
   3   2   7        209.93        216.29         4.75 o                         
   4   2   7        317.93        321.81         6.30 o                         
   5   2   7        511.29        568.90        10.47 o                         
   6   2   7         38.86         44.40         2.87 o                         
   7   2   7         69.84         75.09         3.45 o                         
   8   2   7         18.46         13.85         2.27 o                         
   9   2   7         18.41         16.58         2.54 o                         
  10   2   7          3.46          4.78         3.06 o                         
  11   2   7        258.81        298.86        13.35 o                         
  12   2   7         20.69         21.28         4.74 o                         
 -13   3   7        145.12        154.65        12.68 o                         
 -12   3   7          1.34          1.92         3.74 o                         
 -11   3   7         14.21         12.74         2.96 o                         
 -10   3   7          4.93          7.46         2.69 o                         
  -9   3   7        103.45        100.63         3.43 o                         
  -8   3   7         89.43         79.06         5.02 o                         
  -7   3   7        218.85        219.26         5.76 o                         
  -6   3   7        234.04        235.85         4.32 o                         
  -5   3   7        270.74        260.43         4.54 o                         
  -4   3   7        208.84        221.68         4.22 o                         
  -3   3   7         20.56         22.36         1.49 o                         
  -2   3   7        427.20        458.89        10.13 o                         
  -1   3   7         44.12         44.72         1.64 o                         
   0   3   7         71.70         67.14         1.93 o                         
   1   3   7        227.73        271.54         9.53 o                         
   2   3   7        169.70        171.93         3.85 o                         
   3   3   7         93.35        100.13         5.47 o                         
   4   3   7       1073.58       1082.48        17.35 o                         
   5   3   7         28.81         27.27         2.01 o                         
   6   3   7          0.09         -0.12         1.70 o                         
   7   3   7         95.42         88.84         3.66 o                         
   8   3   7         45.55         42.48         6.61 o                         
   9   3   7          0.01          0.29         2.20 o                         
  10   3   7          8.51          9.94         3.54 o                         
  11   3   7          0.26         11.35         4.02 o                         
 -12   4   7        230.82        240.71        10.89 o                         
 -11   4   7         16.58         16.85         3.24 o                         
 -10   4   7        148.03        139.18         5.49 o                         
  -9   4   7          3.25          1.48         2.15 o                         
  -8   4   7         80.16         86.46         5.22 o                         
  -7   4   7        310.72        309.43         7.08 o                         
  -6   4   7        684.61        683.66        11.99 o                         
  -5   4   7         25.44         24.71         1.55 o                         
  -4   4   7        146.96        141.23         6.80 o                         
  -3   4   7        270.50        290.55         5.62 o                         
  -2   4   7        599.35        640.98        11.29 o                         
  -1   4   7        135.84        135.21         5.35 o                         
   0   4   7        268.86        268.10         4.86 o                         
   1   4   7        174.14        182.30         5.14 o                         
   2   4   7        234.99        248.49         7.69 o                         
   3   4   7        290.59        284.68         6.36 o                         
   4   4   7        731.81        755.60        12.69 o                         
   5   4   7         77.85         86.43         5.49 o                         
   6   4   7        132.22        128.59         4.14 o                         
   7   4   7          1.46          1.39         2.36 o                         
   8   4   7         41.46         49.45         4.64 o                         
   9   4   7          4.36         -0.09         2.45 o                         
  10   4   7          0.20         -3.82         4.31 o                         
  11   4   7          0.68         -2.72         4.23 o                         
 -11   5   7         17.37         14.53         3.54 o                         
 -10   5   7          3.78          6.30         3.22 o                         
  -9   5   7         13.01         16.01         2.42 o                         
  -8   5   7         28.33         30.04         4.31 o                         
  -7   5   7        213.50        231.80         5.80 o                         
  -6   5   7        181.75        177.33         4.90 o                         
  -5   5   7          9.38          4.99         1.50 o                         
  -4   5   7         16.64         13.78         1.76 o                         
  -3   5   7        132.44        139.17         4.30 o                         
  -2   5   7         41.39         42.23         1.83 o                         
  -1   5   7         21.95         17.91         1.20 o                         
   0   5   7         87.20         91.09         2.57 o                         
   1   5   7         15.75         14.78         1.25 o                         
   2   5   7         36.54         40.75         2.53 o                         
   3   5   7        462.62        486.35         8.82 o                         
   4   5   7        260.74        258.79         5.77 o                         
   5   5   7          0.22         -0.72         1.70 o                         
   6   5   7          5.73          3.30         2.32 o                         
   7   5   7          6.95          5.58         2.09 o                         
   8   5   7        158.40        152.16         9.95 o                         
   9   5   7          1.90          3.22         5.38 o                         
  10   5   7          1.08         -0.14         5.30 o                         
 -10   6   7          6.89          3.37         3.64 o                         
  -9   6   7         32.89         36.27         4.22 o                         
  -8   6   7          4.51          2.22         2.59 o                         
  -7   6   7        244.91        271.80         9.45 o                         
  -6   6   7        172.57        179.01         5.00 o                         
  -5   6   7         28.31         29.55         2.88 o                         
  -4   6   7          7.16          5.64         2.37 o                         
  -3   6   7         82.48         79.42         7.21 o                         
  -2   6   7         81.01         80.05         2.30 o                         
  -1   6   7         87.16         85.80         2.77 o                         
   0   6   7          7.74          4.41         0.97 o                         
   1   6   7         12.15         15.50         1.49 o                         
   2   6   7          0.27          0.02         1.03 o                         
   3   6   7         34.54         28.25         1.80 o                         
   4   6   7         45.23         39.51         4.78 o                         
   5   6   7          8.72          7.96         1.83 o                         
   6   6   7          0.67          2.53         2.74 o                         
   7   6   7          5.50          3.18         3.47 o                         
   8   6   7         39.56         46.98         5.78 o                         
   9   6   7          0.64         -3.39         5.38 o                         
  -8   7   7         29.25         27.44         4.58 o                         
  -7   7   7        199.24        216.09        10.64 o                         
  -6   7   7          3.78          2.36         2.17 o                         
  -5   7   7         65.24         54.77         3.73 o                         
  -4   7   7         33.44         27.57         2.79 o                         
  -3   7   7         29.26         25.65         3.55 o                         
  -2   7   7         88.64         75.63         4.12 o                         
  -1   7   7          5.06          8.01         2.38 o                         
   0   7   7         57.63         56.44         3.55 o                         
   1   7   7          1.12          3.74         2.13 o                         
   2   7   7          2.66          0.86         1.81 o                         
   3   7   7         41.31         41.82         3.67 o                         
   4   7   7        298.95        302.05        13.44 o                         
   5   7   7         47.32         51.93         5.82 o                         
   6   7   7          0.99          3.85         4.37 o                         
   7   7   7        191.15        195.73        13.66 o                         
  -6   8   7        408.56        453.90        23.08 o                         
  -5   8   7         83.49         90.70        12.03 o                         
  -4   8   7         31.70         38.28         5.60 o                         
  -3   8   7        212.53        237.09        14.31 o                         
  -2   8   7          3.15         10.65         4.91 o                         
  -1   8   7          0.00         -2.83         4.11 o                         
   0   8   7         31.52         29.43         4.43 o                         
   1   8   7          2.31         10.49         5.65 o                         
   2   8   7          0.44         -0.26         3.63 o                         
   3   8   7          7.00          3.51         4.36 o                         
   4   8   7          2.57          0.70         3.97 o                         
   5   8   7         42.49         24.39         5.21 o                         
 -13   0   8         17.61         19.99         9.84 o                         
 -12   0   8         69.93         57.75         7.23 o                         
 -11   0   8          7.41         16.05         7.27 o                         
 -10   0   8         26.54         15.19         4.27 o                         
  -9   0   8        449.20        354.87        14.54 o                         
  -8   0   8         20.94         19.02         2.99 o                         
  -7   0   8         64.27         54.18         7.08 o                         
  -6   0   8        251.86        271.09         8.28 o                         
  -5   0   8        502.01        495.28        13.33 o                         
  -4   0   8          0.02         -1.89         2.22 o                         
  -3   0   8         12.63          8.23         2.63 o                         
  -2   0   8         28.58         26.87         2.76 o                         
  -1   0   8        206.03        192.35         5.85 o                         
   0   0   8        624.62        663.27        15.27 o                         
   1   0   8          2.44          4.43         1.94 o                         
   2   0   8          8.56          2.60         2.42 o                         
   3   0   8        220.07        204.74         9.31 o                         
   4   0   8        225.91        233.18         7.59 o                         
   5   0   8        698.43        789.38        15.91 o                         
   6   0   8        383.70        402.02        12.07 o                         
   7   0   8         59.08         72.56         7.30 o                         
   8   0   8         88.24         93.18        11.90 o                         
   9   0   8         81.82         87.15        10.14 o                         
  10   0   8         15.18         22.39         4.91 o                         
  11   0   8        198.09        223.08        16.27 o                         
  12   0   8          6.24          7.27         9.69 o                         
 -13   1   8         17.03         18.08         4.38 o                         
 -12   1   8         31.95         28.69         4.41 o                         
 -11   1   8          0.87          1.25         2.69 o                         
 -10   1   8        442.48        404.72        11.52 o                         
  -9   1   8         34.74         39.26         2.46 o                         
  -8   1   8          4.73         16.47         1.93 o                         
  -7   1   8        108.26         93.39         3.91 o                         
  -6   1   8         43.66         40.15         2.36 o                         
  -5   1   8         94.06         93.65         2.96 o                         
  -4   1   8        199.47        190.15         4.69 o                         
  -3   1   8        405.33        392.32         7.45 o                         
  -2   1   8          0.21          0.60         1.11 o                         
  -1   1   8        262.34        261.12         5.59 o                         
   0   1   8         82.23         87.57         3.72 o                         
   1   1   8       1921.12       2116.69        28.02 o                         
   2   1   8         21.47         29.34         2.14 o                         
   3   1   8          1.20         -1.39         1.39 o                         
   4   1   8        209.87        229.07         5.65 o                         
   5   1   8        989.79       1029.96        15.65 o                         
   6   1   8        377.11        380.01         7.84 o                         
   7   1   8          0.38         -0.53         1.66 o                         
   8   1   8         40.49         31.45         2.80 o                         
   9   1   8          2.66          1.89         2.34 o                         
  10   1   8         44.63         56.08         7.82 o                         
  11   1   8          6.84         14.04         3.59 o                         
 -13   2   8          0.65          2.27         4.35 o                         
 -12   2   8         63.68         71.84         5.39 o                         
 -11   2   8          0.11         -0.78         2.21 o                         
 -10   2   8          1.52         -1.16         1.75 o                         
  -9   2   8          2.27         -0.98         1.92 o                         
  -8   2   8         62.18         62.84         3.08 o                         
  -7   2   8         17.84         16.17         1.56 o                         
  -6   2   8        258.93        255.62         6.50 o                         
  -5   2   8       2283.49       2284.24        30.03 o                         
  -4   2   8        110.50        104.24         2.90 o                         
  -3   2   8         80.96         84.38         4.79 o                         
  -2   2   8         20.72         17.17         1.48 o                         
  -1   2   8        192.68        192.49         6.74 o                         
   0   2   8          2.06          1.94         1.29 o                         
   1   2   8        333.69        334.98         6.37 o                         
   2   2   8         67.62         66.47         2.71 o                         
   3   2   8          9.40         14.02         1.84 o                         
   4   2   8         45.37         44.78         2.64 o                         
   5   2   8        107.58         91.73         3.86 o                         
   6   2   8         99.57         96.04         3.68 o                         
   7   2   8        239.12        246.63         9.34 o                         
   8   2   8         15.20         14.51         2.32 o                         
   9   2   8          4.18          6.08         2.45 o                         
  10   2   8          8.03          7.24         3.89 o                         
  11   2   8         12.87         23.10         4.98 o                         
 -12   3   8        324.25        367.61        14.69 o                         
 -11   3   8         25.23         22.20         3.31 o                         
 -10   3   8         33.36         26.49         3.66 o                         
  -9   3   8         18.08         14.33         1.72 o                         
  -8   3   8         14.49         13.28         1.49 o                         
  -7   3   8        480.83        476.56         9.46 o                         
  -6   3   8       1226.51       1287.98        18.10 o                         
  -5   3   8        102.29        103.27         2.95 o                         
  -4   3   8        105.01        122.36         3.71 o                         
  -3   3   8        210.45        204.52         4.40 o                         
  -2   3   8        202.86        219.68         4.71 o                         
  -1   3   8        353.14        364.10         6.58 o                         
   0   3   8        160.94        156.70         3.39 o                         
   1   3   8         26.03         24.94         1.73 o                         
   2   3   8          6.20          9.74         1.49 o                         
   3   3   8        453.99        456.80         9.05 o                         
   4   3   8         26.13         32.29         2.03 o                         
   5   3   8       1738.93       1870.25        29.29 o                         
   6   3   8        120.85        116.66         5.18 o                         
   7   3   8         19.97         16.16         2.63 o                         
   8   3   8          7.28          6.07         2.43 o                         
   9   3   8         55.35         49.36         5.87 o                         
  10   3   8         72.01         74.62         7.45 o                         
  11   3   8          1.49         -0.39         3.87 o                         
 -12   4   8          3.93          6.99         3.42 o                         
 -11   4   8         32.22         40.41         4.38 o                         
 -10   4   8          4.71          4.34         2.94 o                         
  -9   4   8         19.05         17.89         2.95 o                         
  -8   4   8          5.28          4.56         2.18 o                         
  -7   4   8         34.17         35.14         2.80 o                         
  -6   4   8       1028.32       1055.61        17.24 o                         
  -5   4   8        507.30        516.35        10.27 o                         
  -4   4   8          0.80          1.87         0.92 o                         
  -3   4   8        336.32        366.76         7.08 o                         
  -2   4   8         94.22        101.27         3.43 o                         
  -1   4   8          1.98          2.14         1.04 o                         
   0   4   8         16.31         18.15         1.49 o                         
   1   4   8         94.61         97.19         2.86 o                         
   2   4   8        227.80        235.80         6.44 o                         
   3   4   8        170.30        171.34         4.75 o                         
   4   4   8         25.93         26.91         2.19 o                         
   5   4   8        677.65        705.97        13.82 o                         
   6   4   8          0.76         -0.65         2.73 o                         
   7   4   8         23.17         28.58         3.17 o                         
   8   4   8         42.50         53.26         4.68 o                         
   9   4   8          2.31         -0.52         3.52 o                         
  10   4   8          0.23         -1.62         3.36 o                         
 -11   5   8         22.61         29.07         5.38 o                         
 -10   5   8        140.71        159.53        13.59 o                         
  -9   5   8          5.87          4.46         3.22 o                         
  -8   5   8          0.03          0.39         1.85 o                         
  -7   5   8         23.98         28.61         2.78 o                         
  -6   5   8          8.93         10.32         1.84 o                         
  -5   5   8         92.09         82.65         3.53 o                         
  -4   5   8         10.13          5.36         1.47 o                         
  -3   5   8          7.52         10.80         1.46 o                         
  -2   5   8        349.56        320.17         6.84 o                         
  -1   5   8        206.66        206.32         4.55 o                         
   0   5   8         28.50         25.70         1.60 o                         
   1   5   8        459.91        463.62         8.29 o                         
   2   5   8         98.96        102.31         3.32 o                         
   3   5   8         51.35         47.09         3.66 o                         
   4   5   8         40.77         40.62         3.09 o                         
   5   5   8          0.29          1.27         2.33 o                         
   6   5   8         25.81         26.12         3.22 o                         
   7   5   8         73.40         64.42         7.24 o                         
   8   5   8          5.64          5.95         4.62 o                         
   9   5   8         87.59         82.85        11.66 o                         
 -10   6   8         15.17         16.15         3.81 o                         
  -9   6   8         64.04         77.15         5.75 o                         
  -8   6   8          5.05          1.71         2.57 o                         
  -7   6   8          0.31          3.58         2.65 o                         
  -6   6   8        501.14        535.14        22.55 o                         
  -5   6   8         41.90         46.00         4.99 o                         
  -4   6   8         21.62         23.38         2.48 o                         
  -3   6   8        141.43        149.38         4.36 o                         
  -2   6   8        116.22        120.78         7.87 o                         
  -1   6   8        353.41        373.14         8.01 o                         
   0   6   8         91.67        105.26         4.27 o                         
   1   6   8          8.25          7.42         1.83 o                         
   2   6   8          7.47          7.59         1.44 o                         
   3   6   8         87.14         92.68         4.80 o                         
   4   6   8        148.75        153.02        12.21 o                         
   5   6   8         26.75         36.41        10.76 o                         
   6   6   8          1.26         -1.30         3.38 o                         
   7   6   8          1.42          0.01         4.19 o                         
   8   6   8         87.73         93.44         7.56 o                         
  -8   7   8         12.85         13.51         4.06 o                         
  -7   7   8          0.44          2.38         2.90 o                         
  -6   7   8          0.39         -2.10         2.10 o                         
  -5   7   8          2.66          0.61         2.73 o                         
  -4   7   8          0.49          1.44         1.72 o                         
  -3   7   8          1.45         -0.28         3.36 o                         
  -2   7   8         18.75          7.25         4.00 o                         
  -1   7   8          7.40         13.06         2.33 o                         
   0   7   8         99.17        100.25         5.43 o                         
   1   7   8         69.78         63.70         5.23 o                         
   2   7   8         14.51         13.11         1.83 o                         
   3   7   8          1.95          1.51         1.82 o                         
   4   7   8          0.29         -0.09         2.35 o                         
   5   7   8         32.81         36.38         5.13 o                         
   6   7   8          0.75          0.43         9.89 o                         
  -5   8   8        224.87        247.41        22.41 o                         
  -4   8   8          7.26         11.89         5.90 o                         
  -3   8   8          0.34          1.14         4.85 o                         
  -2   8   8          7.21          2.42         3.76 o                         
  -1   8   8          4.84          1.54         6.06 o                         
   0   8   8          1.54         -4.14         4.14 o                         
   1   8   8         17.49         16.96         5.41 o                         
   2   8   8          0.78         -3.64         3.64 o                         
   3   8   8          2.62          2.56         4.27 o                         
   4   8   8          0.25          2.00         8.18 o                         
 -13   1   9          7.27          8.36         3.35 o                         
 -12   1   9         17.06         17.94         5.83 o                         
 -11   1   9          8.90          3.95         2.31 o                         
 -10   1   9         47.03         46.31         5.05 o                         
  -9   1   9         22.03         18.24         3.26 o                         
  -8   1   9         20.06         17.19         1.96 o                         
  -7   1   9         11.16         14.93         1.95 o                         
  -6   1   9        337.04        353.73         7.66 o                         
  -5   1   9        832.11        805.93        13.74 o                         
  -4   1   9         81.91         83.58         2.77 o                         
  -3   1   9        255.11        243.64         5.54 o                         
  -2   1   9          3.86          3.52         1.32 o                         
  -1   1   9         40.80         36.08         2.17 o                         
   0   1   9         11.72         13.90         1.40 o                         
   1   1   9        546.10        571.47        11.04 o                         
   2   1   9         74.89         86.90         3.28 o                         
   3   1   9          5.34          7.86         1.77 o                         
   4   1   9        242.87        248.84         8.24 o                         
   5   1   9        160.76        158.14         5.39 o                         
   6   1   9        263.91        261.74        10.44 o                         
   7   1   9         12.16         10.12         2.57 o                         
   8   1   9         44.15         49.37         5.96 o                         
   9   1   9         22.75         28.28         4.06 o                         
  10   1   9          6.64          5.64         3.97 o                         
  11   1   9          3.73          2.16         3.34 o                         
 -12   2   9          3.04          3.62         3.48 o                         
 -11   2   9         31.86         31.20         4.51 o                         
 -10   2   9         11.35          9.94         2.44 o                         
  -9   2   9        191.55        167.56         5.65 o                         
  -8   2   9        108.62         86.39         4.72 o                         
  -7   2   9        102.62         91.09         4.67 o                         
  -6   2   9        453.06        441.80         8.38 o                         
  -5   2   9         15.19         16.00         2.76 o                         
  -4   2   9        285.79        274.67         6.38 o                         
  -3   2   9        131.62        136.88         5.05 o                         
  -2   2   9          3.26          3.23         1.23 o                         
  -1   2   9        148.97        162.82         3.85 o                         
   0   2   9         73.95         86.71         3.65 o                         
   1   2   9         92.19         96.79         3.60 o                         
   2   2   9        151.46        153.84         4.54 o                         
   3   2   9         21.35         26.51         2.59 o                         
   4   2   9         35.20         38.90         2.68 o                         
   5   2   9       1080.60       1085.21        18.61 o                         
   6   2   9        228.92        241.80        10.30 o                         
   7   2   9          7.67          3.43         2.17 o                         
   8   2   9         35.99         35.74         3.12 o                         
   9   2   9          4.34          6.87         4.88 o                         
  10   2   9          2.76          7.90         3.25 o                         
  11   2   9          1.68          0.13         3.46 o                         
 -12   3   9          3.47         10.28         3.70 o                         
 -11   3   9         14.06         14.41         3.34 o                         
 -10   3   9         11.88          7.18         1.91 o                         
  -9   3   9          0.18          3.69         1.89 o                         
  -8   3   9         74.04         55.08         2.40 o                         
  -7   3   9          0.98          1.32         1.44 o                         
  -6   3   9          8.70          9.28         1.31 o                         
  -5   3   9        391.24        369.73         7.61 o                         
  -4   3   9         85.34         80.25         2.78 o                         
  -3   3   9          0.04          0.31         1.19 o                         
  -2   3   9         29.09         31.04         1.80 o                         
  -1   3   9         70.99         55.94         2.33 o                         
   0   3   9          0.64          1.78         1.35 o                         
   1   3   9         11.60         12.37         1.68 o                         
   2   3   9          9.61          6.71         1.85 o                         
   3   3   9          6.40         11.51         1.85 o                         
   4   3   9        158.67        162.48         4.67 o                         
   5   3   9         40.73         34.01         3.17 o                         
   6   3   9         35.44         36.08         3.54 o                         
   7   3   9          9.95          9.02         3.10 o                         
   8   3   9          9.83          6.77         3.06 o                         
   9   3   9          0.44         -1.29         3.23 o                         
  10   3   9         13.01         17.28         4.70 o                         
 -11   4   9         19.94         18.96         4.77 o                         
 -10   4   9         16.22         26.46         5.20 o                         
  -9   4   9          2.76          2.15         2.42 o                         
  -8   4   9          8.59          6.61         2.91 o                         
  -7   4   9          0.02          1.07         1.76 o                         
  -6   4   9        205.51        200.62         5.46 o                         
  -5   4   9        556.07        560.21        11.93 o                         
  -4   4   9         73.08         74.50         2.77 o                         
  -3   4   9         10.43         10.09         1.39 o                         
  -2   4   9         36.60         27.75         1.77 o                         
  -1   4   9          5.74          4.30         1.35 o                         
   0   4   9         16.23         13.59         1.38 o                         
   1   4   9        298.98        300.89         6.09 o                         
   2   4   9         88.70         92.51         3.55 o                         
   3   4   9          3.66          3.96         1.58 o                         
   4   4   9          7.09          7.97         2.10 o                         
   5   4   9          5.03          3.85         2.25 o                         
   6   4   9          3.44          3.66         1.97 o                         
   7   4   9          0.39          1.35         2.31 o                         
   8   4   9          6.11          5.90         3.98 o                         
   9   4   9         49.61         58.99         8.93 o                         
 -10   5   9         29.68         33.06         4.46 o                         
  -9   5   9          1.22          2.77         3.45 o                         
  -8   5   9         23.01         24.47         4.31 o                         
  -7   5   9         30.57         26.35         3.17 o                         
  -6   5   9        309.94        310.28         8.92 o                         
  -5   5   9          1.00          1.87         1.71 o                         
  -4   5   9          7.31         10.45         2.05 o                         
  -3   5   9          8.28          6.70         2.47 o                         
  -2   5   9          1.89          0.99         1.65 o                         
  -1   5   9          0.70         -1.53         1.53 o                         
   0   5   9         46.59         44.33         2.30 o                         
   1   5   9          4.47          2.35         1.25 o                         
   2   5   9         16.39         13.33         1.89 o                         
   3   5   9         17.03         14.40         2.09 o                         
   4   5   9          5.19          6.72         2.10 o                         
   5   5   9        118.10        119.67         5.72 o                         
   6   5   9          3.77          1.30         2.18 o                         
   7   5   9          0.11         -1.31         3.44 o                         
   8   5   9         55.19         52.05         5.70 o                         
  -9   6   9         29.26         26.18         5.03 o                         
  -8   6   9          0.74          0.23         3.32 o                         
  -7   6   9         32.44         40.47         4.21 o                         
  -6   6   9         24.05         21.48         6.36 o                         
  -5   6   9          0.13          2.89         2.65 o                         
  -4   6   9         39.96         36.92         4.63 o                         
  -3   6   9          3.52          0.84         1.90 o                         
  -2   6   9          2.86          2.88         1.33 o                         
  -1   6   9        160.98        155.05         4.14 o                         
   0   6   9          0.74          1.73         1.44 o                         
   1   6   9          8.24          8.60         1.55 o                         
   2   6   9          0.13          2.46         1.63 o                         
   3   6   9         56.76         51.36         3.57 o                         
   4   6   9          3.77          3.28         3.63 o                         
   5   6   9          0.23         -3.34         3.34 o                         
   6   6   9         15.06         12.89         5.60 o                         
   7   6   9          4.77          7.17         4.38 o                         
  -7   7   9         51.46         44.37        13.48 o                         
  -6   7   9         10.89          5.62         3.24 o                         
  -5   7   9          0.73         -0.43         2.88 o                         
  -4   7   9         67.65         64.68         8.25 o                         
  -3   7   9          9.96         14.12         6.21 o                         
  -2   7   9        332.24        364.68        20.44 o                         
  -1   7   9         75.47         68.80         5.77 o                         
   0   7   9          0.63          3.59         1.52 o                         
   1   7   9         49.66         44.61         5.03 o                         
   2   7   9          0.30          1.05         2.08 o                         
   3   7   9          5.72          4.64         2.38 o                         
   4   7   9         90.28         86.39         8.15 o                         
   5   7   9         11.16         12.45         5.36 o                         
  -4   8   9          2.37         -0.96         4.76 o                         
  -3   8   9         15.75         10.41         6.42 o                         
  -2   8   9          6.75          2.16         8.78 o                         
  -1   8   9        100.68         86.29        11.36 o                         
   0   8   9         33.28         39.06         9.54 o                         
   1   8   9          1.04          2.92         4.22 o                         
   2   8   9         39.63         46.96         7.05 o                         
 -12   0  10         46.57         39.65         6.12 o                         
 -11   0  10         45.51         43.14         9.67 o                         
 -10   0  10          0.49          1.02         3.21 o                         
  -9   0  10        131.31        129.99        10.08 o                         
  -8   0  10         97.81         71.00         4.85 o                         
  -7   0  10        158.68        148.58         6.80 o                         
  -6   0  10         26.23         20.10         5.16 o                         
  -5   0  10        589.06        586.34        15.51 o                         
  -4   0  10       2930.97       3029.21        68.69 o                         
  -3   0  10        186.15        188.04         6.51 o                         
  -2   0  10        329.88        337.85         9.06 o                         
  -1   0  10         83.04         86.32         4.54 o                         
   0   0  10       1191.82       1154.71        35.34 o                         
   1   0  10        262.21        258.84        17.97 o                         
   2   0  10         65.44         88.68         5.82 o                         
   3   0  10        203.25        215.03         9.70 o                         
   4   0  10         25.92         18.44         4.28 o                         
   5   0  10        838.52        895.23        22.75 o                         
   6   0  10       1125.82       1176.78        39.03 o                         
   7   0  10        212.96        207.91        13.01 o                         
   8   0  10        233.17        235.07        13.90 o                         
   9   0  10          3.02          5.07         5.15 o                         
  10   0  10          3.75          4.99         4.60 o                         
 -12   1  10         87.23         81.89         7.54 o                         
 -11   1  10          0.30          1.27         2.61 o                         
 -10   1  10         74.89         79.08         4.48 o                         
  -9   1  10         19.06         14.55         2.29 o                         
  -8   1  10          2.45          2.72         2.37 o                         
  -7   1  10         87.12         79.16         4.10 o                         
  -6   1  10        125.66        128.48         5.67 o                         
  -5   1  10        528.59        512.53        10.93 o                         
  -4   1  10       2212.64       2240.76        33.86 o                         
  -3   1  10        229.65        226.39         6.52 o                         
  -2   1  10        515.10        514.82         9.87 o                         
  -1   1  10         27.27         28.25         1.59 o                         
   0   1  10          8.64          7.20         1.22 o                         
   1   1  10          6.37          7.35         1.84 o                         
   2   1  10         64.37         67.52         4.47 o                         
   3   1  10         41.77         37.69         2.68 o                         
   4   1  10        166.92        147.01         7.71 o                         
   5   1  10          1.88          0.39         2.04 o                         
   6   1  10        990.93       1071.03        27.26 o                         
   7   1  10        140.64        164.60         8.71 o                         
   8   1  10         38.98         47.41         4.35 o                         
   9   1  10         45.12         45.42         4.80 o                         
  10   1  10          0.78          0.78         3.38 o                         
 -12   2  10          1.57          0.09         4.11 o                         
 -11   2  10         25.63         27.03         3.46 o                         
 -10   2  10         30.90         34.20         5.14 o                         
  -9   2  10         90.56        102.67         6.80 o                         
  -8   2  10        123.73        115.87         5.07 o                         
  -7   2  10          7.77          6.01         1.67 o                         
  -6   2  10        134.34        127.92         4.97 o                         
  -5   2  10        775.25        809.22        14.97 o                         
  -4   2  10         19.19         22.18         1.96 o                         
  -3   2  10         24.15         17.34         2.00 o                         
  -2   2  10        181.96        191.91         4.70 o                         
  -1   2  10          0.28          4.29         1.29 o                         
   0   2  10         75.31         84.81         3.07 o                         
   1   2  10         63.05         57.78         4.31 o                         
   2   2  10        364.29        378.06         8.82 o                         
   3   2  10         24.93         29.44         2.56 o                         
   4   2  10          2.39         -0.12         1.77 o                         
   5   2  10         83.88         79.04         4.60 o                         
   6   2  10         89.35         80.29         5.35 o                         
   7   2  10        154.88        141.88         9.52 o                         
   8   2  10         53.07         75.23        11.09 o                         
   9   2  10          0.03         -1.93         4.14 o                         
  10   2  10          3.12         -0.99         3.92 o                         
 -11   3  10         10.21          9.84         3.05 o                         
 -10   3  10         91.32         89.47         5.65 o                         
  -9   3  10        150.54        133.38         7.37 o                         
  -8   3  10          8.41          9.15         2.35 o                         
  -7   3  10         20.92         24.97         3.54 o                         
  -6   3  10          3.63          4.09         1.66 o                         
  -5   3  10        593.20        598.93        12.90 o                         
  -4   3  10        265.59        250.89         6.11 o                         
  -3   3  10        304.35        306.72         7.91 o                         
  -2   3  10          0.07          2.93         1.64 o                         
  -1   3  10        195.97        167.05         6.96 o                         
   0   3  10          0.35          3.99         1.38 o                         
   1   3  10          1.15          1.82         1.38 o                         
   2   3  10       1027.83       1108.52        21.12 o                         
   3   3  10         23.25         27.57         3.36 o                         
   4   3  10         29.25         29.87         2.89 o                         
   5   3  10         29.16         24.67         3.32 o                         
   6   3  10        105.28        102.85         4.74 o                         
   7   3  10          2.97          0.49         3.19 o                         
   8   3  10        197.13        206.45        13.29 o                         
   9   3  10         34.11         32.20         8.30 o                         
 -11   4  10         52.14         68.87         6.39 o                         
 -10   4  10         55.18         64.53         5.09 o                         
  -9   4  10        228.44        247.85        10.31 o                         
  -8   4  10        129.62        120.47         6.83 o                         
  -7   4  10         25.63         19.07         2.45 o                         
  -6   4  10        144.61        147.38         5.76 o                         
  -5   4  10         62.85         65.64         2.89 o                         
  -4   4  10         54.09         42.95         2.55 o                         
  -3   4  10         54.13         59.06         3.53 o                         
  -2   4  10         16.34         13.06         2.20 o                         
  -1   4  10        257.95        217.54         6.44 o                         
   0   4  10        108.21        105.29         3.36 o                         
   1   4  10        121.79        114.87         4.24 o                         
   2   4  10        182.72        185.03         5.60 o                         
   3   4  10         57.30         58.61         3.66 o                         
   4   4  10          2.50         -0.62         2.27 o                         
   5   4  10         13.33         21.56         3.04 o                         
   6   4  10         20.78         19.03         3.03 o                         
   7   4  10         33.96         41.24         4.34 o                         
   8   4  10         17.82          3.31         5.13 o                         
   9   4  10          4.14          4.29         5.09 o                         
 -10   5  10         75.27         68.54         6.51 o                         
  -9   5  10         19.85         23.93         4.22 o                         
  -8   5  10          0.69          3.71         3.59 o                         
  -7   5  10         95.71         92.02         6.10 o                         
  -6   5  10         33.76         29.90         4.93 o                         
  -5   5  10         15.16         13.12         2.29 o                         
  -4   5  10          0.05         -0.97         1.79 o                         
  -3   5  10          2.57          0.95         1.57 o                         
  -2   5  10          5.80          4.60         1.55 o                         
  -1   5  10        131.03        138.58         7.92 o                         
   0   5  10         22.13         18.28         2.04 o                         
   1   5  10         61.26         65.29         4.18 o                         
   2   5  10         47.65         50.22         3.43 o                         
   3   5  10         95.77         97.86         7.35 o                         
   4   5  10        279.97        304.94         9.30 o                         
   5   5  10         41.90         37.61         4.85 o                         
   6   5  10          0.26         -0.96         3.18 o                         
   7   5  10          0.00          7.39         4.51 o                         
   8   5  10         11.70         18.41         9.99 o                         
  -8   6  10          0.50          2.00         4.07 o                         
  -7   6  10         15.84         15.42         3.11 o                         
  -6   6  10        107.12        119.24         7.85 o                         
  -5   6  10          0.02         -3.12         3.12 o                         
  -4   6  10         63.89         57.81         5.07 o                         
  -3   6  10          0.00          0.37         1.78 o                         
  -2   6  10          2.02          2.63         1.87 o                         
  -1   6  10        146.67        124.52        10.12 o                         
   0   6  10        170.41        171.32         6.43 o                         
   1   6  10         95.50         96.73         4.88 o                         
   2   6  10          0.95          2.52         3.30 o                         
   3   6  10         34.53         26.20         3.35 o                         
   4   6  10         16.90         19.07         3.87 o                         
   5   6  10          1.03          1.55         3.12 o                         
   6   6  10         43.48         50.62         8.03 o                         
  -6   7  10         90.61         85.93         6.91 o                         
  -5   7  10         15.88         17.65         3.25 o                         
  -4   7  10          0.50          1.38         4.03 o                         
  -3   7  10          4.20          6.26         2.49 o                         
  -2   7  10         51.08         46.63         3.96 o                         
  -1   7  10          5.52          7.52         4.91 o                         
   0   7  10         29.78         38.14        12.57 o                         
   1   7  10         27.25         19.44         2.65 o                         
   2   7  10        156.61        169.80         7.81 o                         
   3   7  10         44.44         30.42         4.11 o                         
   4   7  10        106.03        103.40         7.12 o                         
 -12   1  11          2.52          3.31         3.63 o                         
 -11   1  11          0.85          4.94         3.08 o                         
 -10   1  11          2.27          1.74         2.65 o                         
  -9   1  11         22.19         20.37         3.15 o                         
  -8   1  11         10.68         12.74         2.73 o                         
  -7   1  11          4.44          8.65         2.54 o                         
  -6   1  11         10.66          9.84         2.97 o                         
  -5   1  11        249.80        247.86         8.15 o                         
  -4   1  11        425.60        433.74         9.35 o                         
  -3   1  11          6.26          9.33         1.93 o                         
  -2   1  11         46.03         43.16         2.63 o                         
  -1   1  11         22.91         22.68         1.66 o                         
   0   1  11         89.93         78.78         3.52 o                         
   1   1  11         24.81         26.54         3.06 o                         
   2   1  11         56.95         65.68         3.73 o                         
   3   1  11         62.69         71.66         4.15 o                         
   4   1  11         33.65         29.77         5.02 o                         
   5   1  11         48.79         57.83         7.74 o                         
   6   1  11        226.89        236.88         9.79 o                         
   7   1  11        379.24        396.41        17.25 o                         
   8   1  11          0.49          6.95         3.90 o                         
   9   1  11         91.76        106.78         8.04 o                         
 -11   2  11         48.38         54.32         4.88 o                         
 -10   2  11         40.60         39.10         3.80 o                         
  -9   2  11          0.03         -1.43         2.14 o                         
  -8   2  11          0.34          2.56         2.18 o                         
  -7   2  11         18.86         22.11         2.84 o                         
  -6   2  11        113.51        110.55         4.63 o                         
  -5   2  11          8.81         10.16         1.98 o                         
  -4   2  11        604.54        620.09        12.75 o                         
  -3   2  11       1389.00       1454.86        23.14 o                         
  -2   2  11          0.97         -0.64         1.37 o                         
  -1   2  11         67.50         54.90         2.48 o                         
   0   2  11        158.00        133.16         4.50 o                         
   1   2  11        106.79         86.76         3.65 o                         
   2   2  11        114.03         99.38         5.76 o                         
   3   2  11          0.56         -2.23         2.23 o                         
   4   2  11          5.14          2.13         2.40 o                         
   5   2  11          2.72          4.44         2.74 o                         
   6   2  11        255.47        258.49        11.54 o                         
   7   2  11         11.94          8.80         4.29 o                         
   8   2  11         35.96         29.33         4.88 o                         
   9   2  11         30.75         26.88         5.13 o                         
 -11   3  11          0.23          8.98         3.46 o                         
 -10   3  11        141.53        144.00         7.37 o                         
  -9   3  11         15.85         15.35         4.72 o                         
  -8   3  11          9.13         -1.32         2.22 o                         
  -7   3  11          1.02         -1.46         1.46 o                         
  -6   3  11         59.63         58.86         3.38 o                         
  -5   3  11         35.04         35.35         2.55 o                         
  -4   3  11        146.97        145.21         6.61 o                         
  -3   3  11          0.54          1.93         1.71 o                         
  -2   3  11         94.77         96.84         4.12 o                         
  -1   3  11        190.89        172.30         4.49 o                         
   0   3  11          2.99          0.20         1.42 o                         
   1   3  11          4.25          1.58         1.69 o                         
   2   3  11        134.93        129.11        10.52 o                         
   3   3  11          3.10         -0.54         2.20 o                         
   4   3  11        114.17        116.47         6.65 o                         
   5   3  11          8.57          7.18         3.72 o                         
   6   3  11        110.17        109.23         9.35 o                         
   7   3  11        154.62        163.38        15.03 o                         
   8   3  11         25.78         23.16         5.60 o                         
 -10   4  11         57.71         57.77         6.06 o                         
  -9   4  11          9.81          1.43         3.42 o                         
  -8   4  11        218.37        240.03        16.22 o                         
  -7   4  11         42.13         36.67         3.56 o                         
  -6   4  11          0.40          1.57         1.13 o                         
  -5   4  11         15.57         14.79         1.82 o                         
  -4   4  11          1.36          3.23         1.59 o                         
  -3   4  11         36.47         35.18         2.55 o                         
  -2   4  11          5.90          3.92         1.60 o                         
  -1   4  11          4.10          4.34         2.12 o                         
   0   4  11        429.87        420.64         9.44 o                         
   1   4  11          1.13          1.83         1.63 o                         
   2   4  11          2.82          0.48         1.83 o                         
   3   4  11          5.51          2.96         2.65 o                         
   4   4  11          0.36          5.91         3.05 o                         
   5   4  11          7.89          4.26         3.76 o                         
   6   4  11          0.02          3.85         4.01 o                         
   7   4  11        134.23        134.93        11.88 o                         
   8   4  11         16.72         10.65         7.38 o                         
  -9   5  11         51.54         41.24         4.91 o                         
  -8   5  11          1.01          2.41         3.06 o                         
  -7   5  11          0.67          1.56         8.36 o                         
  -6   5  11         36.02         36.86         4.14 o                         
  -5   5  11         35.02         36.16         3.22 o                         
  -4   5  11          0.42          2.56         1.98 o                         
  -3   5  11          3.66          2.32         1.90 o                         
  -2   5  11         66.15         67.70         3.99 o                         
  -1   5  11        253.44        257.49         9.14 o                         
   0   5  11         24.08         17.65         2.26 o                         
   1   5  11         12.33         10.05         2.20 o                         
   2   5  11        153.01        138.62         5.59 o                         
   3   5  11          1.79          2.44         1.98 o                         
   4   5  11         17.95          8.71         4.14 o                         
   5   5  11         44.10         39.00         5.89 o                         
   6   5  11          0.72         -7.74         8.93 o                         
   7   5  11          7.08          4.22         5.60 o                         
  -7   6  11          0.07         -1.36         4.32 o                         
  -6   6  11          8.97          6.32         3.31 o                         
  -5   6  11          0.00         -1.72         2.88 o                         
  -4   6  11         28.96         21.96         4.46 o                         
  -3   6  11          0.23          0.86         2.49 o                         
  -2   6  11         33.52         31.95         3.72 o                         
  -1   6  11         25.17         23.40         4.85 o                         
   0   6  11          0.00          0.89         2.00 o                         
   1   6  11          2.44          7.46         2.30 o                         
   2   6  11         25.65         25.85         2.96 o                         
   3   6  11          3.35         -1.19         2.81 o                         
   4   6  11          3.26         -2.86         2.86 o                         
   5   6  11          0.11          3.63         4.28 o                         
  -5   7  11         80.10         66.01        10.30 o                         
  -4   7  11          5.11          6.46         3.47 o                         
  -3   7  11          2.60         -0.94         2.81 o                         
  -2   7  11          5.84         11.93         3.19 o                         
  -1   7  11          2.90          1.53         2.54 o                         
   0   7  11          0.01          4.63         2.87 o                         
   1   7  11         62.51         60.29         7.29 o                         
   2   7  11          5.60          0.10         3.79 o                         
 -11   0  12         77.15         82.27        16.89 o                         
 -10   0  12        102.26        104.49         7.91 o                         
  -9   0  12          3.90         13.40         4.36 o                         
  -8   0  12         24.56         18.98         6.90 o                         
  -7   0  12         56.63         54.93         6.20 o                         
  -6   0  12          0.11          0.65         3.09 o                         
  -5   0  12        279.09        281.61        12.42 o                         
  -4   0  12        678.42        692.34        18.34 o                         
  -3   0  12       2610.95       2762.33        59.00 o                         
  -2   0  12          9.27          9.07         2.53 o                         
  -1   0  12        172.86        152.47         6.22 o                         
   0   0  12        504.49        465.44        13.99 o                         
   1   0  12          2.86          1.93         4.90 o                         
   2   0  12         86.41         84.36         6.23 o                         
   3   0  12        519.41        500.72        22.55 o                         
   4   0  12          0.12          1.28         6.21 o                         
   5   0  12          2.29         -3.33         7.57 o                         
   6   0  12         30.66         28.16         7.57 o                         
   7   0  12          3.71          3.18         4.07 o                         
   8   0  12        152.66        137.79        11.99 o                         
   9   0  12          6.09          8.44         7.12 o                         
 -11   1  12         30.98         26.18         3.89 o                         
 -10   1  12          5.45         10.41         3.07 o                         
  -9   1  12        347.37        386.12        15.01 o                         
  -8   1  12         21.93         27.61         3.97 o                         
  -7   1  12         38.54         37.21         4.05 o                         
  -6   1  12         64.13         62.36         3.90 o                         
  -5   1  12         20.03         15.96         3.40 o                         
  -4   1  12         90.99         93.02         3.85 o                         
  -3   1  12        407.76        422.57         8.90 o                         
  -2   1  12         21.90         17.06         1.87 o                         
  -1   1  12          0.24          0.08         1.41 o                         
   0   1  12         64.01         62.72         4.64 o                         
   1   1  12          0.90          3.35         2.06 o                         
   2   1  12         94.98         93.65         4.60 o                         
   3   1  12          4.58          1.01         2.97 o                         
   4   1  12          6.47          6.13         4.04 o                         
   5   1  12         84.77         83.47         7.86 o                         
   6   1  12         30.33         38.75         4.89 o                         
   7   1  12         98.82        109.85         8.14 o                         
   8   1  12         36.17         46.28         8.12 o                         
 -11   2  12         25.51         38.24         6.49 o                         
 -10   2  12         22.67         31.46         3.99 o                         
  -9   2  12         25.99         17.69         3.13 o                         
  -8   2  12         67.86         64.84         4.03 o                         
  -7   2  12         80.38         79.69         4.29 o                         
  -6   2  12         14.04         16.06         2.56 o                         
  -5   2  12        133.33        139.94         5.38 o                         
  -4   2  12        100.52        121.53         5.37 o                         
  -3   2  12         44.47         35.20         2.54 o                         
  -2   2  12        260.53        261.45         7.15 o                         
  -1   2  12         49.86         49.44         2.54 o                         
   0   2  12        245.03        220.07         5.55 o                         
   1   2  12        238.41        206.47         7.65 o                         
   2   2  12         76.66         85.40         5.24 o                         
   3   2  12        173.82        152.84         7.56 o                         
   4   2  12          0.95          2.44         2.91 o                         
   5   2  12          5.43          5.08         3.72 o                         
   6   2  12        125.32        132.74        13.46 o                         
   7   2  12         54.57         53.32         6.22 o                         
   8   2  12         44.65         44.04         6.12 o                         
 -10   3  12         17.06         33.17         8.13 o                         
  -9   3  12        316.35        387.04        16.52 o                         
  -8   3  12        268.83        298.50        11.30 o                         
  -7   3  12         85.45         76.37         4.52 o                         
  -6   3  12          2.27          3.51         2.04 o                         
  -5   3  12         35.23         34.19         3.25 o                         
  -4   3  12        336.15        335.12         8.53 o                         
  -3   3  12         97.99        103.55         4.89 o                         
  -2   3  12         32.30         32.00         2.87 o                         
  -1   3  12         42.25         49.91         3.02 o                         
   0   3  12        195.43        173.34         6.83 o                         
   1   3  12         33.12         33.06         4.07 o                         
   2   3  12         83.68         99.73         5.54 o                         
   3   3  12        159.01        152.47         7.74 o                         
   4   3  12         22.85         28.59         6.82 o                         
   5   3  12        194.38        198.30         9.17 o                         
   6   3  12         29.40         30.51         4.83 o                         
   7   3  12        282.14        288.94        21.18 o                         
   8   3  12        173.66        180.72        24.49 o                         
  -9   4  12         54.82         55.27         5.54 o                         
  -8   4  12         19.74         16.02         5.72 o                         
  -7   4  12          0.23          3.83         3.79 o                         
  -6   4  12         42.43         44.55         3.54 o                         
  -5   4  12         39.37         40.30         3.38 o                         
  -4   4  12          0.90         -1.65         1.65 o                         
  -3   4  12         26.87         31.43         2.54 o                         
  -2   4  12        403.67        390.01         9.39 o                         
  -1   4  12          7.68         10.97         2.16 o                         
   0   4  12         10.43         10.12         3.14 o                         
   1   4  12         17.33         12.95         3.36 o                         
   2   4  12         15.51         12.55         3.36 o                         
   3   4  12         60.77         71.97         6.56 o                         
   4   4  12         37.97         39.55         4.72 o                         
   5   4  12          3.89          4.74         3.29 o                         
   6   4  12         59.10         66.51         8.19 o                         
   7   4  12          3.41         10.23         5.75 o                         
  -8   5  12          2.63         -1.62         3.20 o                         
  -7   5  12         23.56         34.43         4.85 o                         
  -6   5  12          1.32         -1.20         2.71 o                         
  -5   5  12          9.69          6.41         2.76 o                         
  -4   5  12         15.84         13.60         3.17 o                         
  -3   5  12          2.68          2.45         2.37 o                         
  -2   5  12        133.29        134.63         6.77 o                         
  -1   5  12         11.91         21.86         3.02 o                         
   0   5  12          0.39          4.35         2.60 o                         
   1   5  12        154.17        155.63         5.85 o                         
   2   5  12         19.79         18.80         2.87 o                         
   3   5  12        116.44        150.14         8.00 o                         
   4   5  12         46.28         41.06         6.42 o                         
   5   5  12          6.55          7.83         5.26 o                         
  -6   6  12         70.62         82.54         6.76 o                         
  -5   6  12         31.56         35.60         4.74 o                         
  -4   6  12          4.20          8.68         4.60 o                         
  -3   6  12         59.95         54.10         8.00 o                         
  -2   6  12         34.87         25.95         3.64 o                         
  -1   6  12          5.10          6.05         3.22 o                         
   0   6  12          5.47         10.03         3.03 o                         
   1   6  12         16.32         21.13         3.17 o                         
   2   6  12          2.26          2.67         3.09 o                         
   3   6  12        138.33        167.08         9.87 o                         
 -10   1  13         48.43         41.23         4.63 o                         
  -9   1  13        106.12        135.02         7.32 o                         
  -8   1  13         14.41         14.39         5.99 o                         
  -7   1  13         27.64         31.63         3.52 o                         
  -6   1  13          8.39         10.53         3.15 o                         
  -5   1  13        174.37        181.48         6.79 o                         
  -4   1  13         53.77         50.06         3.22 o                         
  -3   1  13         16.62         15.62         2.45 o                         
  -2   1  13        256.60        266.75         9.03 o                         
  -1   1  13         29.47         31.50         2.42 o                         
   0   1  13         44.39         34.64         2.92 o                         
   1   1  13        192.20        169.61         6.43 o                         
   2   1  13         32.92         35.63         9.94 o                         
   3   1  13         83.10         78.18         8.98 o                         
   4   1  13         25.47         33.97         5.88 o                         
   5   1  13          2.75          2.35         3.84 o                         
   6   1  13         67.40         53.62        15.29 o                         
   7   1  13         44.18         39.37         5.95 o                         
 -10   2  13         40.99         48.50         5.30 o                         
  -9   2  13        290.97        318.26        15.73 o                         
  -8   2  13          2.36          2.02         3.86 o                         
  -7   2  13         96.20         90.78         5.41 o                         
  -6   2  13          6.86         11.47         2.82 o                         
  -5   2  13          4.31          5.88         2.57 o                         
  -4   2  13          0.00          0.31         2.07 o                         
  -3   2  13        406.42        405.46        11.07 o                         
  -2   2  13         64.33         72.62         3.85 o                         
  -1   2  13          1.06          1.91         1.78 o                         
   0   2  13        104.18         86.23         3.93 o                         
   1   2  13         52.08         44.64         3.53 o                         
   2   2  13         44.26         38.79         3.62 o                         
   3   2  13          3.08          3.55         3.33 o                         
   4   2  13         11.99         13.34         4.04 o                         
   5   2  13         47.24         56.03         6.64 o                         
   6   2  13          5.21          1.59         4.20 o                         
   7   2  13          7.10          5.97         4.11 o                         
  -9   3  13          0.01          2.71         4.35 o                         
  -8   3  13          3.17          3.85         3.18 o                         
  -7   3  13          0.43          6.20         3.72 o                         
  -6   3  13          0.99          0.90         2.48 o                         
  -5   3  13        109.07        108.60         4.65 o                         
  -4   3  13          1.73          1.82         2.17 o                         
  -3   3  13        167.67        163.93         5.44 o                         
  -2   3  13        313.96        341.88         8.64 o                         
  -1   3  13          0.29          0.69         1.92 o                         
   0   3  13        107.47         88.78         3.81 o                         
   1   3  13        130.36        120.01         5.56 o                         
   2   3  13          6.40          7.21         2.67 o                         
   3   3  13         14.52         16.93         3.91 o                         
   4   3  13         58.84         63.59         5.49 o                         
   5   3  13          5.07          6.95         3.69 o                         
   6   3  13          0.21          2.73         4.66 o                         
  -8   4  13          0.04          0.07         4.16 o                         
  -7   4  13          1.26          1.51         3.43 o                         
  -6   4  13        118.32        119.10        13.46 o                         
  -5   4  13          0.61          1.15         2.99 o                         
  -4   4  13          2.85          3.28         2.43 o                         
  -3   4  13          1.20          0.92         2.38 o                         
  -2   4  13        331.69        343.07         9.50 o                         
  -1   4  13         14.00         11.89         2.70 o                         
   0   4  13         40.07         33.85         3.09 o                         
   1   4  13          0.70          2.88         2.89 o                         
   2   4  13         10.94         15.44         3.33 o                         
   3   4  13         20.62         23.84         3.91 o                         
   4   4  13          0.01          8.71         5.32 o                         
   5   4  13         35.86         39.28         6.41 o                         
  -7   5  13          2.77          1.51         7.57 o                         
  -6   5  13          5.02          2.72         5.14 o                         
  -5   5  13          3.56          1.99         4.26 o                         
  -4   5  13         27.89         33.96         4.83 o                         
  -3   5  13        186.91        175.11         9.09 o                         
  -2   5  13          0.07          6.09         3.71 o                         
  -1   5  13          5.41          5.57         4.94 o                         
   0   5  13          0.36         -1.69         3.44 o                         
   1   5  13          2.36          2.38         4.62 o                         
   2   5  13         40.45         47.93         4.44 o                         
   3   5  13          1.06         -1.50         3.42 o                         
   4   5  13         56.57         60.56         6.43 o                         
  -4   6  13          0.02         -0.07         4.59 o                         
  -3   6  13          5.14          3.41         3.82 o                         
  -2   6  13         43.80         23.66         4.53 o                         
  -1   6  13          1.55          4.49         4.81 o                         
   0   6  13         21.04         23.51         4.61 o                         
   1   6  13         11.25          4.86         4.24 o                         
  -9   0  14        420.80        535.21        29.03 o                         
  -8   0  14        414.79        472.90        23.44 o                         
  -7   0  14         31.76         30.45         9.84 o                         
  -6   0  14        669.90        698.70        60.50 o                         
  -5   0  14         37.54         37.52         5.63 o                         
  -4   0  14         85.75        117.40        14.04 o                         
  -3   0  14         82.46         80.60        12.69 o                         
  -2   0  14         39.13         42.59         7.07 o                         
  -1   0  14          4.45          0.66         4.39 o                         
   0   0  14          2.62          6.49         6.21 o                         
   1   0  14        112.62         98.71         9.20 o                         
   2   0  14        375.54        395.89        35.58 o                         
   3   0  14          7.43         14.54         8.48 o                         
   4   0  14          2.50         -0.61         5.75 o                         
   5   0  14          0.77          2.42         8.78 o                         
   6   0  14         54.23         73.28        12.42 o                         
  -9   1  14          9.89         14.18         4.41 o                         
  -8   1  14        348.58        421.71        17.13 o                         
  -7   1  14         97.11         95.02         6.59 o                         
  -6   1  14         28.10         22.17         5.93 o                         
  -5   1  14          0.91         -1.57         2.52 o                         
  -4   1  14        255.84        254.93        10.20 o                         
  -3   1  14        106.32        106.51         5.34 o                         
  -2   1  14        368.29        371.21        14.07 o                         
  -1   1  14         20.38         19.00         3.68 o                         
   0   1  14          0.98          3.79         2.72 o                         
   1   1  14        541.82        494.74        16.43 o                         
   2   1  14          7.52          9.25         3.18 o                         
   3   1  14         61.05         69.20        23.47 o                         
   4   1  14        126.83        142.42        11.88 o                         
   5   1  14         81.10         65.65         7.93 o                         
   6   1  14        233.35        257.78        20.14 o                         
  -9   2  14         13.94         18.71         6.91 o                         
  -8   2  14        152.99        138.43         8.02 o                         
  -7   2  14         34.78         36.16         4.45 o                         
  -6   2  14         34.52         36.94         4.77 o                         
  -5   2  14         97.58         93.35         6.16 o                         
  -4   2  14         17.55         23.02         3.23 o                         
  -3   2  14        180.80        177.89         6.64 o                         
  -2   2  14        303.75        314.99        10.28 o                         
  -1   2  14          0.41          2.83         3.43 o                         
   0   2  14          5.11          4.88         2.55 o                         
   1   2  14         84.47         97.80         8.81 o                         
   2   2  14          0.78          2.15         3.29 o                         
   3   2  14          1.77         -5.73         5.73 o                         
   4   2  14         15.98         13.48         6.03 o                         
   5   2  14          0.06          0.99         4.48 o                         
   6   2  14         23.69         15.50         6.40 o                         
  -8   3  14          4.14         11.78         8.70 o                         
  -7   3  14          6.95         11.13         3.51 o                         
  -6   3  14          4.12          6.36         3.13 o                         
  -5   3  14          4.14          7.42         6.99 o                         
  -4   3  14          5.77          5.70         3.30 o                         
  -3   3  14         77.35         72.16         4.72 o                         
  -2   3  14          9.83         10.70         2.85 o                         
  -1   3  14        253.92        231.63         7.69 o                         
   0   3  14         57.64         61.95         8.38 o                         
   1   3  14         10.75         13.20         3.89 o                         
   2   3  14          2.76         -3.32         3.32 o                         
   3   3  14          0.92          5.02         4.11 o                         
   4   3  14         36.07         45.14         8.10 o                         
   5   3  14         88.76         96.26         8.19 o                         
  -7   4  14          0.46         -1.64         4.31 o                         
  -6   4  14         20.71         26.50         7.10 o                         
  -5   4  14         49.03         52.53         5.50 o                         
  -4   4  14          0.02          2.63         3.60 o                         
  -3   4  14        134.90        135.68         9.35 o                         
  -2   4  14        146.47        144.39         7.87 o                         
  -1   4  14        175.24        174.03         9.62 o                         
   0   4  14          2.60          8.37         3.00 o                         
   1   4  14         32.28         29.72         7.27 o                         
   2   4  14         46.06         51.05        11.60 o                         
   3   4  14          4.48          6.50         5.68 o                         
   4   4  14         13.65         14.18         4.21 o                         
  -4   5  14          5.27          9.67         3.91 o                         
  -3   5  14         50.89         48.33         7.47 o                         
  -2   5  14         75.55         87.88         7.84 o                         
  -1   5  14        120.42        127.91         9.16 o                         
   0   5  14          6.85         -2.57         4.01 o                         
   1   5  14          2.60         -5.03         5.03 o                         
   2   5  14          2.83          2.86         7.57 o                         
  -8   1  15        224.01        260.43        12.18 o                         
  -7   1  15         15.81         13.76         5.41 o                         
  -6   1  15         23.41         19.59         3.88 o                         
  -5   1  15         19.29         14.94         3.84 o                         
  -4   1  15         24.98         31.16         6.72 o                         
  -3   1  15          4.78          7.55         3.84 o                         
  -2   1  15         55.58         50.11         7.56 o                         
  -1   1  15         74.66         70.02         8.72 o                         
   0   1  15         20.90         23.76         3.96 o                         
   1   1  15          1.37         -3.25         3.25 o                         
   2   1  15         68.48         71.48         5.73 o                         
   3   1  15         93.39         99.53         7.38 o                         
   4   1  15          4.44          5.76         6.74 o                         
   5   1  15         62.18         62.53         8.78 o                         
  -7   2  15         14.05         10.48         4.89 o                         
  -6   2  15          0.01          9.24         4.06 o                         
  -5   2  15         95.57         96.07         7.03 o                         
  -4   2  15         12.79         17.23         4.00 o                         
  -3   2  15         21.23         31.84         4.62 o                         
  -2   2  15          7.75          7.86         4.03 o                         
  -1   2  15          3.34          0.44         3.63 o                         
   0   2  15         19.34         24.96         3.96 o                         
   1   2  15          0.60         -1.40         3.89 o                         
   2   2  15        131.57        115.97        10.31 o                         
   3   2  15         52.59         50.93         6.41 o                         
   4   2  15         12.74         16.01         5.98 o                         
  -6   3  15          0.31         -3.16         3.88 o                         
  -5   3  15          1.21         -0.94         3.71 o                         
  -4   3  15          1.75          3.49         3.84 o                         
  -3   3  15          1.73         -2.82         2.99 o                         
  -2   3  15          1.05         14.23         7.85 o                         
  -1   3  15         15.29         15.29         3.60 o                         
   0   3  15         17.25         18.93         4.15 o                         
   1   3  15          8.59         10.90         4.42 o                         
   2   3  15          9.27         11.74         4.36 o                         
   3   3  15         67.61         54.20         6.64 o                         
  -4   4  15          0.41         -1.66         4.18 o                         
  -3   4  15          4.49         -0.12         3.97 o                         
  -2   4  15         54.42         50.82         7.77 o                         
  -1   4  15        105.96        110.07        10.53 o                         
   0   4  15         70.86         76.52         7.55 o                         
   1   4  15          1.16         -2.61         4.27 o                         
  -6   0  16         10.87          9.38         7.86 o                         
  -5   0  16          5.99         15.75         7.71 o                         
  -4   0  16        248.48        295.44        24.53 o                         
  -3   0  16         35.38         31.87         6.72 o                         
  -2   0  16        171.19        165.87        27.71 o                         
  -1   0  16          0.03          5.97         6.96 o                         
   0   0  16         24.09         26.96         7.81 o                         
   1   0  16          8.53          6.27         7.37 o                         
   2   0  16          2.58         -3.31         5.13 o                         
   3   0  16         31.37         15.74         6.63 o                         
  -6   1  16         36.75         34.65         5.35 o                         
  -5   1  16         37.71         38.48         6.86 o                         
  -4   1  16         25.00         25.35         4.90 o                         
  -3   1  16         29.43         25.96         5.81 o                         
  -2   1  16         66.14         66.17         5.79 o                         
  -1   1  16         32.37         24.41         8.18 o                         
   0   1  16         54.05         44.80         5.61 o                         
   1   1  16         46.50         52.70         5.36 o                         
   2   1  16         17.61         15.56         4.27 o                         
  -5   2  16        183.59        186.75        10.31 o                         
  -4   2  16         36.03         22.49         4.92 o                         
  -3   2  16          0.23         -1.29         3.46 o                         
  -2   2  16        127.60        135.93         8.22 o                         
  -1   2  16         72.05         66.34         6.55 o                         
   0   2  16          1.66          1.55         4.80 o                         
   1   2  16         51.58         58.17         5.90 o                         
   2   2  16          2.82          9.38         4.94 o                         
  -3   3  16         45.23         58.74         7.84 o                         
  -2   3  16          7.69          8.34         5.64 o                         
  -1   3  16         17.96         26.64         6.20 o                         
   0   3  16         37.11         44.35        10.90 o                         
                                                                                
