# Supplementary material for: Two di­alkyl­ammonium salts of 2-amino-4-nitro­benzoic acid: crystal structures and Hirshfeld surface analysis
Source: Acta Crystallogr E Crystallogr Commun. 2016 Nov 1;72(Pt 12):1691–9. doi: 10.1107/S2056989016017266 (PMC5137589; doi:10.1107/S2056989016017266)
Supplement: Supplementary file 3 [file e-72-01691-IIsup3.hkl]

data_II                                                                         
_shelx_title ' 0096'                                                            
_shelx_refln_list_code          4                                               
_shelx_F_calc_maximum      177.61                                               
_exptl_crystal_F_000       672.00                                               
_reflns_d_resolution_high  0.7691                                               
                                                                                
loop_                                                                           
 _space_group_symop_operation_xyz                                               
 'x, y, z'                                                                      
 '-x, -y, -z'                                                                   
                                                                                
_cell_length_a    11.1615                                                       
_cell_length_b    12.5172                                                       
_cell_length_c    13.2399                                                       
_cell_angle_alpha  82.405                                                       
_cell_angle_beta   78.107                                                       
_cell_angle_gamma  70.915                                                       
                                                                                
_shelx_F_squared_multiplier     1.000                                           
                                                                                
loop_                                                                           
 _refln_index_h                                                                 
 _refln_index_k                                                                 
 _refln_index_l                                                                 
 _refln_F_squared_calc                                                          
 _refln_F_squared_meas                                                          
 _refln_F_squared_sigma                                                         
 _refln_observed_status                                                         
   2   0   0        818.49        800.36        15.54 o                         
   3   0   0      24139.02      22977.41       470.64 o                         
   4   0   0        159.31        128.23         5.23 o                         
   5   0   0         31.93         56.35         4.27 o                         
   6   0   0        690.12        710.15        17.87 o                         
   7   0   0        432.91        457.38        13.75 o                         
   8   0   0        217.73        258.82        12.90 o                         
   9   0   0         36.44         41.79         4.21 o                         
  10   0   0         14.34          8.00         3.84 o                         
  11   0   0         17.51         11.11         5.13 o                         
  12   0   0         46.51         53.16        11.76 o                         
  13   0   0          0.28          1.32        16.00 o                         
 -13   1   0          7.25          8.70        11.48 o                         
 -12   1   0          9.76          6.52        14.58 o                         
 -11   1   0          5.72          4.76         4.03 o                         
 -10   1   0         32.65         40.46         9.13 o                         
  -9   1   0          2.31          1.64         5.12 o                         
  -8   1   0        551.32        576.30        16.03 o                         
  -7   1   0         55.25         66.20         5.18 o                         
  -6   1   0        177.46        176.18         9.33 o                         
  -5   1   0       3924.25       3830.04        66.86 o                         
  -4   1   0        476.27        465.52        11.85 o                         
  -3   1   0        990.78       1186.34        25.83 o                         
  -2   1   0       1648.64       1201.17        24.27 o                         
  -1   1   0          8.36         21.94         2.10 o                         
   2   1   0        350.09        236.42         5.16 o                         
   3   1   0        118.31        219.70         5.42 o                         
   4   1   0       2426.77       2126.24        36.18 o                         
   5   1   0        134.35        133.61         4.48 o                         
   6   1   0       2309.13       2287.81        37.36 o                         
   7   1   0       4025.32       4235.74        70.09 o                         
   8   1   0        173.69        177.85         7.34 o                         
   9   1   0          8.69          6.93         3.81 o                         
  10   1   0         40.52         44.27         4.55 o                         
  11   1   0         20.92         24.03         4.30 o                         
  12   1   0          1.03         -4.95         6.37 o                         
  13   1   0          7.73          6.47        17.41 o                         
 -12   2   0          2.94          8.55        11.08 o                         
 -11   2   0         22.32          9.89         9.72 o                         
 -10   2   0         23.88         19.56         5.58 o                         
  -9   2   0          7.04          5.94         4.70 o                         
  -8   2   0         12.67         17.51         3.48 o                         
  -7   2   0         10.97          6.78         2.71 o                         
  -6   2   0          2.34          6.21         3.21 o                         
  -5   2   0        117.60        112.74         6.57 o                         
  -4   2   0          6.22          1.47         2.70 o                         
  -3   2   0        294.19        370.66        10.14 o                         
  -2   2   0       1591.31       1314.66        25.08 o                         
  -1   2   0      13320.91      11529.50       165.51 o                         
   0   2   0      15819.83      13540.43       457.28 o                         
   1   2   0        303.36        308.18         6.89 o                         
   2   2   0      11388.12      10209.41       209.57 o                         
   3   2   0        958.55        997.28        17.72 o                         
   4   2   0         63.26         54.93         4.36 o                         
   5   2   0         41.73         61.93         3.71 o                         
   6   2   0          0.14          5.25         2.26 o                         
   7   2   0        147.22        184.21         7.37 o                         
   8   2   0         14.01          9.26         4.77 o                         
   9   2   0         60.73         80.12         5.09 o                         
  10   2   0          0.56         -2.69         2.69 o                         
  11   2   0         34.03         42.23         8.08 o                         
  12   2   0         10.34          3.71         6.44 o                         
  13   2   0         10.05          9.41        25.40 o                         
 -12   3   0          1.42          0.65        13.64 o                         
 -11   3   0         18.69         10.35         9.88 o                         
 -10   3   0         40.31         29.51         6.53 o                         
  -9   3   0          0.85         -1.88         3.76 o                         
  -8   3   0         16.80         14.78         3.96 o                         
  -7   3   0         78.34         80.12         5.87 o                         
  -6   3   0         94.47        103.93         9.25 o                         
  -5   3   0         60.27         53.61         6.38 o                         
  -4   3   0         87.26         88.47         7.05 o                         
  -3   3   0          0.00         15.93         3.20 o                         
  -2   3   0         11.98         33.47         4.00 o                         
  -1   3   0        293.05        145.68         5.61 o                         
   0   3   0        726.67        533.78        12.34 o                         
   1   3   0        290.39        327.35         8.19 o                         
   2   3   0        293.18        276.21         7.93 o                         
   3   3   0        848.70        770.79        14.86 o                         
   4   3   0        198.78        186.11         5.49 o                         
   5   3   0          4.09         -0.88         1.52 o                         
   6   3   0        218.85        223.62         6.45 o                         
   7   3   0       1107.95       1138.25        21.74 o                         
   8   3   0         55.80         60.66         4.41 o                         
   9   3   0         98.55         86.89         6.55 o                         
  10   3   0        120.58        132.83         9.14 o                         
  11   3   0         19.78          9.56         3.23 o                         
  12   3   0          0.94          3.68         5.54 o                         
  13   3   0         17.08         23.99        12.31 o                         
  14   3   0         63.58         74.33        31.05 o                         
 -11   4   0          0.17         -9.44        11.52 o                         
 -10   4   0         63.25         51.62         7.70 o                         
  -9   4   0         18.28         20.98         5.87 o                         
  -8   4   0          0.69          1.52         6.33 o                         
  -7   4   0        161.57        143.85        10.54 o                         
  -6   4   0         25.72         29.74         7.59 o                         
  -5   4   0         17.54         21.28         4.31 o                         
  -4   4   0          3.05          5.02         3.73 o                         
  -3   4   0         10.71          9.13         3.06 o                         
  -2   4   0        153.01        133.04         7.17 o                         
  -1   4   0       1056.98       1259.23        25.15 o                         
   0   4   0        440.35        389.21         9.90 o                         
   1   4   0         30.43         36.35         3.93 o                         
   2   4   0          2.18          7.06         2.24 o                         
   3   4   0         65.27         78.73         5.03 o                         
   4   4   0        245.59        286.55         7.47 o                         
   5   4   0          1.87          3.47         2.62 o                         
   6   4   0         32.12         36.14         4.37 o                         
   7   4   0          2.10          6.89         2.55 o                         
   8   4   0         27.29         24.60         3.74 o                         
   9   4   0         97.01         94.60         5.52 o                         
  10   4   0         19.37         13.35         6.00 o                         
  11   4   0         14.92          8.10         2.66 o                         
  12   4   0         64.83         66.35         5.52 o                         
  13   4   0          0.00          5.21         4.60 o                         
  14   4   0          0.09        -11.29        24.46 o                         
 -11   5   0        218.60        227.05        27.85 o                         
 -10   5   0          2.14         -3.88         7.33 o                         
  -9   5   0         40.91         45.78         8.97 o                         
  -8   5   0         18.56          8.51         5.56 o                         
  -7   5   0          0.18          0.38         4.48 o                         
  -6   5   0        154.78        154.79         9.95 o                         
  -5   5   0          5.66          8.52         5.37 o                         
  -4   5   0        384.43        431.64        16.48 o                         
  -3   5   0        147.66        133.59         6.47 o                         
  -2   5   0         87.88         90.28         7.01 o                         
  -1   5   0       1232.57       1403.07        28.81 o                         
   0   5   0        908.19        825.23        18.65 o                         
   1   5   0          2.64          6.20         4.00 o                         
   2   5   0       1395.67       1437.45        27.97 o                         
   3   5   0        623.02        626.23        13.49 o                         
   4   5   0        211.05        222.22        12.06 o                         
   5   5   0        382.23        426.07        10.05 o                         
   6   5   0        271.42        283.39        14.38 o                         
   7   5   0          4.94         -0.32         1.87 o                         
   8   5   0         34.96         34.16         3.84 o                         
   9   5   0         44.03         42.79         4.14 o                         
  10   5   0         53.20         59.82         5.62 o                         
  11   5   0        231.45        257.11        10.19 o                         
  12   5   0        138.58        139.19        13.85 o                         
  13   5   0         20.94         15.73        15.05 o                         
  14   5   0         13.64         34.81        26.35 o                         
 -10   6   0          0.39         -4.62        10.84 o                         
  -9   6   0          3.08          5.90         6.43 o                         
  -8   6   0          0.54         -1.73         6.65 o                         
  -7   6   0         25.84         29.95         7.14 o                         
  -6   6   0         62.71         79.05         7.72 o                         
  -5   6   0       1432.02       1534.40        42.94 o                         
  -4   6   0        123.40        127.39        10.24 o                         
  -3   6   0        137.49        120.82         8.19 o                         
  -2   6   0        228.22        243.21        12.13 o                         
  -1   6   0        556.90        616.32        15.22 o                         
   0   6   0       2875.42       2794.27        45.87 o                         
   1   6   0        732.19        683.97        16.64 o                         
   2   6   0        298.09        270.27         8.55 o                         
   3   6   0       1169.36       1206.08        29.95 o                         
   4   6   0        705.26        766.75        18.23 o                         
   5   6   0        110.56        123.31         5.61 o                         
   6   6   0        366.04        400.21         9.72 o                         
   7   6   0          5.70          9.98         2.36 o                         
   8   6   0         40.80         46.79         6.18 o                         
   9   6   0        236.75        255.57        11.65 o                         
  10   6   0        222.96        232.17         9.28 o                         
  11   6   0        108.31        102.29         5.91 o                         
  12   6   0         28.59         34.95         5.23 o                         
  13   6   0         52.86         32.68        15.58 o                         
  14   6   0          8.80        -15.30        15.30 o                         
 -10   7   0         39.47         32.74        15.93 o                         
  -9   7   0         83.05         84.68        13.56 o                         
  -8   7   0          1.56          2.35         6.09 o                         
  -7   7   0        161.64        153.33        12.73 o                         
  -6   7   0          2.82          6.22         5.60 o                         
  -5   7   0          0.46          5.20         5.98 o                         
  -4   7   0          8.33          5.16         4.00 o                         
  -3   7   0         27.64         24.90         4.68 o                         
  -2   7   0        106.31         94.48         8.84 o                         
  -1   7   0         83.54         69.20         5.39 o                         
   0   7   0         33.21         19.42         3.65 o                         
   1   7   0       1878.25       1825.97        34.51 o                         
   2   7   0        149.54        176.51         7.02 o                         
   3   7   0        329.49        363.84        15.08 o                         
   4   7   0        766.53        810.94        18.57 o                         
   5   7   0         93.26         88.96         5.21 o                         
   6   7   0        753.71        755.62        19.33 o                         
   7   7   0        105.29         89.19         7.47 o                         
   8   7   0         31.07         28.19         3.27 o                         
   9   7   0          0.82          1.60         2.37 o                         
  10   7   0         36.94         33.73         5.06 o                         
  11   7   0        304.30        332.34        12.81 o                         
  12   7   0         50.52         41.14        14.06 o                         
  13   7   0          0.24         -2.89        13.26 o                         
  14   7   0          1.11        -15.26        15.26 o                         
  -9   8   0         19.90         30.50        11.74 o                         
  -8   8   0          6.12         11.12         8.11 o                         
  -7   8   0          3.12         19.91         7.81 o                         
  -6   8   0          0.02         -2.43         5.88 o                         
  -5   8   0         98.65         91.58         8.02 o                         
  -4   8   0         15.12         20.59         5.28 o                         
  -3   8   0        552.21        556.90        19.01 o                         
  -2   8   0        357.85        397.64        16.99 o                         
  -1   8   0        237.35        260.08        10.88 o                         
   0   8   0        121.86        140.14         7.99 o                         
   1   8   0          4.64          4.58         2.97 o                         
   2   8   0        109.12        131.42         8.88 o                         
   3   8   0        378.21        383.87        24.54 o                         
   4   8   0        211.03        228.05        12.20 o                         
   5   8   0          0.10          5.38         3.10 o                         
   6   8   0         69.97         73.20         7.92 o                         
   7   8   0          0.17          0.94         3.38 o                         
   8   8   0          4.52         11.51         3.56 o                         
   9   8   0        185.40        173.81         7.57 o                         
  10   8   0        297.65        318.01        12.15 o                         
  11   8   0         91.62         83.32         8.06 o                         
  12   8   0          0.17          5.24        10.73 o                         
  13   8   0         61.59         71.41        33.87 o                         
  -8   9   0          1.32         -9.35         9.35 o                         
  -7   9   0         13.52         -7.28         8.86 o                         
  -6   9   0        174.05        155.60        17.79 o                         
  -5   9   0        109.46        112.74         9.95 o                         
  -4   9   0         54.05         64.89         7.95 o                         
  -3   9   0        122.53        112.74         8.88 o                         
  -2   9   0        436.89        468.22        21.39 o                         
  -1   9   0         32.07         28.58         5.58 o                         
   0   9   0         15.57          9.57         4.07 o                         
   1   9   0        281.11        276.43        16.20 o                         
   2   9   0        427.47        437.84        12.62 o                         
   3   9   0        332.02        366.51        19.57 o                         
   4   9   0         86.39         92.28         8.13 o                         
   5   9   0         87.68        104.78         6.45 o                         
   6   9   0          1.16         -4.11         4.11 o                         
   7   9   0          8.33          9.62         3.15 o                         
   8   9   0         52.95         37.49         6.37 o                         
   9   9   0         90.22         87.99         7.10 o                         
  10   9   0        180.27        201.78        10.84 o                         
  11   9   0         18.09         15.58         4.91 o                         
  12   9   0          0.00         -3.54         9.91 o                         
  13   9   0          3.27          3.06        11.55 o                         
  -7  10   0         11.13          5.65        12.64 o                         
  -6  10   0         19.58         27.85        11.97 o                         
  -5  10   0        368.84        387.63        33.27 o                         
  -4  10   0         88.04        107.51        11.27 o                         
  -3  10   0          0.62          9.72         6.10 o                         
  -2  10   0       2263.71       2410.07        60.14 o                         
  -1  10   0        827.62        969.76        29.57 o                         
   0  10   0        646.31        670.31        22.04 o                         
   1  10   0        257.28        263.26        12.27 o                         
   2  10   0         54.48         54.65         5.78 o                         
   3  10   0        389.24        404.13        19.67 o                         
   4  10   0        516.92        539.76        17.26 o                         
   5  10   0          0.08          1.36         4.99 o                         
   6  10   0         47.57         42.05         5.31 o                         
   7  10   0         19.86         22.50         4.25 o                         
   8  10   0          1.87          3.05         4.38 o                         
   9  10   0         46.27         39.73         4.94 o                         
  10  10   0          0.06          0.61         8.25 o                         
  11  10   0         32.09         31.71         6.13 o                         
  12  10   0         56.29         70.07        11.38 o                         
  13  10   0          4.23         -9.91        11.19 o                         
  -6  11   0         13.66         24.46        19.26 o                         
  -5  11   0         14.15          3.99        10.57 o                         
  -4  11   0        147.96        151.61        13.45 o                         
  -3  11   0          4.33         10.63         9.02 o                         
  -2  11   0          0.01          7.01         6.77 o                         
  -1  11   0        156.74        157.56        11.06 o                         
   0  11   0          6.24         16.76         5.49 o                         
   1  11   0         45.20         59.65         8.78 o                         
   2  11   0         91.70         84.37         7.64 o                         
   3  11   0         22.12         20.53         5.25 o                         
   4  11   0          5.61          4.75         3.85 o                         
   5  11   0        244.64        208.58        15.31 o                         
   6  11   0          1.28          7.06         4.10 o                         
   7  11   0          4.13         -3.09         4.34 o                         
   8  11   0        196.47        182.54        11.76 o                         
   9  11   0         50.32         42.02         6.04 o                         
  10  11   0         54.13         65.35         9.23 o                         
  11  11   0         29.04         24.89         9.15 o                         
  12  11   0         27.98         36.19         8.53 o                         
  -5  12   0         13.03          5.35        11.67 o                         
  -4  12   0         46.27         49.95        15.06 o                         
  -3  12   0        185.82        176.02        15.62 o                         
  -2  12   0        322.69        320.23        26.17 o                         
  -1  12   0         74.17         64.63        15.75 o                         
   0  12   0          4.66          9.87         6.63 o                         
   1  12   0          2.46          9.05         7.11 o                         
   2  12   0         40.58         49.43         7.18 o                         
   3  12   0         31.59         19.18         9.92 o                         
   4  12   0        154.82        158.37        10.31 o                         
   5  12   0          6.11         11.31         5.40 o                         
   6  12   0          2.43          5.13         5.26 o                         
   7  12   0          0.08          2.07         5.28 o                         
   8  12   0         10.44         17.99         6.93 o                         
   9  12   0          9.52         19.87         9.54 o                         
  10  12   0         16.64         15.17         8.49 o                         
  11  12   0          1.67          6.36         4.84 o                         
  12  12   0         30.10         24.88         9.15 o                         
  -4  13   0         18.92         16.20        11.88 o                         
  -3  13   0         17.83         26.08        19.36 o                         
  -2  13   0         14.21         24.94        10.37 o                         
  -1  13   0          4.27         -1.57         8.43 o                         
   0  13   0         16.26         10.94        11.61 o                         
   1  13   0        190.11        228.07        15.72 o                         
   2  13   0          0.88          4.27         6.44 o                         
   3  13   0         43.25         51.17         9.81 o                         
   4  13   0          0.88         14.32         8.06 o                         
   5  13   0        150.17        126.22        11.67 o                         
   6  13   0        110.76        116.76        18.33 o                         
   7  13   0         16.89         26.08         8.42 o                         
   8  13   0         11.61         21.52         9.66 o                         
   9  13   0          0.07         -5.81        13.17 o                         
  10  13   0         42.08         36.19         9.88 o                         
  11  13   0         32.90         24.64        10.04 o                         
  -2  14   0          5.85         36.43        11.98 o                         
  -1  14   0         28.75         14.37        10.44 o                         
   0  14   0          0.66          8.63        11.21 o                         
   1  14   0         32.42         48.90        13.65 o                         
   2  14   0         55.67         61.02        15.49 o                         
   3  14   0          0.33         -8.70         8.70 o                         
   4  14   0         12.99          0.99         9.13 o                         
   5  14   0         22.65         17.88         7.88 o                         
   6  14   0          0.07         10.04         8.84 o                         
   7  14   0          8.77         17.84         8.48 o                         
   8  14   0          9.02          7.84        10.60 o                         
   9  14   0          0.55         16.41        11.86 o                         
  10  14   0          1.04         -9.42         9.42 o                         
   0  15   0          0.20         -9.52         9.52 o                         
   1  15   0          8.24         12.35        13.34 o                         
   2  15   0          4.96         15.79        11.35 o                         
   3  15   0          6.42          4.67         9.56 o                         
   4  15   0         16.15         21.99        10.78 o                         
   5  15   0         58.59         71.61        12.85 o                         
   6  15   0          0.14          8.07         9.20 o                         
   7  15   0          2.07         -3.49        13.55 o                         
   8  15   0         16.75         27.80        13.23 o                         
   9  15   0          9.23         49.87        21.64 o                         
   3  16   0         67.75         70.03        24.27 o                         
   4  16   0         35.95         32.30        11.61 o                         
   5  16   0         26.54         20.51        12.86 o                         
  -8 -15   1          0.14         -0.75        10.96 o                         
  -7 -15   1          1.88         -0.02        31.52 o                         
  -6 -15   1          6.35          9.49         9.20 o                         
  -5 -15   1         44.86         30.39        13.24 o                         
  -4 -15   1         95.01        124.24        16.39 o                         
  -3 -15   1         95.56        123.42        19.48 o                         
  -2 -15   1          1.36         -6.18        10.96 o                         
  -1 -15   1          0.67          7.23         9.34 o                         
   0 -15   1          3.95        -10.26        11.55 o                         
 -10 -14   1          5.25         -2.84         7.11 o                         
  -9 -14   1          2.10          8.16         8.74 o                         
  -8 -14   1          4.10          3.15         7.65 o                         
  -7 -14   1          0.29         -6.77         7.16 o                         
  -6 -14   1          4.37          8.25        10.99 o                         
  -5 -14   1          0.09         12.62         6.94 o                         
  -4 -14   1         10.71         16.82         7.34 o                         
  -3 -14   1         15.34          2.01         8.80 o                         
  -2 -14   1         40.41         64.48        13.01 o                         
  -1 -14   1         17.17         -0.78         9.72 o                         
   0 -14   1          2.96         12.50         9.89 o                         
   1 -14   1          3.63         -0.52        11.21 o                         
   2 -14   1         13.75         10.07        21.89 o                         
 -11 -13   1          6.25         12.78        11.76 o                         
 -10 -13   1          0.15         -2.40         9.54 o                         
  -9 -13   1         47.70         49.81        10.37 o                         
  -8 -13   1         12.98          7.69         7.36 o                         
  -7 -13   1          6.62          1.27         7.16 o                         
  -6 -13   1         34.14         23.37         7.47 o                         
  -5 -13   1         12.79          1.91         7.49 o                         
  -4 -13   1         15.28         23.19         8.28 o                         
  -3 -13   1         48.49         48.63         7.83 o                         
  -2 -13   1          4.07          0.93         6.04 o                         
  -1 -13   1          2.10         13.75        11.95 o                         
   0 -13   1         10.24          8.73        12.22 o                         
   1 -13   1          1.53         -4.92         7.64 o                         
   2 -13   1          0.28         15.71        10.74 o                         
   3 -13   1         88.01        101.16        15.37 o                         
   4 -13   1        181.84        235.18        21.56 o                         
 -12 -12   1          2.28        -11.29        22.58 o                         
 -11 -12   1          8.16         22.22         9.05 o                         
 -10 -12   1         15.89         16.95        11.18 o                         
  -9 -12   1          1.25         -3.61         6.38 o                         
  -8 -12   1         37.14         34.70         6.90 o                         
  -7 -12   1        208.43        193.62        20.31 o                         
  -6 -12   1        242.94        201.40        14.67 o                         
  -5 -12   1         22.40         16.02         6.02 o                         
  -4 -12   1         53.41         38.58        11.01 o                         
  -3 -12   1         41.05         39.54         6.02 o                         
  -2 -12   1        480.89        495.07        22.00 o                         
  -1 -12   1        227.12        233.15        16.77 o                         
   0 -12   1        159.78        135.80        13.17 o                         
   1 -12   1        293.44        322.46        18.82 o                         
   2 -12   1          0.05         10.89         7.45 o                         
   3 -12   1          1.65         -8.15         8.15 o                         
   4 -12   1         18.91          6.93        11.04 o                         
   5 -12   1         35.83         67.14        19.15 o                         
 -12 -11   1          5.58         -1.45         8.99 o                         
 -11 -11   1         30.56         21.28        10.78 o                         
 -10 -11   1         22.05         36.39        11.24 o                         
  -9 -11   1         66.30         39.41         8.08 o                         
  -8 -11   1         56.47         52.99         6.40 o                         
  -7 -11   1        100.51         77.81         7.81 o                         
  -6 -11   1         84.30         71.96         9.75 o                         
  -5 -11   1        152.44        138.90         9.12 o                         
  -4 -11   1         79.04         70.39         6.55 o                         
  -3 -11   1          0.11         -4.24         4.24 o                         
  -2 -11   1         19.18         13.39         4.43 o                         
  -1 -11   1         60.40         60.67         6.87 o                         
   0 -11   1       1093.35       1107.60        32.73 o                         
   1 -11   1        220.48        181.97        16.28 o                         
   2 -11   1          1.97         20.24         6.91 o                         
   3 -11   1         71.64         57.54         9.60 o                         
   4 -11   1        127.73        115.38        10.72 o                         
   5 -11   1        364.31        417.59        42.32 o                         
   6 -11   1        109.41        141.10        43.28 o                         
 -13 -10   1          6.26         40.46        27.29 o                         
 -12 -10   1          1.34         12.22         8.82 o                         
 -11 -10   1         23.97         16.00         7.61 o                         
 -10 -10   1         77.51         76.21         8.14 o                         
  -9 -10   1         25.29         17.00         4.45 o                         
  -8 -10   1        409.11        424.49        17.95 o                         
  -7 -10   1          3.37          1.26         4.04 o                         
  -6 -10   1         19.08         24.86         8.69 o                         
  -5 -10   1        115.07        106.49        11.62 o                         
  -4 -10   1          0.24         -1.07         5.82 o                         
  -3 -10   1        162.17        145.52         8.70 o                         
  -2 -10   1        130.87        136.67        10.06 o                         
  -1 -10   1         48.30         41.78         5.28 o                         
   0 -10   1        275.91        266.68        15.35 o                         
   1 -10   1          7.30          2.34         4.46 o                         
   2 -10   1        135.15        151.90        20.97 o                         
   3 -10   1         64.99         69.82        10.09 o                         
   4 -10   1        209.75        198.36        13.10 o                         
   5 -10   1        135.21        122.45        23.70 o                         
   6 -10   1          1.77         -2.55         8.60 o                         
   7 -10   1          0.05         -7.25        12.29 o                         
 -13  -9   1          7.71         -2.13         6.14 o                         
 -12  -9   1          0.71          0.16         8.96 o                         
 -11  -9   1         29.45         18.36         5.88 o                         
 -10  -9   1         10.03         12.27         4.83 o                         
  -9  -9   1        180.80        182.27        10.38 o                         
  -8  -9   1        270.35        258.74        12.13 o                         
  -7  -9   1        180.62        164.04         8.00 o                         
  -6  -9   1         28.02         20.10         4.44 o                         
  -5  -9   1         54.70         64.63         8.49 o                         
  -4  -9   1        154.76        176.85         8.21 o                         
  -3  -9   1        214.04        198.17        13.54 o                         
  -2  -9   1          9.37          5.29         3.68 o                         
  -1  -9   1        244.15        237.51        10.14 o                         
   0  -9   1        300.16        336.28        11.26 o                         
   1  -9   1        215.37        216.38        10.13 o                         
   2  -9   1          6.28          0.91         4.45 o                         
   3  -9   1        266.65        311.51        13.26 o                         
   4  -9   1        285.13        273.16        15.08 o                         
   5  -9   1        678.16        851.80        30.50 o                         
   6  -9   1         48.83         54.54        24.85 o                         
   7  -9   1        100.19         95.32        25.26 o                         
   8  -9   1        117.12        161.85        23.28 o                         
 -13  -8   1         13.43         10.23        12.67 o                         
 -12  -8   1         78.19         99.33        21.39 o                         
 -11  -8   1         86.93         89.35        10.52 o                         
 -10  -8   1        132.60        149.93         7.64 o                         
  -9  -8   1          7.13         10.74         3.84 o                         
  -8  -8   1          4.86          2.80         2.91 o                         
  -7  -8   1         13.17         23.78         5.22 o                         
  -6  -8   1          0.14          4.61         3.77 o                         
  -5  -8   1          0.08          1.04         3.44 o                         
  -4  -8   1         69.91         91.53         5.97 o                         
  -3  -8   1         22.04         18.56         3.72 o                         
  -2  -8   1        612.25        579.95        15.46 o                         
  -1  -8   1         38.29         46.64         4.46 o                         
   0  -8   1          5.80          5.81         3.38 o                         
   1  -8   1         18.82         23.15         6.03 o                         
   2  -8   1         17.08          8.76         3.87 o                         
   3  -8   1       1135.79       1179.59        30.30 o                         
   4  -8   1        206.19        226.23        11.37 o                         
   5  -8   1         85.48         88.32        11.18 o                         
   6  -8   1         19.70         27.07         7.16 o                         
   7  -8   1          0.14          4.39         9.82 o                         
   8  -8   1         30.58         24.20         8.18 o                         
   9  -8   1         12.36          7.07         9.08 o                         
 -13  -7   1         13.16          8.09        13.88 o                         
 -12  -7   1         26.95         34.82         7.18 o                         
 -11  -7   1         99.95        106.25         6.77 o                         
 -10  -7   1          0.09          1.77         2.96 o                         
  -9  -7   1         31.26         24.28         3.55 o                         
  -8  -7   1          7.89         11.54         3.18 o                         
  -7  -7   1        179.61        169.56         9.07 o                         
  -6  -7   1        217.89        218.81         9.54 o                         
  -5  -7   1        123.09        154.03         6.79 o                         
  -4  -7   1        166.53        190.73         7.43 o                         
  -3  -7   1         38.36         44.32         6.24 o                         
  -2  -7   1       1144.92       1190.47        26.55 o                         
  -1  -7   1        571.10        635.61        16.20 o                         
   0  -7   1         68.67         61.06         4.81 o                         
   1  -7   1        128.25        110.74         5.81 o                         
   2  -7   1          0.12          0.66         3.55 o                         
   3  -7   1         21.62         12.44         6.10 o                         
   4  -7   1         12.37         12.99         4.59 o                         
   5  -7   1         11.15          4.18         5.12 o                         
   6  -7   1         56.93         43.55         7.54 o                         
   7  -7   1          3.65         -0.98         6.38 o                         
   8  -7   1         47.22         49.12         7.98 o                         
   9  -7   1         54.88         49.23        11.30 o                         
  10  -7   1         28.33          7.05        15.52 o                         
 -13  -6   1         60.20         48.01         9.88 o                         
 -12  -6   1        104.80         97.39         8.61 o                         
 -11  -6   1        455.78        464.32        20.37 o                         
 -10  -6   1        630.20        719.49        22.08 o                         
  -9  -6   1        168.69        193.76         8.06 o                         
  -8  -6   1         47.81         41.99         5.16 o                         
  -7  -6   1        749.56        803.86        21.34 o                         
  -6  -6   1       1385.39       1469.43        27.56 o                         
  -5  -6   1        130.39        118.72         7.50 o                         
  -4  -6   1        863.11        955.28        23.28 o                         
  -3  -6   1        380.79        454.55        13.31 o                         
  -2  -6   1        339.69        333.59        10.27 o                         
  -1  -6   1        441.74        444.69        12.62 o                         
   0  -6   1         48.93         46.02         6.52 o                         
   1  -6   1         74.78         54.72         5.45 o                         
   2  -6   1        443.74        394.50        11.95 o                         
   3  -6   1        198.01        178.84        12.84 o                         
   4  -6   1         89.20        119.06         7.41 o                         
   5  -6   1        774.56        782.72        26.25 o                         
   6  -6   1          8.88         12.41         5.40 o                         
   7  -6   1         50.33         44.62         6.72 o                         
   8  -6   1         48.62         46.07         7.62 o                         
   9  -6   1         27.83         34.85         7.28 o                         
  10  -6   1         22.69         24.87        13.55 o                         
 -13  -5   1          1.05         13.83         7.17 o                         
 -12  -5   1        264.08        276.36        35.32 o                         
 -11  -5   1         62.31         76.58         8.41 o                         
 -10  -5   1         21.26         15.67         3.66 o                         
  -9  -5   1          0.61          2.81         2.07 o                         
  -8  -5   1         15.01         10.49         3.00 o                         
  -7  -5   1         54.69         83.48         4.87 o                         
  -6  -5   1         61.86         68.25         5.27 o                         
  -5  -5   1       1757.55       1998.91        34.88 o                         
  -4  -5   1       1060.84       1079.07        22.45 o                         
  -3  -5   1       1212.18       1193.31        25.22 o                         
  -2  -5   1       1298.40       1283.89        25.48 o                         
  -1  -5   1       1016.12        974.80        20.60 o                         
   0  -5   1       4283.50       4447.02        74.65 o                         
   1  -5   1         11.40         13.21         3.05 o                         
   2  -5   1         11.90          5.06         3.30 o                         
   3  -5   1        240.13        206.32         7.85 o                         
   4  -5   1       1549.74       1716.30        37.46 o                         
   5  -5   1        683.85        686.34        20.18 o                         
   6  -5   1          0.04         12.79         4.97 o                         
   7  -5   1        178.11        197.56         9.88 o                         
   8  -5   1         20.25         26.41         6.31 o                         
   9  -5   1          5.76         -3.69         6.06 o                         
  10  -5   1         61.11         86.71        23.54 o                         
  11  -5   1         68.79         44.60        15.66 o                         
 -13  -4   1          0.01          9.88         7.89 o                         
 -12  -4   1          0.32          0.42         5.86 o                         
 -11  -4   1          8.49          4.95         3.92 o                         
 -10  -4   1         12.92          9.00         2.64 o                         
  -9  -4   1         60.74         45.52         4.14 o                         
  -8  -4   1         24.90         23.49         3.90 o                         
  -7  -4   1        231.66        276.95        12.42 o                         
  -6  -4   1        118.67        123.27         8.18 o                         
  -5  -4   1        390.79        341.98        10.95 o                         
  -4  -4   1         33.29         54.73         5.84 o                         
  -3  -4   1         42.80         79.93         3.90 o                         
  -2  -4   1         32.32         37.56         3.39 o                         
  -1  -4   1          6.37          5.40         2.49 o                         
   0  -4   1         37.54         49.13         3.47 o                         
   1  -4   1        536.82        465.43        12.90 o                         
   2  -4   1         47.25         58.54         3.88 o                         
   3  -4   1          0.01          8.67         3.34 o                         
   4  -4   1        834.95        848.25        24.97 o                         
   5  -4   1         53.66         54.73         5.19 o                         
   6  -4   1          7.23          5.95         3.41 o                         
   7  -4   1        154.51        173.46         8.60 o                         
   8  -4   1          9.30          4.52         3.52 o                         
   9  -4   1          5.94          5.33         6.09 o                         
  10  -4   1         84.64         75.14         7.90 o                         
  11  -4   1        140.53        205.92        25.87 o                         
  12  -4   1        134.78        124.20        19.66 o                         
 -13  -3   1         25.23         25.65         9.58 o                         
 -12  -3   1         31.93         32.80         6.65 o                         
 -11  -3   1         14.46         15.13         6.03 o                         
 -10  -3   1          0.36          1.33         2.93 o                         
  -9  -3   1        584.34        624.18        23.23 o                         
  -8  -3   1        416.03        434.27        14.16 o                         
  -7  -3   1         91.79         82.95         4.71 o                         
  -6  -3   1        177.64        148.96         5.83 o                         
  -5  -3   1        673.32        641.74        13.92 o                         
  -4  -3   1        386.71        407.82        10.21 o                         
  -3  -3   1        645.09        514.48        11.10 o                         
  -2  -3   1        140.53         92.95         5.30 o                         
  -1  -3   1       2459.93       2280.10        40.24 o                         
   0  -3   1        310.41        322.51         7.89 o                         
   1  -3   1         57.82         51.70         3.38 o                         
   2  -3   1       1410.92       1319.33        29.13 o                         
   3  -3   1       1717.66       1610.74        31.63 o                         
   4  -3   1        285.42        341.00        10.69 o                         
   5  -3   1          1.33          0.43         3.76 o                         
   6  -3   1          4.02         11.69         3.67 o                         
   7  -3   1         45.12         44.56         6.14 o                         
   8  -3   1         25.09         22.78         4.95 o                         
   9  -3   1          4.88          0.67         6.91 o                         
  10  -3   1        102.70         93.28        13.07 o                         
  11  -3   1        193.35        235.25        28.23 o                         
  12  -3   1          3.08          3.63         9.34 o                         
 -13  -2   1         16.60         17.29         9.22 o                         
 -12  -2   1         64.89         67.13        11.11 o                         
 -11  -2   1         11.79         10.28         4.19 o                         
 -10  -2   1         87.18         94.10         5.89 o                         
  -9  -2   1          4.35          5.29         4.59 o                         
  -8  -2   1         48.53         54.66         5.27 o                         
  -7  -2   1        189.84        176.46         6.97 o                         
  -6  -2   1        207.38        201.89         7.10 o                         
  -5  -2   1         19.18         26.83         2.94 o                         
  -4  -2   1       1065.63       1082.43        19.58 o                         
  -3  -2   1       6231.69       5296.49        78.87 o                         
  -2  -2   1       9811.77       9297.57       125.20 o                         
  -1  -2   1         30.27         53.64         2.95 o                         
   0  -2   1        452.83        492.28        10.42 o                         
   1  -2   1         19.73         20.49         2.15 o                         
   2  -2   1        245.05        187.66         7.01 o                         
   3  -2   1        853.83        968.63        23.50 o                         
   4  -2   1       1341.11       1174.26        26.21 o                         
   5  -2   1        146.30        121.12         6.24 o                         
   6  -2   1          3.14          3.16         3.00 o                         
   7  -2   1        156.16        173.26        13.54 o                         
   8  -2   1          0.00          6.45         2.89 o                         
   9  -2   1         12.31         22.21         4.05 o                         
  10  -2   1        251.61        276.40        12.77 o                         
  11  -2   1         40.11         33.90         8.83 o                         
  12  -2   1         17.35         29.73        13.17 o                         
 -13  -1   1          4.00         -5.99         8.96 o                         
 -12  -1   1         11.13         -4.49         7.98 o                         
 -11  -1   1         51.82         29.06         7.35 o                         
 -10  -1   1         19.65         20.30         4.34 o                         
  -9  -1   1          0.56         -3.15         3.97 o                         
  -8  -1   1         26.03         35.64         3.61 o                         
  -7  -1   1         12.68          3.64         2.43 o                         
  -6  -1   1       1493.00       1607.89        32.11 o                         
  -5  -1   1        371.32        314.74         8.27 o                         
  -4  -1   1       1821.66       1993.90        34.12 o                         
  -3  -1   1         66.01        121.70         4.15 o                         
  -2  -1   1        736.82        945.49        15.61 o                         
   1  -1   1        585.26        495.33        26.07 o                         
   2  -1   1       1116.97       1017.36        19.25 o                         
   3  -1   1       3790.61       3888.99        63.95 o                         
   4  -1   1      13727.48      13370.58       194.51 o                         
   5  -1   1         18.55          4.51         2.14 o                         
   6  -1   1       1303.30       1400.64        27.73 o                         
   7  -1   1        498.36        506.50        15.21 o                         
   8  -1   1        551.96        527.51        16.25 o                         
   9  -1   1         25.64         36.92         3.90 o                         
  10  -1   1         13.75          9.55         4.27 o                         
  11  -1   1         87.30         71.90         7.84 o                         
  12  -1   1          0.01        -16.00        16.00 o                         
  13  -1   1         14.88          3.31        10.26 o                         
 -13   0   1          5.74        -10.59        11.76 o                         
 -12   0   1         26.09          2.79        10.35 o                         
 -11   0   1         68.71         71.08        12.47 o                         
 -10   0   1        297.25        283.55        20.43 o                         
  -9   0   1         93.03         99.66         6.16 o                         
  -8   0   1          1.80          5.21         2.95 o                         
  -7   0   1        544.19        609.49        17.27 o                         
  -6   0   1        430.93        407.19        14.17 o                         
  -5   0   1        210.61        213.38         6.25 o                         
  -4   0   1        336.05        378.58        11.65 o                         
  -3   0   1        260.01        217.72         7.35 o                         
  -2   0   1        574.20        367.23         8.23 o                         
   2   0   1        349.54        413.51         8.24 o                         
   3   0   1      31545.86      28229.74       556.86 o                         
   4   0   1         47.45         43.55         2.35 o                         
   5   0   1       1307.06       1489.39        28.80 o                         
   6   0   1       4266.66       4622.45        78.90 o                         
   7   0   1        713.14        737.30        17.76 o                         
   8   0   1        705.28        839.83        22.09 o                         
   9   0   1        578.46        598.27        20.01 o                         
  10   0   1          3.19          3.15         2.74 o                         
  11   0   1         25.75         20.87         4.44 o                         
  12   0   1         10.31         -0.98         5.48 o                         
  13   0   1          5.79          0.49         6.22 o                         
 -13   1   1          1.73         -1.43         8.11 o                         
 -12   1   1          2.58          3.52        13.17 o                         
 -11   1   1         33.73         26.64         9.03 o                         
 -10   1   1         67.30         49.48         5.80 o                         
  -9   1   1        135.84        131.67         8.68 o                         
  -8   1   1         66.53         56.87         5.46 o                         
  -7   1   1         85.04         78.49         5.19 o                         
  -6   1   1         13.62          9.32         2.96 o                         
  -5   1   1         20.29         27.19         3.02 o                         
  -4   1   1        145.84        154.01         6.07 o                         
  -3   1   1        333.41        280.94         8.43 o                         
  -2   1   1       1271.63        841.55        18.93 o                         
  -1   1   1         69.78         23.20         2.44 o                         
   2   1   1        198.27        212.54         8.47 o                         
   3   1   1      17717.19      16942.83       298.09 o                         
   4   1   1       8005.85       7664.78       116.60 o                         
   5   1   1         75.15         74.99         3.47 o                         
   6   1   1       2370.26       2408.75        37.43 o                         
   7   1   1        919.15        948.30        19.26 o                         
   8   1   1        143.43        151.56         5.67 o                         
   9   1   1         11.44         10.57         3.31 o                         
  10   1   1         19.70         12.10         3.39 o                         
  11   1   1          3.67          3.23         2.93 o                         
  12   1   1          2.78          2.04         4.04 o                         
  13   1   1         11.03          3.29         7.14 o                         
 -12   2   1        128.93        124.98        17.86 o                         
 -11   2   1         18.40         24.49         8.96 o                         
 -10   2   1         45.52         35.20         7.63 o                         
  -9   2   1         28.50         28.23         4.38 o                         
  -8   2   1         15.97          8.01         3.69 o                         
  -7   2   1         65.48         69.50         5.07 o                         
  -6   2   1        103.75         94.96         6.32 o                         
  -5   2   1         17.42         21.06         3.19 o                         
  -4   2   1        222.31        203.10        10.52 o                         
  -3   2   1        120.51        131.33         5.94 o                         
  -2   2   1        564.48        524.35        13.51 o                         
  -1   2   1       5578.12       4930.28        78.40 o                         
   0   2   1       3001.12       3137.36        51.25 o                         
   1   2   1       2069.05       1551.25        26.48 o                         
   2   2   1         68.12         73.90         2.77 o                         
   3   2   1       4117.29       3906.68       104.55 o                         
   4   2   1          3.77          7.27         2.99 o                         
   5   2   1        265.57        234.73         6.61 o                         
   6   2   1       1434.69       1651.43        30.62 o                         
   7   2   1       1925.74       2012.51        37.96 o                         
   8   2   1         49.46         58.99         6.48 o                         
   9   2   1         16.66         22.60         2.97 o                         
  10   2   1        117.68        119.69         6.41 o                         
  11   2   1         30.78         24.66         4.89 o                         
  12   2   1         17.36         13.03         4.52 o                         
  13   2   1         77.48         77.34        20.23 o                         
  14   2   1         42.60         56.45        26.35 o                         
 -12   3   1         26.37         21.64        10.96 o                         
 -11   3   1          2.64         -4.44         8.78 o                         
 -10   3   1          0.05         -4.11         6.25 o                         
  -9   3   1          8.67          9.28         4.43 o                         
  -8   3   1        222.66        239.42        11.95 o                         
  -7   3   1         92.94         88.69        11.15 o                         
  -6   3   1         51.53         47.51         4.70 o                         
  -5   3   1        173.58        188.51        17.53 o                         
  -4   3   1         33.51         40.33         4.18 o                         
  -3   3   1          0.11          2.77         2.94 o                         
  -2   3   1        408.68        324.63         9.32 o                         
  -1   3   1         87.31        122.13         5.04 o                         
   0   3   1        365.02        236.88         6.55 o                         
   1   3   1        633.80        426.87         9.31 o                         
   2   3   1         66.15         70.68         3.61 o                         
   3   3   1         17.98         37.91         3.31 o                         
   4   3   1        805.84        741.59        15.26 o                         
   5   3   1         86.69         93.38         4.00 o                         
   6   3   1         33.81         24.43         1.76 o                         
   7   3   1         22.86         12.79         2.44 o                         
   8   3   1         52.61         54.86         4.04 o                         
   9   3   1          4.91         10.31         2.19 o                         
  10   3   1         66.27         68.39         5.36 o                         
  11   3   1          1.58          2.54         3.76 o                         
  12   3   1          7.80          3.72         2.73 o                         
  13   3   1          8.00          1.44         3.65 o                         
  14   3   1          0.00          7.53        21.64 o                         
 -11   4   1        143.81        103.11        18.95 o                         
 -10   4   1        118.22        159.38        14.41 o                         
  -9   4   1          1.55         -2.63         4.92 o                         
  -8   4   1        515.75        591.74        22.08 o                         
  -7   4   1       1138.70       1248.61        37.77 o                         
  -6   4   1          3.81          1.91         3.40 o                         
  -5   4   1        326.71        325.80        13.86 o                         
  -4   4   1        380.89        420.81        13.89 o                         
  -3   4   1         14.91         11.07         3.75 o                         
  -2   4   1         24.02         22.52         4.42 o                         
  -1   4   1        103.31        107.91         7.52 o                         
   0   4   1        969.31        896.68        18.92 o                         
   1   4   1        237.67        169.75         5.86 o                         
   2   4   1         65.05         38.76         2.95 o                         
   3   4   1          0.01          4.63         1.90 o                         
   4   4   1         17.25         28.12         2.37 o                         
   5   4   1          0.40          3.61         3.39 o                         
   6   4   1         30.57         35.20         4.31 o                         
   7   4   1         49.35         56.10         3.31 o                         
   8   4   1         17.20         19.22         3.53 o                         
   9   4   1         72.09         81.36         3.66 o                         
  10   4   1          1.18          3.73         2.63 o                         
  11   4   1         13.92         10.88         2.99 o                         
  12   4   1         15.08         20.89         3.68 o                         
  13   4   1         67.39        175.95        39.52 o                         
  14   4   1         49.77         66.80        29.17 o                         
 -11   5   1          2.64          4.16        10.65 o                         
 -10   5   1          2.20          3.33         8.54 o                         
  -9   5   1          4.57          5.00         8.96 o                         
  -8   5   1          0.60          3.79         6.04 o                         
  -7   5   1         84.36         65.17         7.07 o                         
  -6   5   1        368.56        363.43        17.57 o                         
  -5   5   1        191.86        185.11        14.51 o                         
  -4   5   1        188.88        195.62        11.56 o                         
  -3   5   1         70.91         75.40         5.47 o                         
  -2   5   1        327.18        294.99        13.61 o                         
  -1   5   1       3314.42       3508.79        63.01 o                         
   0   5   1        233.97        264.99         8.17 o                         
   1   5   1         17.54         31.99         3.45 o                         
   2   5   1        624.00        747.77        14.92 o                         
   3   5   1       2112.93       2034.83        41.14 o                         
   4   5   1         39.09         45.71         4.63 o                         
   5   5   1        349.11        378.45        11.70 o                         
   6   5   1         85.00         83.20         4.39 o                         
   7   5   1          0.50         -0.65         2.32 o                         
   8   5   1         12.89         16.36         2.48 o                         
   9   5   1        178.25        168.58         7.58 o                         
  10   5   1        404.77        461.79        14.37 o                         
  11   5   1         19.87         13.64         6.92 o                         
  12   5   1         80.22         53.63        29.17 o                         
  13   5   1         13.01          4.12        13.92 o                         
  14   5   1          0.10          9.10        16.96 o                         
 -10   6   1         63.25         50.06        27.76 o                         
  -9   6   1         69.24         96.92        12.32 o                         
  -8   6   1          6.82          7.85         8.12 o                         
  -7   6   1          0.22          0.40         5.19 o                         
  -6   6   1        505.06        504.01        33.56 o                         
  -5   6   1        537.95        537.71        22.06 o                         
  -4   6   1          1.97         -1.37         3.61 o                         
  -3   6   1         25.50         31.07         4.44 o                         
  -2   6   1          0.00          0.30         2.93 o                         
  -1   6   1        260.82        293.10        10.36 o                         
   0   6   1        506.81        574.87        15.16 o                         
   1   6   1        427.18        387.77        15.15 o                         
   2   6   1          6.15         14.33         3.51 o                         
   3   6   1         24.15         45.92         5.94 o                         
   4   6   1         98.26         71.39         4.99 o                         
   5   6   1        167.20        145.87         5.47 o                         
   6   6   1        265.45        237.04         6.91 o                         
   7   6   1         56.98         46.58         6.40 o                         
   8   6   1         60.13         76.44         4.54 o                         
   9   6   1        119.07        123.33         4.83 o                         
  10   6   1        168.77        163.92         6.82 o                         
  11   6   1        108.99        117.32        13.81 o                         
  12   6   1         14.60         30.11        11.92 o                         
  13   6   1         39.64         33.77        18.88 o                         
  14   6   1         14.86         10.08        14.96 o                         
 -10   7   1          0.17         12.86        17.88 o                         
  -9   7   1         17.84         20.52        11.90 o                         
  -8   7   1          0.23          0.78        11.54 o                         
  -7   7   1          4.14          0.81         6.43 o                         
  -6   7   1          0.69          2.37         6.05 o                         
  -5   7   1         93.33         95.32         7.72 o                         
  -4   7   1          4.65          9.53         4.62 o                         
  -3   7   1        163.71        182.57         8.87 o                         
  -2   7   1         85.95         99.60         6.76 o                         
  -1   7   1          0.06         -3.57         3.57 o                         
   0   7   1          8.81          6.29         3.27 o                         
   1   7   1        468.57        455.70        13.16 o                         
   2   7   1         18.04         30.96         5.90 o                         
   3   7   1        548.80        543.99        14.16 o                         
   4   7   1        304.34        308.49         9.09 o                         
   5   7   1         33.94         26.18         3.59 o                         
   6   7   1          8.21         15.33         2.85 o                         
   7   7   1         59.29         52.64         3.72 o                         
   8   7   1          6.81         12.31         4.08 o                         
   9   7   1        157.49        174.43         7.55 o                         
  10   7   1         40.46         50.93         3.51 o                         
  11   7   1         73.76         67.69         3.27 o                         
  12   7   1        142.10        113.86        14.06 o                         
  13   7   1         31.09         32.24        17.41 o                         
  14   7   1          2.73         27.76        19.29 o                         
  -9   8   1         13.01         -5.16         9.89 o                         
  -8   8   1          3.45          1.26         8.94 o                         
  -7   8   1         34.81         21.10         9.20 o                         
  -6   8   1         32.43         26.26         7.01 o                         
  -5   8   1          1.58          6.83         5.39 o                         
  -4   8   1         19.02         18.86         5.28 o                         
  -3   8   1         31.37         15.10         5.92 o                         
  -2   8   1        141.03        150.90         8.09 o                         
  -1   8   1          1.85         -0.57         3.66 o                         
   0   8   1          8.67         10.47         3.59 o                         
   1   8   1         83.24         86.70         5.41 o                         
   2   8   1        876.84        832.96        27.07 o                         
   3   8   1         95.44         96.84         5.96 o                         
   4   8   1          2.10          3.26         3.16 o                         
   5   8   1         20.66         15.17         4.11 o                         
   6   8   1        138.03        142.79         9.15 o                         
   7   8   1         12.94          9.66         2.88 o                         
   8   8   1         13.61         14.25         2.42 o                         
   9   8   1         12.94         14.30         2.58 o                         
  10   8   1         29.78         27.47         3.04 o                         
  11   8   1         18.25         15.00         2.81 o                         
  12   8   1         30.68         11.52        11.14 o                         
  13   8   1         36.83         39.45        14.84 o                         
  14   8   1          1.13          8.31        26.35 o                         
  -8   9   1          1.03        -10.07        10.07 o                         
  -7   9   1         13.60         13.80        11.92 o                         
  -6   9   1         10.55          8.07         7.60 o                         
  -5   9   1          7.38          9.45         7.62 o                         
  -4   9   1         12.12          6.53         7.15 o                         
  -3   9   1         12.38          9.39         4.58 o                         
  -2   9   1         46.56         42.82         6.08 o                         
  -1   9   1          0.25          0.83         4.81 o                         
   0   9   1        167.53        194.41         9.56 o                         
   1   9   1        513.85        505.36        24.62 o                         
   2   9   1        659.93        603.25        17.76 o                         
   3   9   1        109.45        113.20         7.43 o                         
   4   9   1        705.47        752.69        18.64 o                         
   5   9   1        672.81        722.82        19.52 o                         
   6   9   1          3.43         -0.12         3.25 o                         
   7   9   1        228.80        246.69         9.68 o                         
   8   9   1        112.25        107.37         6.20 o                         
   9   9   1         11.90          6.65         2.67 o                         
  10   9   1         11.54          8.59         4.34 o                         
  11   9   1         27.93         27.39         4.58 o                         
  12   9   1          1.21          5.22         2.73 o                         
  13   9   1         15.56         23.14        13.40 o                         
  -7  10   1         21.80         36.81        13.53 o                         
  -6  10   1          4.98          2.48        11.29 o                         
  -5  10   1         64.79         95.97        20.10 o                         
  -4  10   1         62.92         66.03         8.73 o                         
  -3  10   1         31.74         27.80         6.96 o                         
  -2  10   1       2292.50       2377.27        57.49 o                         
  -1  10   1       1017.13       1029.67        30.63 o                         
   0  10   1        238.94        228.94        11.16 o                         
   1  10   1       1999.40       2078.54        48.47 o                         
   2  10   1        337.01        373.79        13.94 o                         
   3  10   1       1088.35       1155.01        30.68 o                         
   4  10   1       1404.61       1477.12        32.87 o                         
   5  10   1        300.94        268.90        11.26 o                         
   6  10   1        995.01       1049.81        27.24 o                         
   7  10   1          5.64         17.61         7.01 o                         
   8  10   1         32.32         47.24         5.40 o                         
   9  10   1         55.39         56.97         8.35 o                         
  10  10   1         93.55         88.26         9.89 o                         
  11  10   1        121.96        128.67        10.93 o                         
  12  10   1         12.88          5.62        11.08 o                         
  13  10   1         19.70         40.68        22.67 o                         
  -6  11   1         40.00         23.38        14.96 o                         
  -5  11   1          0.06         -9.93        10.77 o                         
  -4  11   1          0.47         -9.66         9.66 o                         
  -3  11   1          9.51          1.00        11.15 o                         
  -2  11   1        396.93        427.72        20.50 o                         
  -1  11   1          8.58          4.89        10.45 o                         
   0  11   1        115.76        121.93        11.02 o                         
   1  11   1        366.12        392.72        24.81 o                         
   2  11   1        859.20        840.59        27.41 o                         
   3  11   1          9.36          4.39         5.84 o                         
   4  11   1          0.88          2.92         4.10 o                         
   5  11   1         80.01         61.46         9.40 o                         
   6  11   1        438.54        403.77        15.52 o                         
   7  11   1          7.59          8.75         4.23 o                         
   8  11   1         10.66          9.79         5.18 o                         
   9  11   1          0.79          2.13         3.92 o                         
  10  11   1          5.79          1.34         5.00 o                         
  11  11   1         28.94         44.53        12.05 o                         
  12  11   1          4.44         22.02        14.87 o                         
  13  11   1          0.50          5.47        14.02 o                         
  -5  12   1         65.29         86.98        15.19 o                         
  -4  12   1         69.80         95.03        16.71 o                         
  -3  12   1        133.35        157.26        27.31 o                         
  -2  12   1        828.25        928.14        55.10 o                         
  -1  12   1        386.55        385.20        20.67 o                         
   0  12   1         85.50         77.16         9.48 o                         
   1  12   1        266.85        249.34        14.21 o                         
   2  12   1        378.37        333.71        23.84 o                         
   3  12   1         74.97         80.52         8.56 o                         
   4  12   1        276.41        254.79        16.79 o                         
   5  12   1        524.57        488.99        23.50 o                         
   6  12   1         11.02          3.89         6.15 o                         
   7  12   1          1.34          3.31         5.14 o                         
   8  12   1         29.02         30.61         6.86 o                         
   9  12   1         52.56         57.38         7.43 o                         
  10  12   1          1.04          3.02        16.36 o                         
  11  12   1         53.13         57.26        11.16 o                         
  12  12   1          0.50         18.34         9.20 o                         
  -4  13   1         57.48         73.79        16.73 o                         
  -3  13   1         22.20         28.27        15.98 o                         
  -2  13   1         96.37        137.89        17.37 o                         
  -1  13   1          0.07          5.01         9.27 o                         
   0  13   1          6.11         13.49         9.23 o                         
   1  13   1         63.73         29.69        11.60 o                         
   2  13   1          2.37          2.33         8.88 o                         
   3  13   1         26.13         11.88         8.95 o                         
   4  13   1          6.61         -5.24         6.17 o                         
   5  13   1        212.30        189.60        19.01 o                         
   6  13   1         35.26         28.04         7.44 o                         
   7  13   1         94.95        105.39        10.88 o                         
   8  13   1         90.39         64.79        22.81 o                         
   9  13   1         31.58         16.00        16.94 o                         
  10  13   1         15.44         19.35        12.96 o                         
  11  13   1          0.00          1.26         9.01 o                         
  -2  14   1         10.64         27.45        12.32 o                         
  -1  14   1          5.21         -6.24        12.06 o                         
   0  14   1         27.76         61.28        15.49 o                         
   1  14   1          1.39          2.13        12.03 o                         
   2  14   1          0.55         12.55        10.61 o                         
   3  14   1         13.58         21.93         8.68 o                         
   4  14   1         38.42         31.48        11.82 o                         
   5  14   1         33.32         30.12         9.65 o                         
   6  14   1         11.00          6.39         7.56 o                         
   7  14   1         10.78         13.68        10.44 o                         
   8  14   1         73.67         86.93        15.13 o                         
   9  14   1         30.99         46.37        13.07 o                         
  10  14   1          0.06         -3.24         9.66 o                         
   0  15   1          3.31         18.87        11.71 o                         
   1  15   1          0.05         -4.12        20.98 o                         
   2  15   1          7.38         13.69        11.26 o                         
   3  15   1         14.43         37.71        12.49 o                         
   4  15   1          5.27          7.49        14.41 o                         
   5  15   1         54.97         49.91        18.84 o                         
   6  15   1          7.29         15.05        11.31 o                         
   7  15   1          1.08        -11.76        15.52 o                         
   8  15   1         59.84         78.03        17.15 o                         
   9  15   1          0.47          1.28        10.26 o                         
   3  16   1          7.30         21.34        14.79 o                         
   4  16   1         57.73         80.10        13.82 o                         
   5  16   1         35.57         88.09        33.40 o                         
   6  16   1          1.02         11.29        12.64 o                         
  -7 -15   2          3.54         -1.87         8.80 o                         
  -6 -15   2          5.75         12.71         8.18 o                         
  -5 -15   2          2.94         10.67        10.06 o                         
  -4 -15   2         25.82         39.52        12.74 o                         
  -3 -15   2         46.58         77.03        12.87 o                         
  -2 -15   2         15.16         -4.51         8.30 o                         
  -1 -15   2         18.12         24.88        12.10 o                         
   0 -15   2          0.26         23.86        12.63 o                         
  -9 -14   2          5.56         -8.47        14.11 o                         
  -8 -14   2         17.30         16.82        16.47 o                         
  -7 -14   2          2.68          8.30        11.05 o                         
  -6 -14   2          0.48          5.62        10.43 o                         
  -5 -14   2          1.26          2.84         6.91 o                         
  -4 -14   2          1.61          0.91         8.56 o                         
  -3 -14   2         19.84         21.40        13.36 o                         
  -2 -14   2          0.44          6.06         8.72 o                         
  -1 -14   2         15.67         -5.28         9.20 o                         
   0 -14   2         10.90          4.68         9.27 o                         
   1 -14   2          3.22         12.04        11.84 o                         
   2 -14   2          0.26         -4.83        10.06 o                         
 -10 -13   2          0.21          3.63        14.11 o                         
  -9 -13   2          8.96         -2.72         8.16 o                         
  -8 -13   2          6.75         14.98         6.58 o                         
  -7 -13   2         75.68         67.09        10.16 o                         
  -6 -13   2         70.42         57.19         9.49 o                         
  -5 -13   2          6.08         12.05         7.87 o                         
  -4 -13   2          0.33         -7.35         7.35 o                         
  -3 -13   2          1.57         -7.97         7.97 o                         
  -2 -13   2          9.43         18.32         8.84 o                         
  -1 -13   2          0.13          7.17         7.47 o                         
   0 -13   2         11.76         14.09         9.10 o                         
   1 -13   2          0.46         -8.63         8.63 o                         
   2 -13   2         23.63         30.77        10.10 o                         
   3 -13   2        143.07        188.64        20.21 o                         
   4 -13   2          4.69         -8.53        10.65 o                         
 -11 -12   2          0.03         15.05        10.76 o                         
 -10 -12   2         25.99         13.61         7.88 o                         
  -9 -12   2         40.10         27.77         9.37 o                         
  -8 -12   2         19.15         13.71         5.73 o                         
  -7 -12   2         43.24         38.89         8.00 o                         
  -6 -12   2         66.20         75.86         9.03 o                         
  -5 -12   2        159.86        148.74        18.64 o                         
  -4 -12   2         32.63         30.15         6.62 o                         
  -3 -12   2          7.06          7.19         6.46 o                         
  -2 -12   2          7.83          1.90         7.91 o                         
  -1 -12   2         15.27         24.30         5.83 o                         
   0 -12   2        261.05        268.53        29.58 o                         
   1 -12   2        275.98        299.45        17.70 o                         
   2 -12   2          6.31          9.24         6.75 o                         
   3 -12   2          6.13         13.32        10.32 o                         
   4 -12   2          0.16          4.40         9.46 o                         
   5 -12   2          5.25          5.08        13.26 o                         
 -12 -11   2         50.12         65.79        23.05 o                         
 -11 -11   2        107.78        101.56        21.72 o                         
 -10 -11   2         78.15        118.98        13.31 o                         
  -9 -11   2         10.58         -0.02         5.65 o                         
  -8 -11   2         13.85          6.74         4.98 o                         
  -7 -11   2        201.86        147.02        16.07 o                         
  -6 -11   2        374.48        390.77        18.16 o                         
  -5 -11   2         31.22         18.61         4.98 o                         
  -4 -11   2         28.65         36.19         8.35 o                         
  -3 -11   2         82.47         76.17         7.08 o                         
  -2 -11   2         31.12         37.85         5.62 o                         
  -1 -11   2         30.05         35.24         6.80 o                         
   0 -11   2        435.13        420.56        24.05 o                         
   1 -11   2          6.68          2.66         5.35 o                         
   2 -11   2         30.08         53.33         8.62 o                         
   3 -11   2        152.51        178.77        27.57 o                         
   4 -11   2         16.36         25.50         9.23 o                         
   5 -11   2          2.88         12.49         7.70 o                         
   6 -11   2         28.05         53.16        15.30 o                         
 -12 -10   2          7.77         22.72         8.74 o                         
 -11 -10   2          3.94          9.70         8.79 o                         
 -10 -10   2         95.02        107.00        12.27 o                         
  -9 -10   2         28.33         19.47         5.42 o                         
  -8 -10   2        159.09        154.37        15.20 o                         
  -7 -10   2         73.10         68.65         6.03 o                         
  -6 -10   2         31.27         23.97         4.57 o                         
  -5 -10   2         12.98          0.18         4.00 o                         
  -4 -10   2        370.90        361.50        13.91 o                         
  -3 -10   2          6.41         12.14         5.48 o                         
  -2 -10   2          2.60          5.51         4.26 o                         
  -1 -10   2        172.24        201.86        10.39 o                         
   0 -10   2       2331.06       2442.74        56.86 o                         
   1 -10   2        851.64        820.94        26.06 o                         
   2 -10   2        135.25        135.79         9.16 o                         
   3 -10   2         12.16          5.34         6.20 o                         
   4 -10   2          8.81          4.23         6.53 o                         
   5 -10   2          0.44          5.55         8.01 o                         
   6 -10   2         15.38         32.25        16.96 o                         
   7 -10   2          5.53         40.62        18.95 o                         
 -13  -9   2         33.05         35.48        13.68 o                         
 -12  -9   2          2.90         -0.09        16.47 o                         
 -11  -9   2          4.25          9.44         6.50 o                         
 -10  -9   2          7.26          9.09         4.29 o                         
  -9  -9   2         31.71         25.77         5.07 o                         
  -8  -9   2         36.00         26.93         5.30 o                         
  -7  -9   2        125.98        136.38         7.59 o                         
  -6  -9   2         12.46         11.06         4.62 o                         
  -5  -9   2         11.40         17.84         4.65 o                         
  -4  -9   2        610.12        564.04        22.37 o                         
  -3  -9   2        305.69        302.39        12.57 o                         
  -2  -9   2          0.03          3.85         3.61 o                         
  -1  -9   2        753.62        712.17        20.29 o                         
   0  -9   2        763.36        769.96        20.76 o                         
   1  -9   2        130.43        105.55         7.40 o                         
   2  -9   2         41.83         27.63         8.06 o                         
   3  -9   2         61.65         76.42        12.93 o                         
   4  -9   2         26.04         18.51         5.12 o                         
   5  -9   2          3.03          7.37         6.31 o                         
   6  -9   2        220.55        235.81        27.98 o                         
   7  -9   2        409.99        366.17        32.42 o                         
   8  -9   2        255.45        315.75        24.95 o                         
 -13  -8   2          3.18          9.85         8.53 o                         
 -12  -8   2          2.03         -5.13         5.13 o                         
 -11  -8   2         29.37         25.59         9.05 o                         
 -10  -8   2         20.26         17.30         4.29 o                         
  -9  -8   2        465.87        500.88        15.65 o                         
  -8  -8   2        160.68        136.59         8.01 o                         
  -7  -8   2          0.06         -0.42         3.59 o                         
  -6  -8   2          2.35          7.29         4.87 o                         
  -5  -8   2          8.22          7.77         3.58 o                         
  -4  -8   2          0.14          4.51         3.65 o                         
  -3  -8   2         41.91         47.43         9.16 o                         
  -2  -8   2         65.84         63.29         7.89 o                         
  -1  -8   2        600.79        555.21        16.28 o                         
   0  -8   2        521.61        493.03        14.73 o                         
   1  -8   2         37.98         36.83         4.35 o                         
   2  -8   2         68.00         80.64         6.73 o                         
   3  -8   2        519.56        508.41        18.07 o                         
   4  -8   2          0.00         -3.86         3.86 o                         
   5  -8   2         22.91         32.23        10.59 o                         
   6  -8   2         19.09         14.91         7.60 o                         
   7  -8   2         12.98         12.11         7.78 o                         
   8  -8   2         40.75         69.89        10.32 o                         
   9  -8   2          0.48         -6.48         9.82 o                         
 -13  -7   2         66.40         71.71        11.30 o                         
 -12  -7   2          2.07          3.93         6.80 o                         
 -11  -7   2          1.39          4.61         4.10 o                         
 -10  -7   2         11.14          9.00         4.40 o                         
  -9  -7   2          8.15         12.74         3.38 o                         
  -8  -7   2         79.24         84.64         5.74 o                         
  -7  -7   2        394.81        455.37        15.65 o                         
  -6  -7   2        265.44        266.97        10.01 o                         
  -5  -7   2         20.10         23.65         6.78 o                         
  -4  -7   2        486.36        516.58        13.86 o                         
  -3  -7   2        975.05       1071.26        27.21 o                         
  -2  -7   2       1786.50       1828.63        36.87 o                         
  -1  -7   2         12.56         17.95         5.95 o                         
   0  -7   2         91.11        106.28         6.87 o                         
   1  -7   2        320.74        298.61        10.78 o                         
   2  -7   2          0.00          3.29         5.96 o                         
   3  -7   2         80.34         86.86         6.17 o                         
   4  -7   2         74.69         75.80         7.15 o                         
   5  -7   2         20.48         24.29         6.51 o                         
   6  -7   2         42.50         65.54        10.22 o                         
   7  -7   2         53.01         35.15         7.79 o                         
   8  -7   2        117.33        137.52        12.72 o                         
   9  -7   2          7.78         16.20         8.86 o                         
  10  -7   2         87.54        107.40        18.26 o                         
 -13  -6   2         75.56         69.14        13.64 o                         
 -12  -6   2         10.92         21.14         7.07 o                         
 -11  -6   2         91.26         89.46         8.38 o                         
 -10  -6   2          0.01          0.81         3.63 o                         
  -9  -6   2         43.60         49.03         7.31 o                         
  -8  -6   2        232.48        243.86        10.07 o                         
  -7  -6   2        340.60        405.35        13.53 o                         
  -6  -6   2        350.97        379.41        10.39 o                         
  -5  -6   2        320.22        340.60        11.69 o                         
  -4  -6   2       1800.37       1992.61        40.14 o                         
  -3  -6   2        288.73        324.27         9.92 o                         
  -2  -6   2        693.50        756.00        20.34 o                         
  -1  -6   2          6.96          6.34         2.76 o                         
   0  -6   2        139.43        171.54        11.19 o                         
   1  -6   2         52.64         49.06         4.17 o                         
   2  -6   2        138.57        148.90         7.82 o                         
   3  -6   2        335.05        318.42        12.19 o                         
   4  -6   2        466.04        473.59        15.78 o                         
   5  -6   2        291.25        304.60        13.15 o                         
   6  -6   2         38.47         40.57         5.24 o                         
   7  -6   2         16.14         -0.15         5.19 o                         
   8  -6   2        189.59        177.90        20.71 o                         
   9  -6   2         37.33         51.69        13.63 o                         
  10  -6   2          7.78         14.45        10.79 o                         
 -13  -5   2         76.20         60.81        41.87 o                         
 -12  -5   2         51.47         51.11        14.34 o                         
 -11  -5   2        106.71        124.89         8.02 o                         
 -10  -5   2         28.59         20.69         4.28 o                         
  -9  -5   2         75.59         94.03         6.06 o                         
  -8  -5   2         59.57         62.82         9.64 o                         
  -7  -5   2         35.79         33.25         3.30 o                         
  -6  -5   2         84.37         80.99         5.46 o                         
  -5  -5   2         10.87         15.20         3.20 o                         
  -4  -5   2         93.11        145.82         5.74 o                         
  -3  -5   2       2259.63       2091.74        42.76 o                         
  -2  -5   2        380.85        517.92        14.40 o                         
  -1  -5   2       1171.14       1240.64        25.34 o                         
   0  -5   2        664.78        621.32        15.19 o                         
   1  -5   2        376.32        450.31        12.19 o                         
   2  -5   2        125.44        153.64         6.43 o                         
   3  -5   2        238.31        237.96         8.88 o                         
   4  -5   2        581.41        676.71        16.99 o                         
   5  -5   2         12.01         10.44         5.43 o                         
   6  -5   2         32.14         44.13        10.72 o                         
   7  -5   2         33.27         27.96         4.60 o                         
   8  -5   2         70.17         67.69         7.11 o                         
   9  -5   2          5.60          3.64         5.63 o                         
  10  -5   2          4.08         12.61         7.85 o                         
  11  -5   2         53.97         63.46        17.82 o                         
 -13  -4   2         46.58         47.73        12.13 o                         
 -12  -4   2          4.95         11.58         7.48 o                         
 -11  -4   2         43.10         45.21         5.28 o                         
 -10  -4   2         46.65         42.02         5.40 o                         
  -9  -4   2        514.28        559.44        19.76 o                         
  -8  -4   2         67.97         64.14         5.47 o                         
  -7  -4   2        142.03        169.06        10.97 o                         
  -6  -4   2        194.19        215.74         7.46 o                         
  -5  -4   2        519.04        530.43        13.13 o                         
  -4  -4   2       2436.52       2632.97        44.10 o                         
  -3  -4   2        502.43        432.29        12.90 o                         
  -2  -4   2          0.90          5.02         3.29 o                         
  -1  -4   2        382.68        413.62        15.15 o                         
   0  -4   2        635.38        701.32        19.51 o                         
   1  -4   2         88.37         95.68         5.89 o                         
   2  -4   2        187.11        220.58         7.80 o                         
   3  -4   2        193.66        239.20         9.96 o                         
   4  -4   2       1255.69       1268.42        36.87 o                         
   5  -4   2        122.68        149.67         7.09 o                         
   6  -4   2         82.33         91.32         6.41 o                         
   7  -4   2        361.91        334.77        12.30 o                         
   8  -4   2         31.48         26.62         5.01 o                         
   9  -4   2          1.44          1.46         4.66 o                         
  10  -4   2         28.12         32.47         8.23 o                         
  11  -4   2         84.44         66.48        16.00 o                         
  12  -4   2         38.87         29.00        15.13 o                         
 -13  -3   2          0.14         13.04        11.29 o                         
 -12  -3   2         33.11         23.67         8.84 o                         
 -11  -3   2         11.88          9.03         4.03 o                         
 -10  -3   2         13.24         11.29         3.82 o                         
  -9  -3   2        603.70        629.30        18.77 o                         
  -8  -3   2        355.14        394.06        12.14 o                         
  -7  -3   2        175.68        164.37         7.46 o                         
  -6  -3   2        215.10        225.20        11.16 o                         
  -5  -3   2        407.59        416.99        10.89 o                         
  -4  -3   2         15.96          9.77         2.17 o                         
  -3  -3   2        184.33        184.56         5.28 o                         
  -2  -3   2        199.61        152.69         6.23 o                         
  -1  -3   2        442.48        458.67        13.50 o                         
   0  -3   2        852.17        699.01        14.86 o                         
   1  -3   2         60.80         52.69         3.17 o                         
   2  -3   2        697.69        613.09        13.32 o                         
   3  -3   2        243.10        227.52        13.75 o                         
   4  -3   2        124.61        142.32         6.37 o                         
   5  -3   2        268.87        266.72        10.87 o                         
   6  -3   2        963.05        878.62        20.61 o                         
   7  -3   2          3.80          3.53         3.04 o                         
   8  -3   2        144.17        151.16        10.53 o                         
   9  -3   2         11.28          8.51         4.63 o                         
  10  -3   2        116.35        111.79        10.77 o                         
  11  -3   2         76.71         37.77        22.59 o                         
  12  -3   2         47.52         29.96        11.38 o                         
 -13  -2   2          0.01          0.71         8.83 o                         
 -12  -2   2          1.97          6.66         6.18 o                         
 -11  -2   2         40.36         32.17         5.33 o                         
 -10  -2   2          3.39          8.08         3.70 o                         
  -9  -2   2         31.57         37.23         4.21 o                         
  -8  -2   2         28.59         25.65         3.66 o                         
  -7  -2   2         65.14         56.40         4.11 o                         
  -6  -2   2         18.02         32.80         3.49 o                         
  -5  -2   2         28.38         27.56         4.85 o                         
  -4  -2   2        368.34        340.55         9.78 o                         
  -3  -2   2        186.94        243.36         6.73 o                         
  -2  -2   2       9454.43       8127.68       113.38 o                         
  -1  -2   2       2647.25       2921.90        54.21 o                         
   0  -2   2       1127.60        804.86        17.47 o                         
   1  -2   2        223.02        264.88         6.87 o                         
   2  -2   2         81.95         76.07         4.29 o                         
   3  -2   2        294.79        302.24         7.96 o                         
   4  -2   2         50.09         70.98         5.74 o                         
   5  -2   2         31.95         35.01         3.26 o                         
   6  -2   2         52.50         75.69         4.91 o                         
   7  -2   2        205.10        214.19         8.16 o                         
   8  -2   2         89.78         91.87         6.18 o                         
   9  -2   2        407.14        412.47        15.01 o                         
  10  -2   2        361.31        322.02        15.99 o                         
  11  -2   2         42.87         31.17        11.50 o                         
  12  -2   2          5.68          9.24         8.09 o                         
  13  -2   2         45.39         87.50        26.35 o                         
 -13  -1   2          1.21          2.50         7.53 o                         
 -12  -1   2          0.85         -0.07         9.41 o                         
 -11  -1   2          0.18          0.65         5.19 o                         
 -10  -1   2         53.47         41.05         4.99 o                         
  -9  -1   2        134.63        135.22         8.23 o                         
  -8  -1   2        332.89        347.70        13.03 o                         
  -7  -1   2         41.82         49.88         4.29 o                         
  -6  -1   2        398.60        398.64        19.88 o                         
  -5  -1   2        444.88        464.04        12.54 o                         
  -4  -1   2        190.19        212.34         6.68 o                         
  -3  -1   2       1671.91       1609.53        28.64 o                         
  -2  -1   2       4138.89       3925.55        58.20 o                         
  -1  -1   2        166.95         98.89         7.47 o                         
   0  -1   2        544.34        571.88        14.42 o                         
   1  -1   2       1600.57       1681.85        30.16 o                         
   2  -1   2       4599.00       4054.68        59.37 o                         
   3  -1   2       2142.27       2143.62        38.94 o                         
   4  -1   2        398.90        462.20        11.27 o                         
   5  -1   2        365.72        410.77        12.20 o                         
   6  -1   2       1015.96       1104.41        22.80 o                         
   7  -1   2        592.53        635.98        16.62 o                         
   8  -1   2          0.04         -0.14         3.42 o                         
   9  -1   2         25.60         23.59         3.56 o                         
  10  -1   2         53.16         43.55         4.63 o                         
  11  -1   2         22.39         15.56        13.11 o                         
  12  -1   2         15.03          3.47        12.70 o                         
  13  -1   2         63.73         65.40        29.17 o                         
 -13   0   2          0.73          2.64         9.07 o                         
 -12   0   2          1.90         -2.22        12.23 o                         
 -11   0   2         39.81         22.23         6.08 o                         
 -10   0   2        118.68        121.81         9.81 o                         
  -9   0   2          3.03          7.76         3.45 o                         
  -8   0   2        111.66         97.52         8.89 o                         
  -7   0   2        326.84        337.29        17.68 o                         
  -6   0   2       1965.92       1914.52        39.40 o                         
  -5   0   2        213.34        233.40         9.95 o                         
  -4   0   2         61.61         82.35         4.39 o                         
  -3   0   2       2648.80       2395.06        42.23 o                         
  -2   0   2      21676.63      20458.11       313.74 o                         
  -1   0   2         19.50         72.66         2.98 o                         
   0   0   2        663.50        463.60        11.93 o                         
   1   0   2        628.16        360.20        15.57 o                         
   2   0   2        973.86        804.65        13.92 o                         
   3   0   2        205.05        155.46         7.64 o                         
   4   0   2        252.42        245.17         6.76 o                         
   5   0   2         12.88         13.75         3.38 o                         
   6   0   2        784.52        860.22        29.56 o                         
   7   0   2        806.65        762.00        17.90 o                         
   8   0   2         33.88         40.76         3.86 o                         
   9   0   2       1280.38       1366.67        35.19 o                         
  10   0   2        142.16        119.27         8.80 o                         
  11   0   2         68.94         71.89         5.60 o                         
  12   0   2        189.37        161.68        13.55 o                         
  13   0   2         17.74          8.85         8.11 o                         
 -12   1   2          0.85         10.16         9.39 o                         
 -11   1   2         54.44         74.73        11.55 o                         
 -10   1   2         60.40         75.54        14.37 o                         
  -9   1   2         82.53         81.23         6.52 o                         
  -8   1   2         94.81         81.34         5.77 o                         
  -7   1   2          6.38          8.15         5.56 o                         
  -6   1   2         13.29         10.91         3.06 o                         
  -5   1   2          0.13         -0.03         3.03 o                         
  -4   1   2        507.10        518.86        13.67 o                         
  -3   1   2        474.73        405.22        15.24 o                         
  -2   1   2      10271.89       9671.62       159.14 o                         
  -1   1   2        721.91        545.05        12.05 o                         
   0   1   2         24.87         51.94         4.21 o                         
   1   1   2        716.22        479.96        12.66 o                         
   2   1   2        674.86        536.64        11.86 o                         
   3   1   2       5599.28       5010.39        75.93 o                         
   4   1   2        776.68        707.49        12.86 o                         
   5   1   2       4432.09       4742.67        82.61 o                         
   6   1   2       2628.93       2746.10        47.05 o                         
   7   1   2        220.55        218.37        11.41 o                         
   8   1   2         68.19         56.88         5.67 o                         
   9   1   2        295.55        292.12        11.68 o                         
  10   1   2        420.30        374.15        18.79 o                         
  11   1   2         26.22         32.06         4.71 o                         
  12   1   2          4.96         -0.95         7.07 o                         
  13   1   2         34.53         10.75         7.53 o                         
 -12   2   2         21.37         34.03        15.12 o                         
 -11   2   2         31.05         50.40        21.64 o                         
 -10   2   2        168.73        168.05        16.68 o                         
  -9   2   2        474.71        477.35        18.58 o                         
  -8   2   2         70.32         62.51         5.52 o                         
  -7   2   2         25.71         18.33         4.31 o                         
  -6   2   2         20.77         17.38         5.75 o                         
  -5   2   2          5.55          6.60         3.20 o                         
  -4   2   2        809.53        749.02        22.29 o                         
  -3   2   2       1293.89       1216.25        27.26 o                         
  -2   2   2       3301.28       3312.18        56.35 o                         
  -1   2   2       2412.02       2133.41        38.80 o                         
   0   2   2         64.41        104.40         5.33 o                         
   1   2   2       1023.40       1168.41        21.73 o                         
   2   2   2       6712.44       5694.04        79.89 o                         
   3   2   2        646.23        599.02        15.36 o                         
   4   2   2          1.18          3.06         2.98 o                         
   5   2   2         67.84         52.43         6.05 o                         
   6   2   2        660.81        657.47        14.21 o                         
   7   2   2        140.70        135.88         4.62 o                         
   8   2   2         25.64         26.75         3.30 o                         
   9   2   2        301.03        305.43        12.85 o                         
  10   2   2         18.00         17.50         4.01 o                         
  11   2   2          8.92          7.56         2.30 o                         
  12   2   2         53.05         52.25         4.63 o                         
  13   2   2         15.32          6.40         9.88 o                         
  14   2   2         24.44          2.82        16.00 o                         
 -12   3   2         27.13         33.44        15.24 o                         
 -11   3   2          3.27         -9.22         9.22 o                         
 -10   3   2          9.11          6.43         5.27 o                         
  -9   3   2         27.17         25.13         6.55 o                         
  -8   3   2         23.96         20.75         4.39 o                         
  -7   3   2         93.69         84.75         6.46 o                         
  -6   3   2          0.01         -0.66         4.02 o                         
  -5   3   2        180.72        184.00        13.54 o                         
  -4   3   2        208.75        214.83        14.43 o                         
  -3   3   2        549.11        599.63        22.72 o                         
  -2   3   2         94.23        125.29         5.89 o                         
  -1   3   2       1378.17       1235.42        25.92 o                         
   0   3   2        502.58        440.96        10.68 o                         
   1   3   2       4936.47       4105.31        65.54 o                         
   2   3   2        115.73         66.22         3.75 o                         
   3   3   2         46.50         76.62         3.27 o                         
   4   3   2        110.80         57.74         3.04 o                         
   5   3   2        673.79        725.04        23.72 o                         
   6   3   2        851.92        893.04        28.41 o                         
   7   3   2        172.66        200.84        11.54 o                         
   8   3   2        248.98        215.18        10.45 o                         
   9   3   2         11.44          9.68         2.01 o                         
  10   3   2        254.04        247.01        15.71 o                         
  11   3   2         70.69         76.25        14.02 o                         
  12   3   2         22.31         19.76        15.30 o                         
  13   3   2          0.00         14.17        14.02 o                         
  14   3   2         10.82        -26.35        26.35 o                         
 -11   4   2          4.43         -0.46        10.60 o                         
 -10   4   2          3.20          0.88         7.95 o                         
  -9   4   2         52.89         72.11         9.29 o                         
  -8   4   2          0.13          1.35         4.24 o                         
  -7   4   2         31.51         25.06         6.47 o                         
  -6   4   2        106.76         94.33         7.43 o                         
  -5   4   2        804.10        906.05        25.27 o                         
  -4   4   2        812.94        815.17        31.39 o                         
  -3   4   2        241.43        233.86         9.42 o                         
  -2   4   2          4.82         10.69         5.54 o                         
  -1   4   2        147.70        142.16         5.97 o                         
   0   4   2        209.96        154.19         6.75 o                         
   1   4   2        477.05        517.09        16.04 o                         
   2   4   2        511.94        430.41        10.42 o                         
   3   4   2       2469.69       2125.09        34.95 o                         
   4   4   2        549.19        587.22        12.28 o                         
   5   4   2         45.78         39.78         1.96 o                         
   6   4   2        220.54        188.70         9.69 o                         
   7   4   2         62.85         63.17         6.72 o                         
   8   4   2          2.69         10.54         5.12 o                         
   9   4   2        243.13        255.21        27.89 o                         
  10   4   2         40.82         21.31         9.03 o                         
  11   4   2          0.11         -8.47        16.94 o                         
  12   4   2         42.40         51.75        21.64 o                         
  13   4   2         27.92         30.00        17.38 o                         
  14   4   2         13.54         -4.90        17.88 o                         
 -11   5   2          0.03         -1.77        14.13 o                         
 -10   5   2          1.58         14.76         9.13 o                         
  -9   5   2          0.00          5.20         6.70 o                         
  -8   5   2         22.92         24.99         6.50 o                         
  -7   5   2         41.14         30.64         8.04 o                         
  -6   5   2        181.15        193.44        19.14 o                         
  -5   5   2         19.93         17.57         5.95 o                         
  -4   5   2        100.18        106.01         6.99 o                         
  -3   5   2         48.64         50.22         8.98 o                         
  -2   5   2         46.23         60.98         5.03 o                         
  -1   5   2        604.56        692.30        17.00 o                         
   0   5   2        765.73        759.13        17.43 o                         
   1   5   2         92.65        111.53         5.89 o                         
   2   5   2        318.66        386.89        10.00 o                         
   3   5   2        604.27        562.84        12.13 o                         
   4   5   2          0.56          3.63         2.16 o                         
   5   5   2         52.22         62.66         2.99 o                         
   6   5   2          9.30         13.71         2.46 o                         
   7   5   2          0.66          2.26         1.06 o                         
   8   5   2         30.25         40.76         7.94 o                         
   9   5   2         48.35         50.93         8.46 o                         
  10   5   2          0.79          2.08         6.65 o                         
  11   5   2         91.07        110.62        13.69 o                         
  12   5   2         29.78         17.20        12.82 o                         
  13   5   2          0.00         14.58        12.64 o                         
  14   5   2          7.16          3.24        17.63 o                         
 -10   6   2         11.77         35.13        19.76 o                         
  -9   6   2         22.49         26.63         8.05 o                         
  -8   6   2         67.33         70.30        10.16 o                         
  -7   6   2          3.37         11.84         6.34 o                         
  -6   6   2        142.76        130.76         9.92 o                         
  -5   6   2         32.91         20.01         5.66 o                         
  -4   6   2         76.94         77.58         9.51 o                         
  -3   6   2          6.47         13.67         3.55 o                         
  -2   6   2         70.20         81.23         6.99 o                         
  -1   6   2         53.95         41.40         7.15 o                         
   0   6   2         60.30         57.32         4.77 o                         
   1   6   2         80.51        113.92         6.25 o                         
   2   6   2       2674.67       2719.52        48.81 o                         
   3   6   2        869.15        990.77        23.16 o                         
   4   6   2         93.07         87.50         4.09 o                         
   5   6   2          2.77          2.93         1.97 o                         
   6   6   2         35.08         43.14         2.81 o                         
   7   6   2         31.12         35.29         3.43 o                         
   8   6   2          5.91          6.09         2.23 o                         
   9   6   2        346.08        387.31        19.94 o                         
  10   6   2        649.27        715.88        47.67 o                         
  11   6   2        146.43        146.66        15.89 o                         
  12   6   2          6.02          6.85        15.36 o                         
  13   6   2          8.45         13.47        13.63 o                         
  14   6   2          1.00          5.51        15.54 o                         
  -9   7   2         12.54          5.87        10.13 o                         
  -8   7   2         18.30         13.73        12.63 o                         
  -7   7   2         34.42         34.45        10.48 o                         
  -6   7   2          8.74         19.71         7.23 o                         
  -5   7   2         51.63         56.35         6.70 o                         
  -4   7   2          5.91          6.86         4.53 o                         
  -3   7   2        107.91        101.57         7.20 o                         
  -2   7   2          5.92          4.49         4.15 o                         
  -1   7   2         12.30         13.51         3.80 o                         
   0   7   2          0.92         -1.03         3.02 o                         
   1   7   2        938.55       1127.02        25.30 o                         
   2   7   2       3415.61       3647.86        63.95 o                         
   3   7   2        119.26        154.56         6.89 o                         
   4   7   2        297.86        288.23         8.65 o                         
   5   7   2        536.63        561.47        14.16 o                         
   6   7   2         55.48         56.69         7.96 o                         
   7   7   2          0.02          7.89         2.42 o                         
   8   7   2        301.70        325.49        15.24 o                         
   9   7   2       1087.42       1154.57        22.91 o                         
  10   7   2        458.66        557.76        27.85 o                         
  11   7   2         14.55          9.85        10.97 o                         
  12   7   2         40.48         46.87        18.01 o                         
  13   7   2          2.60         11.97        11.22 o                         
  14   7   2          7.23         15.28        18.45 o                         
  -9   8   2          0.69        -12.45        13.12 o                         
  -8   8   2          4.47         10.90        10.84 o                         
  -7   8   2         25.90         21.11         9.44 o                         
  -6   8   2          8.61         13.05         7.55 o                         
  -5   8   2          5.46          6.72         6.50 o                         
  -4   8   2         59.32         48.66         6.41 o                         
  -3   8   2        167.52        146.36         9.97 o                         
  -2   8   2         21.86         16.73         4.51 o                         
  -1   8   2          1.52          8.30         4.05 o                         
   0   8   2          0.31         -2.82         3.79 o                         
   1   8   2        336.80        358.22        14.17 o                         
   2   8   2        135.00        150.54         6.75 o                         
   3   8   2        231.73        254.59         8.80 o                         
   4   8   2        108.24        108.13         8.78 o                         
   5   8   2         89.78         88.17         4.94 o                         
   6   8   2         20.56         20.67         3.51 o                         
   7   8   2         10.34          4.70         2.78 o                         
   8   8   2       1010.33       1160.56        29.40 o                         
   9   8   2        796.03        856.57        25.74 o                         
  10   8   2        103.10         95.60         5.79 o                         
  11   8   2        117.04        159.91        18.03 o                         
  12   8   2         26.48         29.81        10.07 o                         
  13   8   2          5.70         15.50        10.78 o                         
  14   8   2          5.44          4.72        11.58 o                         
  -8   9   2         27.29         23.65        13.81 o                         
  -7   9   2          2.70         -2.35        11.31 o                         
  -6   9   2         18.53          3.14         9.60 o                         
  -5   9   2         14.69          3.06         5.75 o                         
  -4   9   2         72.60         64.05        13.74 o                         
  -3   9   2         17.81         12.44         5.68 o                         
  -2   9   2          0.32          9.80         4.97 o                         
  -1   9   2          0.17         -2.64         5.15 o                         
   0   9   2         13.25         15.52         4.60 o                         
   1   9   2          8.68          9.91         4.62 o                         
   2   9   2         47.46         47.20         5.77 o                         
   3   9   2        524.51        507.57        15.00 o                         
   4   9   2          7.14          5.77         3.72 o                         
   5   9   2        464.21        468.42        14.94 o                         
   6   9   2          0.22          3.26         2.98 o                         
   7   9   2         44.58         36.89         4.17 o                         
   8   9   2        117.10        134.84         6.77 o                         
   9   9   2        130.05        128.28         8.25 o                         
  10   9   2        131.48        137.15         6.32 o                         
  11   9   2         61.64         61.61        12.97 o                         
  12   9   2          1.27          7.59        10.65 o                         
  13   9   2         25.21         44.39        15.45 o                         
  -7  10   2          3.94        -13.64        13.64 o                         
  -6  10   2        100.35         89.72        18.35 o                         
  -5  10   2          0.85          3.39         9.37 o                         
  -4  10   2        116.63        102.08        19.83 o                         
  -3  10   2          0.27         -1.02         6.36 o                         
  -2  10   2         43.88         36.65         6.77 o                         
  -1  10   2          2.04          1.70         4.94 o                         
   0  10   2         65.78         64.69         6.64 o                         
   1  10   2        370.68        383.85        16.76 o                         
   2  10   2          3.37          2.60         4.14 o                         
   3  10   2        196.88        191.69         9.34 o                         
   4  10   2        558.98        566.85        21.15 o                         
   5  10   2        255.16        277.11        10.35 o                         
   6  10   2        912.99        954.20        25.81 o                         
   7  10   2        411.17        427.08        24.47 o                         
   8  10   2        167.44        173.43         8.67 o                         
   9  10   2        485.71        532.42        19.63 o                         
  10  10   2        216.94        270.03        21.74 o                         
  11  10   2          0.06          4.09         2.81 o                         
  12  10   2         95.26        142.97        20.19 o                         
  13  10   2          2.35        -13.00        13.00 o                         
  -6  11   2         12.56         20.23        13.97 o                         
  -5  11   2          2.15          6.05        11.15 o                         
  -4  11   2          0.21         -0.44         9.86 o                         
  -3  11   2         14.97         12.93        18.35 o                         
  -2  11   2         35.11         40.90        11.00 o                         
  -1  11   2         11.97         21.10         9.07 o                         
   0  11   2          1.94         -3.17         5.84 o                         
   1  11   2         52.71         43.37         6.17 o                         
   2  11   2        770.13        822.89        27.49 o                         
   3  11   2         51.38         58.80         8.69 o                         
   4  11   2        562.27        539.01        17.15 o                         
   5  11   2       1237.33       1357.54        35.02 o                         
   6  11   2          8.03         12.87         5.26 o                         
   7  11   2         48.81         52.97         6.91 o                         
   8  11   2        373.25        416.22        16.71 o                         
   9  11   2          1.21          3.22         3.94 o                         
  10  11   2         87.65         96.93         7.25 o                         
  11  11   2        143.94        157.42        18.12 o                         
  12  11   2          5.29         11.90         5.47 o                         
  13  11   2          0.43          3.82        16.88 o                         
  -5  12   2         20.87         -2.80        12.01 o                         
  -4  12   2         83.41         96.43        15.95 o                         
  -3  12   2          0.24          1.13         9.82 o                         
  -2  12   2         92.59         85.07        14.49 o                         
  -1  12   2         60.14         59.72        12.74 o                         
   0  12   2         16.91         19.33         7.20 o                         
   1  12   2         22.06         29.93         8.26 o                         
   2  12   2         53.13         63.77         9.15 o                         
   3  12   2         11.94         10.06         5.42 o                         
   4  12   2        472.04        467.79        19.14 o                         
   5  12   2       1184.84       1137.10        33.33 o                         
   6  12   2        356.12        339.66        16.52 o                         
   7  12   2         95.23         84.14         7.82 o                         
   8  12   2         67.70         91.45        16.92 o                         
   9  12   2          1.77          0.27         3.95 o                         
  10  12   2          0.12          2.17         9.32 o                         
  11  12   2         10.98          2.64         8.91 o                         
  12  12   2          4.53          9.79        12.66 o                         
  -4  13   2         33.03         57.91        13.35 o                         
  -3  13   2        200.57        226.88        20.41 o                         
  -2  13   2        107.51         81.40        14.20 o                         
  -1  13   2          9.82         10.72         9.35 o                         
   0  13   2         81.92         61.38        11.93 o                         
   1  13   2          1.60          8.39        13.72 o                         
   2  13   2         29.12         42.60        13.99 o                         
   3  13   2         16.79         15.38         6.88 o                         
   4  13   2         18.45          4.77         6.65 o                         
   5  13   2          2.17         -1.06         7.26 o                         
   6  13   2          1.33          6.09         6.79 o                         
   7  13   2          9.75          8.33         5.77 o                         
   8  13   2         87.12         88.49        10.50 o                         
   9  13   2         39.12         59.02        11.11 o                         
  10  13   2         22.29         -6.30        18.35 o                         
  11  13   2         17.82         13.60         9.21 o                         
  -2  14   2          0.24         -5.42        11.79 o                         
  -1  14   2         44.63         41.19        22.35 o                         
   0  14   2         10.20          5.52        19.71 o                         
   1  14   2          2.49         -5.66         9.85 o                         
   2  14   2         23.12          9.06        11.18 o                         
   3  14   2         88.19         80.95        11.63 o                         
   4  14   2         75.25         86.64        10.91 o                         
   5  14   2         14.20         12.23         8.28 o                         
   6  14   2         24.53         35.88         9.01 o                         
   7  14   2         83.45         69.08        11.88 o                         
   8  14   2          0.12          4.86        11.76 o                         
   9  14   2         13.16         13.83        19.76 o                         
  10  14   2          1.72         -7.42        10.79 o                         
   0  15   2          1.31          3.76        10.84 o                         
   1  15   2          9.90          1.01        10.46 o                         
   2  15   2          0.43          9.98        10.50 o                         
   3  15   2         72.41        117.16        17.37 o                         
   4  15   2          0.22         -7.33         9.27 o                         
   5  15   2          0.12         -3.08        11.17 o                         
   6  15   2          8.23         25.00        10.64 o                         
   7  15   2          5.58          1.02        13.64 o                         
   8  15   2          1.49          4.45        10.84 o                         
   9  15   2         21.92         12.47        15.52 o                         
   3  16   2         39.57         35.17        14.04 o                         
   4  16   2         73.93        125.81        22.02 o                         
   5  16   2         12.41          0.78        11.06 o                         
   6  16   2          0.65         -2.45        13.17 o                         
  -6 -15   3          8.43         24.49        14.60 o                         
  -5 -15   3         19.45         22.63        18.20 o                         
  -4 -15   3          6.47         13.88         9.91 o                         
  -3 -15   3         15.81         24.13        10.06 o                         
  -2 -15   3          6.15          0.73         8.90 o                         
  -1 -15   3         13.29         15.65        15.16 o                         
  -8 -14   3          0.03         -2.47        10.40 o                         
  -7 -14   3          6.01          6.06         9.85 o                         
  -6 -14   3          1.63         -0.35         8.43 o                         
  -5 -14   3          5.24         23.35        14.01 o                         
  -4 -14   3         61.66         73.56        12.28 o                         
  -3 -14   3         38.67         55.21        12.79 o                         
  -2 -14   3          6.67         -5.98         8.45 o                         
  -1 -14   3          2.66          5.24        10.93 o                         
   0 -14   3          8.53         -2.71         9.75 o                         
   1 -14   3          7.98          7.61        11.51 o                         
   2 -14   3          2.53         14.79        14.13 o                         
 -10 -13   3         33.80         43.73        13.54 o                         
  -9 -13   3         62.81         36.33        23.99 o                         
  -8 -13   3         47.90         60.78        11.29 o                         
  -7 -13   3          2.34          1.81         9.97 o                         
  -6 -13   3         89.72         87.58        10.68 o                         
  -5 -13   3         38.83         48.40        10.22 o                         
  -4 -13   3          1.45         -3.61         6.59 o                         
  -3 -13   3         27.44         21.09        17.95 o                         
  -2 -13   3          0.01          3.17         8.66 o                         
  -1 -13   3          0.02          8.03         5.99 o                         
   0 -13   3          0.04         -4.39         6.62 o                         
   1 -13   3          0.89          4.51        10.16 o                         
   2 -13   3         47.30         50.84        10.94 o                         
   3 -13   3          2.49          1.35         9.15 o                         
   4 -13   3          0.75          8.05        11.76 o                         
 -11 -12   3          2.22         -7.03        11.29 o                         
 -10 -12   3         57.88         76.29        18.82 o                         
  -9 -12   3         38.10         13.55         7.89 o                         
  -8 -12   3          0.51         -5.70         5.70 o                         
  -7 -12   3        177.96        154.25        14.87 o                         
  -6 -12   3         98.18        112.46        10.45 o                         
  -5 -12   3         29.81         15.76         6.23 o                         
  -4 -12   3          3.42         -2.78         5.87 o                         
  -3 -12   3        185.87        215.16        15.63 o                         
  -2 -12   3        122.59        117.75        10.98 o                         
  -1 -12   3         12.64         -5.05         6.67 o                         
   0 -12   3          9.37         13.16         5.82 o                         
   1 -12   3         67.82         55.81        12.36 o                         
   2 -12   3         62.31         61.45         8.75 o                         
   3 -12   3         12.72         -0.94        13.17 o                         
   4 -12   3          0.06         -1.54        11.64 o                         
   5 -12   3          0.40         16.12        26.35 o                         
 -11 -11   3          2.57        -10.57        19.76 o                         
 -10 -11   3         10.18          9.36         8.73 o                         
  -9 -11   3         42.41         20.14        10.78 o                         
  -8 -11   3         10.61          6.38         5.65 o                         
  -7 -11   3         57.89         52.45        10.83 o                         
  -6 -11   3       1002.21       1015.21        40.18 o                         
  -5 -11   3        140.83        114.22        15.77 o                         
  -4 -11   3         75.08         72.22         7.75 o                         
  -3 -11   3         53.14         32.10         8.13 o                         
  -2 -11   3         68.49         67.49        11.27 o                         
  -1 -11   3         73.51         92.77        10.38 o                         
   0 -11   3        103.34         95.84        12.43 o                         
   1 -11   3         17.92         12.58         5.77 o                         
   2 -11   3          3.96          9.55         6.29 o                         
   3 -11   3         32.58         31.95         7.01 o                         
   4 -11   3        173.37        184.94        17.23 o                         
   5 -11   3         14.74         -3.76        23.99 o                         
   6 -11   3         10.50         18.50        24.93 o                         
 -12 -10   3         28.72         37.64        25.87 o                         
 -11 -10   3         66.18         56.50        11.97 o                         
 -10 -10   3        113.96        109.97        11.71 o                         
  -9 -10   3        224.63        231.14        14.17 o                         
  -8 -10   3          2.83         -1.62         5.30 o                         
  -7 -10   3        153.53        143.70        14.91 o                         
  -6 -10   3         16.67          1.41         4.14 o                         
  -5 -10   3        127.05        142.26         8.75 o                         
  -4 -10   3          6.88          3.16         4.55 o                         
  -3 -10   3         30.49         30.94         5.39 o                         
  -2 -10   3         54.26         54.45         6.39 o                         
  -1 -10   3          2.76          3.13         3.98 o                         
   0 -10   3          5.03          3.17         4.52 o                         
   1 -10   3        114.74        104.22         8.10 o                         
   2 -10   3         13.14         16.13         5.11 o                         
   3 -10   3          2.31          1.03         5.72 o                         
   4 -10   3         12.41         12.55         6.14 o                         
   5 -10   3        119.20        116.26        12.69 o                         
   6 -10   3         27.60         46.65        19.76 o                         
   7 -10   3          1.11          2.39        12.29 o                         
 -12  -9   3          0.01         -8.48         8.48 o                         
 -11  -9   3          3.82          1.88         6.99 o                         
 -10  -9   3          8.91         14.96        11.25 o                         
  -9  -9   3          3.69          3.45         4.51 o                         
  -8  -9   3         80.99         88.42         7.90 o                         
  -7  -9   3          1.41          6.02         3.85 o                         
  -6  -9   3         13.34         16.21         3.88 o                         
  -5  -9   3          0.21          0.56         3.59 o                         
  -4  -9   3        283.03        272.23        12.08 o                         
  -3  -9   3          0.04          5.40         4.64 o                         
  -2  -9   3         75.14         61.48         6.24 o                         
  -1  -9   3        194.61        198.56         9.27 o                         
   0  -9   3        458.02        449.62        21.32 o                         
   1  -9   3         62.41         58.18         8.28 o                         
   2  -9   3        151.58        152.56        16.39 o                         
   3  -9   3         89.65        106.06         9.65 o                         
   4  -9   3        101.64         94.31         8.30 o                         
   5  -9   3          7.94         17.32         6.44 o                         
   6  -9   3         32.58         32.06         6.89 o                         
   7  -9   3         27.60         21.76        12.66 o                         
   8  -9   3          9.51         20.58        17.10 o                         
 -13  -8   3         47.32         66.41        11.82 o                         
 -12  -8   3        117.26        111.87        13.47 o                         
 -11  -8   3         23.05         17.61         8.80 o                         
 -10  -8   3          0.53         -2.15         4.56 o                         
  -9  -8   3         34.97         31.29         4.74 o                         
  -8  -8   3         83.37         93.63         9.30 o                         
  -7  -8   3          0.09          4.33         3.38 o                         
  -6  -8   3        100.87        109.48         9.40 o                         
  -5  -8   3          8.25         19.02         6.06 o                         
  -4  -8   3         64.12         66.79         5.75 o                         
  -3  -8   3          2.29          4.66         4.91 o                         
  -2  -8   3        141.74        118.03        13.03 o                         
  -1  -8   3         57.12         71.42         7.91 o                         
   0  -8   3        430.94        438.98        14.51 o                         
   1  -8   3         62.29         54.38         7.22 o                         
   2  -8   3          1.69         -2.08         3.71 o                         
   3  -8   3         65.41         66.07         5.44 o                         
   4  -8   3        123.64        108.26         7.58 o                         
   5  -8   3          0.17          5.91         5.74 o                         
   6  -8   3         23.85         25.87         9.10 o                         
   7  -8   3         12.83         14.25         7.35 o                         
   8  -8   3          6.88          2.92         8.47 o                         
   9  -8   3         20.73         34.62        33.87 o                         
 -13  -7   3         13.03         16.08         7.72 o                         
 -12  -7   3         74.86         51.20        10.01 o                         
 -11  -7   3         56.13         78.15        19.97 o                         
 -10  -7   3          0.03          1.94         4.35 o                         
  -9  -7   3          0.68          3.40         5.06 o                         
  -8  -7   3          0.60         -1.63         3.12 o                         
  -7  -7   3         15.66         14.61         3.40 o                         
  -6  -7   3        268.08        265.55        11.37 o                         
  -5  -7   3        302.60        325.71        16.16 o                         
  -4  -7   3        105.85        113.92         9.27 o                         
  -3  -7   3        211.15        214.55         9.82 o                         
  -2  -7   3        591.86        574.68        17.60 o                         
  -1  -7   3        297.94        323.43        10.28 o                         
   0  -7   3        202.83        228.79        11.57 o                         
   1  -7   3         37.08         40.84         6.03 o                         
   2  -7   3         60.80         63.52         7.78 o                         
   3  -7   3        178.20        192.68        13.32 o                         
   4  -7   3        114.97        136.60         7.86 o                         
   5  -7   3        142.92        129.12         8.66 o                         
   6  -7   3         56.66         49.83         6.06 o                         
   7  -7   3         14.10         10.91         5.90 o                         
   8  -7   3         20.59         10.62         5.99 o                         
   9  -7   3         19.39         24.57        14.96 o                         
  10  -7   3          6.54         23.73        10.65 o                         
 -13  -6   3         24.90         13.74        11.33 o                         
 -12  -6   3          5.16          5.11        11.76 o                         
 -11  -6   3          1.09          5.30         6.93 o                         
 -10  -6   3        142.63        151.79        10.68 o                         
  -9  -6   3         14.65         30.65         5.20 o                         
  -8  -6   3        395.05        431.56        15.95 o                         
  -7  -6   3         15.52         16.54         3.27 o                         
  -6  -6   3         33.88         33.55         3.52 o                         
  -5  -6   3        999.13       1082.49        22.90 o                         
  -4  -6   3        546.76        575.46        16.27 o                         
  -3  -6   3         13.44         11.49         3.08 o                         
  -2  -6   3       1761.23       1789.40        38.24 o                         
  -1  -6   3       1970.84       2103.57        43.97 o                         
   0  -6   3          1.47         -0.17         2.65 o                         
   1  -6   3       3117.57       3198.95        56.65 o                         
   2  -6   3       1037.51       1080.03        24.67 o                         
   3  -6   3         55.67         64.60         5.96 o                         
   4  -6   3        559.85        621.13        29.13 o                         
   5  -6   3        262.18        264.87        12.97 o                         
   6  -6   3          8.34          7.47         4.24 o                         
   7  -6   3         12.43         15.10         6.37 o                         
   8  -6   3        102.13        122.44        10.31 o                         
   9  -6   3          4.09         11.16         7.16 o                         
  10  -6   3          5.94         24.12        16.00 o                         
 -13  -5   3        191.52        179.87        22.28 o                         
 -12  -5   3        122.69        179.74        20.57 o                         
 -11  -5   3        369.69        362.11        22.78 o                         
 -10  -5   3         13.25         11.97         4.75 o                         
  -9  -5   3          4.61          1.78         3.87 o                         
  -8  -5   3        184.90        158.60         8.48 o                         
  -7  -5   3        100.09        101.37         6.31 o                         
  -6  -5   3        124.89        129.21         8.96 o                         
  -5  -5   3        175.45        182.07         9.08 o                         
  -4  -5   3        181.61        208.21         7.58 o                         
  -3  -5   3       2277.24       2274.44        43.32 o                         
  -2  -5   3        857.04        772.97        20.24 o                         
  -1  -5   3       1049.41       1281.06        27.87 o                         
   0  -5   3        686.22        685.00        16.09 o                         
   1  -5   3         83.93         60.88         4.77 o                         
   2  -5   3         88.32        101.61         5.33 o                         
   3  -5   3         58.25         56.17         4.40 o                         
   4  -5   3         25.06         22.61         3.79 o                         
   5  -5   3         46.85         39.26         4.70 o                         
   6  -5   3         22.68         33.39         4.91 o                         
   7  -5   3          0.53         -3.03         3.52 o                         
   8  -5   3         58.12         46.74         7.99 o                         
   9  -5   3        119.13        114.27        11.53 o                         
  10  -5   3         28.54          8.01         9.11 o                         
  11  -5   3        103.69        194.60        33.40 o                         
 -13  -4   3         24.44         10.26         9.17 o                         
 -12  -4   3          7.63         17.74        11.02 o                         
 -11  -4   3          0.18         -1.68         5.62 o                         
 -10  -4   3        125.71        127.33         9.51 o                         
  -9  -4   3         19.50          8.58         6.08 o                         
  -8  -4   3         73.26         80.27         7.22 o                         
  -7  -4   3         51.21         55.74         4.57 o                         
  -6  -4   3        619.90        669.07        26.99 o                         
  -5  -4   3        721.66        755.16        19.03 o                         
  -4  -4   3        210.12        208.30         9.91 o                         
  -3  -4   3        223.71        230.59         7.06 o                         
  -2  -4   3        336.08        329.62         9.93 o                         
  -1  -4   3         22.58         14.16         3.20 o                         
   0  -4   3       2482.47       2385.69        46.33 o                         
   1  -4   3        588.83        627.30        21.60 o                         
   2  -4   3        339.00        365.26         9.73 o                         
   3  -4   3        624.15        646.33        23.76 o                         
   4  -4   3         79.60         93.84         5.44 o                         
   5  -4   3          0.66         -1.90         3.02 o                         
   6  -4   3        124.46        113.15         6.20 o                         
   7  -4   3        390.23        387.60        15.97 o                         
   8  -4   3          0.71          4.13         4.13 o                         
   9  -4   3        267.76        246.39        21.16 o                         
  10  -4   3        179.37        190.10        17.03 o                         
  11  -4   3          3.93          1.31        22.11 o                         
  12  -4   3        147.86        161.74        21.93 o                         
 -13  -3   3         22.23         -2.42        22.11 o                         
 -12  -3   3          7.23         12.14         9.88 o                         
 -11  -3   3         18.72         12.96         5.09 o                         
 -10  -3   3         18.63         13.89         4.50 o                         
  -9  -3   3        101.26         97.34         6.59 o                         
  -8  -3   3         33.80         23.39         3.87 o                         
  -7  -3   3         57.26         50.37         4.36 o                         
  -6  -3   3        101.49         87.75         5.11 o                         
  -5  -3   3        329.59        304.66         8.72 o                         
  -4  -3   3         33.04         31.83         4.88 o                         
  -3  -3   3        499.30        561.55        18.37 o                         
  -2  -3   3         86.72         68.02         3.15 o                         
  -1  -3   3          0.01          7.30         3.94 o                         
   0  -3   3        156.01        118.53         8.65 o                         
   1  -3   3        388.24        375.22         8.85 o                         
   2  -3   3        884.94        851.45        18.25 o                         
   3  -3   3         40.15         45.71         3.36 o                         
   4  -3   3          0.01         -2.72         2.72 o                         
   5  -3   3        118.73        134.99         7.29 o                         
   6  -3   3          1.29         -0.25         3.75 o                         
   7  -3   3         54.80         55.85         5.00 o                         
   8  -3   3          6.82          8.35         4.51 o                         
   9  -3   3         37.96         48.90         6.90 o                         
  10  -3   3         86.94         93.23         7.50 o                         
  11  -3   3          3.38          7.38         7.24 o                         
  12  -3   3         23.73         26.03        11.48 o                         
 -13  -2   3          5.71         -0.27         9.27 o                         
 -12  -2   3        141.32        171.87        61.16 o                         
 -11  -2   3         21.15         10.07         5.15 o                         
 -10  -2   3          6.67          7.96         4.39 o                         
  -9  -2   3        168.96        177.94        10.94 o                         
  -8  -2   3         55.39         53.94         4.63 o                         
  -7  -2   3         63.66         54.86         4.54 o                         
  -6  -2   3          4.69          5.57         2.38 o                         
  -5  -2   3         18.43         17.63         3.33 o                         
  -4  -2   3        668.84        639.04        14.42 o                         
  -3  -2   3        270.29        235.26         6.75 o                         
  -2  -2   3        976.56       1010.17        18.95 o                         
  -1  -2   3          0.01          1.72         2.09 o                         
   0  -2   3        167.24        205.67         7.39 o                         
   1  -2   3        921.78        690.41        14.13 o                         
   2  -2   3        675.29        644.64        14.26 o                         
   3  -2   3         43.79         39.67         3.06 o                         
   4  -2   3        108.25         85.08         4.52 o                         
   5  -2   3         16.38         12.06         5.09 o                         
   6  -2   3          9.76         11.56         3.08 o                         
   7  -2   3          5.02          5.38         2.80 o                         
   8  -2   3        152.58        159.70         8.23 o                         
   9  -2   3        256.63        231.30        10.42 o                         
  10  -2   3          1.42          8.85         4.42 o                         
  11  -2   3          6.17         -3.21         8.83 o                         
  12  -2   3          1.28         12.70        17.88 o                         
  13  -2   3         19.51        -16.94        18.82 o                         
 -13  -1   3          0.80         -3.06        13.64 o                         
 -12  -1   3          0.12         -7.46         8.11 o                         
 -11  -1   3         94.24         73.56         9.23 o                         
 -10  -1   3         23.84         22.21         4.92 o                         
  -9  -1   3         33.55         36.21         5.61 o                         
  -8  -1   3         91.74         93.06         9.96 o                         
  -7  -1   3        126.54        150.01         7.07 o                         
  -6  -1   3         72.50         88.03         5.47 o                         
  -5  -1   3        138.60        142.96         5.72 o                         
  -4  -1   3        160.56        188.76         6.48 o                         
  -3  -1   3        328.33        295.67         9.43 o                         
  -2  -1   3      10028.73       9417.82       154.96 o                         
  -1  -1   3          3.01         -0.19         1.71 o                         
   0  -1   3        288.61        379.45        12.45 o                         
   1  -1   3       2657.83       2369.40        44.74 o                         
   2  -1   3       2131.23       2067.26        30.18 o                         
   3  -1   3         11.67         12.53         2.29 o                         
   4  -1   3          2.60         14.97         2.83 o                         
   5  -1   3       2237.57       2167.48        40.28 o                         
   6  -1   3        802.68        827.93        20.42 o                         
   7  -1   3         11.48         22.93         3.23 o                         
   8  -1   3        104.03        119.41         8.54 o                         
   9  -1   3        104.77        122.64         6.64 o                         
  10  -1   3         35.91         30.21         6.80 o                         
  11  -1   3         39.73         36.98         5.42 o                         
  12  -1   3         65.42         48.39        10.53 o                         
  13  -1   3         40.95         27.42        15.05 o                         
 -12   0   3         73.06         53.27        18.35 o                         
 -11   0   3         55.69         43.55        11.05 o                         
 -10   0   3          8.85          9.69         5.23 o                         
  -9   0   3        212.83        206.35        10.41 o                         
  -8   0   3        188.07        185.53         9.00 o                         
  -7   0   3          0.30          7.67         3.36 o                         
  -6   0   3        246.95        253.05         9.24 o                         
  -5   0   3          6.86          8.91         4.56 o                         
  -4   0   3        294.59        317.02        10.71 o                         
  -3   0   3         57.64         78.53         4.31 o                         
  -2   0   3       4841.94       4724.78        77.03 o                         
  -1   0   3       1738.64       1529.66        28.35 o                         
   0   0   3      20212.94      17673.51       307.34 o                         
   1   0   3       4096.17       3461.02        54.70 o                         
   2   0   3       3241.56       2631.57        36.79 o                         
   3   0   3       9436.16       8501.62       115.94 o                         
   4   0   3         13.52          8.98         1.67 o                         
   5   0   3        194.20        233.52         6.65 o                         
   6   0   3        603.35        577.42        12.92 o                         
   7   0   3         33.97         36.61         3.23 o                         
   8   0   3         48.22         51.47         3.91 o                         
   9   0   3        273.41        295.74        11.99 o                         
  10   0   3        138.34        154.63        10.94 o                         
  11   0   3         55.37         70.63         5.60 o                         
  12   0   3        190.46        155.63        11.97 o                         
  13   0   3         26.73         14.98         7.48 o                         
 -12   1   3          9.28         13.81         9.92 o                         
 -11   1   3          1.91          4.50         9.24 o                         
 -10   1   3        225.89        239.17        21.47 o                         
  -9   1   3         15.81         14.16         4.46 o                         
  -8   1   3         37.59         50.10         5.59 o                         
  -7   1   3          0.28         -1.31         3.15 o                         
  -6   1   3          9.38         10.06         4.11 o                         
  -5   1   3       1655.74       1696.02        37.01 o                         
  -4   1   3       2770.65       2744.40        50.44 o                         
  -3   1   3       1582.51       1512.34        30.34 o                         
  -2   1   3      16268.34      15610.84       226.55 o                         
  -1   1   3      16348.94      15514.74       225.11 o                         
   0   1   3        558.23        533.93        11.80 o                         
   1   1   3         42.35         49.81         2.75 o                         
   2   1   3         29.36          5.43         1.93 o                         
   3   1   3        104.09         61.33         2.29 o                         
   4   1   3        408.01        460.87         9.46 o                         
   5   1   3       2556.38       2617.40        47.24 o                         
   6   1   3       5298.07       5497.74        89.36 o                         
   7   1   3         66.76         70.19         3.89 o                         
   8   1   3        231.92        237.90         9.23 o                         
   9   1   3        400.34        447.08        18.27 o                         
  10   1   3        404.15        440.86        15.27 o                         
  11   1   3          7.40         -0.58         4.29 o                         
  12   1   3        128.02        123.12         9.11 o                         
  13   1   3         94.41        156.19        33.87 o                         
 -12   2   3          3.37         -7.30        11.25 o                         
 -11   2   3          0.00          3.31        10.82 o                         
 -10   2   3          4.50          5.52         7.20 o                         
  -9   2   3         11.77          7.44         4.99 o                         
  -8   2   3         96.50         89.07         7.36 o                         
  -7   2   3         12.68         18.10         4.27 o                         
  -6   2   3         16.88         19.51         4.14 o                         
  -5   2   3          9.67         11.99         3.39 o                         
  -4   2   3          1.82         -3.02         3.02 o                         
  -3   2   3       1375.08       1402.63        30.69 o                         
  -2   2   3       5637.62       5391.55        91.00 o                         
  -1   2   3       2443.13       2170.13        39.83 o                         
   0   2   3        613.32        578.75        24.42 o                         
   1   2   3       3985.54       3655.52        58.32 o                         
   2   2   3       8300.88       7731.71       100.31 o                         
   3   2   3        947.32        850.67        17.77 o                         
   4   2   3       1086.56       1096.98        21.13 o                         
   5   2   3       4895.82       5082.98       111.39 o                         
   6   2   3        329.48        296.86        14.43 o                         
   7   2   3        482.06        527.55        24.02 o                         
   8   2   3         58.52         60.28         4.76 o                         
   9   2   3        546.30        586.42        16.31 o                         
  10   2   3        196.53        183.67         7.07 o                         
  11   2   3          4.05          2.34         2.58 o                         
  12   2   3        142.93        156.19        26.35 o                         
  13   2   3         39.96         12.23        16.94 o                         
  14   2   3         71.36         51.75        22.58 o                         
 -11   3   3         42.59         60.07        18.26 o                         
 -10   3   3         16.06          3.46        13.04 o                         
  -9   3   3         11.22         14.30         5.99 o                         
  -8   3   3         39.20         27.71         7.93 o                         
  -7   3   3         17.94         10.47         4.18 o                         
  -6   3   3        231.69        206.30        10.12 o                         
  -5   3   3          0.06          7.92         4.14 o                         
  -4   3   3         17.21         19.81         4.03 o                         
  -3   3   3        596.82        577.22        17.88 o                         
  -2   3   3        538.64        558.66        14.46 o                         
  -1   3   3        287.13        302.66         9.58 o                         
   0   3   3          5.86         11.65         3.65 o                         
   1   3   3          0.00          2.10         2.35 o                         
   2   3   3       3190.56       3245.44        49.96 o                         
   3   3   3        504.90        371.64         7.45 o                         
   4   3   3         52.20        101.82         2.83 o                         
   5   3   3       1295.74       1218.68        63.04 o                         
   6   3   3         13.45          6.19         3.84 o                         
   7   3   3        325.35        316.63        12.81 o                         
   8   3   3        884.14        993.20        32.68 o                         
   9   3   3        209.82        221.34        14.64 o                         
  10   3   3         26.92         22.09         7.61 o                         
  11   3   3          1.91         12.72        10.60 o                         
  12   3   3          0.31          5.49        15.52 o                         
  13   3   3         14.34         20.94        10.73 o                         
  14   3   3          2.69         32.99        16.72 o                         
 -11   4   3          4.51         19.08        12.66 o                         
 -10   4   3          5.82         33.22        10.99 o                         
  -9   4   3         17.99         10.63         6.61 o                         
  -8   4   3          0.33          4.78         6.43 o                         
  -7   4   3        196.31        200.43        11.78 o                         
  -6   4   3         63.10         41.02         6.42 o                         
  -5   4   3         51.74         62.86        10.56 o                         
  -4   4   3        235.45        251.34        10.62 o                         
  -3   4   3        217.31        261.62        11.08 o                         
  -2   4   3        715.79        817.05        30.21 o                         
  -1   4   3       1117.90       1168.12        24.39 o                         
   0   4   3         49.32         61.37         5.19 o                         
   1   4   3          5.91          1.84         3.16 o                         
   2   4   3        440.54        430.64        16.52 o                         
   3   4   3        127.47         83.98         6.49 o                         
   4   4   3        383.47        357.38         8.18 o                         
   5   4   3        238.25        268.93         6.41 o                         
   6   4   3       1060.98       1042.17        31.22 o                         
   7   4   3         27.24         35.08         5.35 o                         
   8   4   3         92.48         94.90         8.74 o                         
   9   4   3        134.84        139.36        10.98 o                         
  10   4   3         51.36         59.43         8.72 o                         
  11   4   3         35.85         32.81         9.27 o                         
  12   4   3         14.38          3.85        10.60 o                         
  13   4   3        145.99        179.45        23.22 o                         
  14   4   3          4.27         19.96        23.05 o                         
 -10   5   3          0.01          4.02        11.45 o                         
  -9   5   3          1.68         -0.66         6.37 o                         
  -8   5   3          0.02         -0.59         6.33 o                         
  -7   5   3          0.98         11.53         5.81 o                         
  -6   5   3        207.19        224.46        11.25 o                         
  -5   5   3        411.93        482.40        19.49 o                         
  -4   5   3        124.28        105.41         7.22 o                         
  -3   5   3        149.96        162.07         8.37 o                         
  -2   5   3       2140.21       2186.90        46.25 o                         
  -1   5   3          0.70         -3.72         3.72 o                         
   0   5   3          0.02          1.39         3.04 o                         
   1   5   3          3.21          7.86         2.94 o                         
   2   5   3        141.92        160.74         6.28 o                         
   3   5   3         69.77         59.56         3.60 o                         
   4   5   3         13.56          9.59         3.19 o                         
   5   5   3          6.08          2.88         2.03 o                         
   6   5   3         72.68         92.68         5.61 o                         
   7   5   3         79.36        102.45         9.13 o                         
   8   5   3         30.82         22.59         5.67 o                         
   9   5   3          0.80          0.51         5.07 o                         
  10   5   3        262.80        333.89        20.88 o                         
  11   5   3          0.13          3.57         7.45 o                         
  12   5   3          4.61         -3.97        12.16 o                         
  13   5   3          2.75         -2.40        11.76 o                         
  14   5   3         23.30         -1.09        13.54 o                         
 -10   6   3         27.75         26.69        21.17 o                         
  -9   6   3          3.09         -1.37        10.84 o                         
  -8   6   3         85.50        121.56        25.80 o                         
  -7   6   3         46.46         14.54         7.57 o                         
  -6   6   3        254.39        237.86        16.92 o                         
  -5   6   3        477.81        535.88        20.87 o                         
  -4   6   3         79.18         72.05         6.50 o                         
  -3   6   3         10.80         17.55         4.34 o                         
  -2   6   3        242.78        274.70        11.92 o                         
  -1   6   3        106.01        144.82         7.99 o                         
   0   6   3         89.54         97.34         6.12 o                         
   1   6   3         60.35         63.05         6.10 o                         
   2   6   3        441.07        464.53        12.67 o                         
   3   6   3        104.54        114.40         4.97 o                         
   4   6   3        685.00        649.91        19.49 o                         
   5   6   3        173.26        172.47         6.62 o                         
   6   6   3        370.94        340.95         9.28 o                         
   7   6   3         24.71         23.86         1.81 o                         
   8   6   3         99.03        134.24        11.73 o                         
   9   6   3         14.24          8.11         5.33 o                         
  10   6   3         64.01         49.56         8.05 o                         
  11   6   3         22.16         11.32        18.64 o                         
  12   6   3          0.69         -6.72         8.48 o                         
  13   6   3          5.88         17.79        17.32 o                         
  14   6   3          4.67         -2.20        14.69 o                         
  -9   7   3         27.05         46.66        12.67 o                         
  -8   7   3          0.97         -1.22         7.85 o                         
  -7   7   3         34.59         25.26        12.18 o                         
  -6   7   3         66.18         88.98        10.04 o                         
  -5   7   3         72.61         86.40         7.40 o                         
  -4   7   3          0.37          3.09         4.02 o                         
  -3   7   3        316.05        307.33        18.03 o                         
  -2   7   3         83.27        109.18         6.88 o                         
  -1   7   3         62.90         75.11        10.87 o                         
   0   7   3        101.96        124.65         7.13 o                         
   1   7   3       1102.41       1045.37        24.86 o                         
   2   7   3         29.65         39.03         4.20 o                         
   3   7   3         17.47         15.10         3.45 o                         
   4   7   3        156.51        150.00         8.36 o                         
   5   7   3          3.67          5.39         2.29 o                         
   6   7   3         95.76        107.13         4.98 o                         
   7   7   3          6.51          6.06         2.73 o                         
   8   7   3         22.53         27.00         4.59 o                         
   9   7   3        369.68        364.65        18.74 o                         
  10   7   3        172.93        165.77        16.16 o                         
  11   7   3         10.92         21.93        14.57 o                         
  12   7   3         20.76          6.82        14.03 o                         
  13   7   3          3.35          2.67        12.16 o                         
  14   7   3          0.43         -1.77        13.63 o                         
  -9   8   3         20.44         27.44        11.16 o                         
  -8   8   3        111.34         92.09        20.38 o                         
  -7   8   3          8.82         12.94        10.69 o                         
  -6   8   3          0.00         -8.33         9.89 o                         
  -5   8   3          1.80          4.63         5.71 o                         
  -4   8   3        257.85        264.58        14.10 o                         
  -3   8   3        406.32        404.57        15.81 o                         
  -2   8   3         10.56         18.20         8.84 o                         
  -1   8   3         10.00         22.01         4.91 o                         
   0   8   3        422.36        387.47        13.17 o                         
   1   8   3        220.89        207.90         8.70 o                         
   2   8   3       1239.93       1290.26        31.42 o                         
   3   8   3         68.20         65.59         5.24 o                         
   4   8   3        824.89        793.47        24.55 o                         
   5   8   3        183.75        186.02         6.98 o                         
   6   8   3         67.37         59.23         4.11 o                         
   7   8   3         41.99         44.27         3.49 o                         
   8   8   3         54.74         57.99         4.60 o                         
   9   8   3        399.49        439.01        12.23 o                         
  10   8   3         64.52         73.91        11.07 o                         
  11   8   3        117.06        130.02        16.09 o                         
  12   8   3          3.38         11.47        12.82 o                         
  13   8   3         29.23         36.89        12.40 o                         
  14   8   3         34.13         50.41        21.38 o                         
  -8   9   3          0.42          3.34        14.31 o                         
  -7   9   3         38.56         54.93        29.17 o                         
  -6   9   3         31.16         34.45        12.86 o                         
  -5   9   3          7.21         -2.64         9.13 o                         
  -4   9   3         87.30         90.55         8.98 o                         
  -3   9   3         16.05         11.69         5.66 o                         
  -2   9   3        168.85        170.79        11.29 o                         
  -1   9   3          0.34         -4.35         4.35 o                         
   0   9   3        113.83        115.70         8.59 o                         
   1   9   3         86.58         99.32        10.37 o                         
   2   9   3        539.26        574.89        17.70 o                         
   3   9   3         26.02         35.44         4.32 o                         
   4   9   3         95.59         75.71         5.40 o                         
   5   9   3          0.48          1.45         2.91 o                         
   6   9   3        305.37        315.56        10.86 o                         
   7   9   3          0.69         -0.59         2.96 o                         
   8   9   3        160.30        153.77         7.92 o                         
   9   9   3        177.39        174.06        11.85 o                         
  10   9   3         22.07         26.15         2.15 o                         
  11   9   3          0.20         -8.50         8.50 o                         
  12   9   3          3.02         -2.95         9.68 o                         
  13   9   3          6.47        -11.64        14.06 o                         
  14   9   3          8.19          7.74        15.71 o                         
  -7  10   3          3.82         -1.72        19.26 o                         
  -6  10   3         50.10        119.52        18.21 o                         
  -5  10   3         27.18         46.71        12.06 o                         
  -4  10   3        180.74        252.46        18.45 o                         
  -3  10   3         28.31         30.59        15.10 o                         
  -2  10   3        113.99        155.72        14.94 o                         
  -1  10   3        229.80        201.06        11.43 o                         
   0  10   3        201.87        193.86        10.23 o                         
   1  10   3        431.84        442.74        16.47 o                         
   2  10   3        142.84        173.42         9.99 o                         
   3  10   3        443.27        513.14        16.26 o                         
   4  10   3         98.49        110.13         6.93 o                         
   5  10   3        100.98        110.87         7.25 o                         
   6  10   3          3.25          5.47         3.27 o                         
   7  10   3        576.27        620.62        19.47 o                         
   8  10   3        731.07        793.50        23.54 o                         
   9  10   3        393.09        431.45        19.06 o                         
  10  10   3         98.50        119.16         8.98 o                         
  11  10   3        162.74        138.36        22.60 o                         
  12  10   3        142.26        159.02        20.85 o                         
  13  10   3        165.17        165.96        20.77 o                         
  -6  11   3        126.38        132.48        28.23 o                         
  -5  11   3         11.98         25.05        12.52 o                         
  -4  11   3        298.68        305.70        23.21 o                         
  -3  11   3        337.22        399.71        26.65 o                         
  -2  11   3        305.37        331.31        33.07 o                         
  -1  11   3        160.32        192.02        14.97 o                         
   0  11   3         91.62        101.28        10.59 o                         
   1  11   3         68.60         55.18         6.95 o                         
   2  11   3         88.45        102.48         8.10 o                         
   3  11   3          1.86         -1.42         5.26 o                         
   4  11   3        282.12        270.67        10.91 o                         
   5  11   3        126.50        127.16         7.61 o                         
   6  11   3          0.97          3.84         3.70 o                         
   7  11   3        154.03        166.03        13.25 o                         
   8  11   3        601.03        680.81        22.42 o                         
   9  11   3        129.80        136.59         7.93 o                         
  10  11   3         44.71         27.58        13.33 o                         
  11  11   3         81.69         68.39        17.82 o                         
  12  11   3         13.13         46.43        19.66 o                         
  13  11   3          3.14         21.24        14.96 o                         
  -5  12   3         64.13         60.90        17.88 o                         
  -4  12   3        131.05        160.84        15.70 o                         
  -3  12   3        142.91        115.52        15.08 o                         
  -2  12   3          0.02         13.79         9.33 o                         
  -1  12   3         15.48         16.28        11.30 o                         
   0  12   3         95.30        135.20        18.88 o                         
   1  12   3        194.43        245.97        14.57 o                         
   2  12   3          0.02          1.68         7.28 o                         
   3  12   3        335.12        300.16        17.31 o                         
   4  12   3        165.78        141.31        11.43 o                         
   5  12   3          2.83         -1.13         5.59 o                         
   6  12   3         34.14         47.02         6.55 o                         
   7  12   3        204.68        199.00        11.52 o                         
   8  12   3        188.37        187.55        12.92 o                         
   9  12   3          3.69         14.93         6.68 o                         
  10  12   3         44.72         40.12        13.23 o                         
  11  12   3        131.91        108.54        13.11 o                         
  12  12   3        182.69        129.26        23.17 o                         
  -4  13   3        266.52        307.34        31.35 o                         
  -3  13   3          3.22         23.43        48.10 o                         
  -2  13   3         28.33         23.25        12.16 o                         
  -1  13   3         34.19         26.23        10.69 o                         
   0  13   3         85.99        117.11        14.89 o                         
   1  13   3          6.84          0.03         9.10 o                         
   2  13   3          0.01         19.22        12.36 o                         
   3  13   3         48.14         47.65         8.66 o                         
   4  13   3          6.36         -3.00         6.70 o                         
   5  13   3          1.97          5.12         6.54 o                         
   6  13   3          3.63         -1.56         5.89 o                         
   7  13   3         33.55         27.83         9.78 o                         
   8  13   3        148.10        185.08        15.43 o                         
   9  13   3         44.00         32.81        16.00 o                         
  10  13   3          9.33         -7.46         8.22 o                         
  11  13   3         22.21         25.32         6.78 o                         
  -2  14   3         29.59         34.85        14.00 o                         
  -1  14   3         30.83         28.85        12.04 o                         
   0  14   3          2.79         -9.68         9.68 o                         
   1  14   3         76.29         37.67        15.77 o                         
   2  14   3          2.10         -6.18         8.80 o                         
   3  14   3        149.21        173.63        14.85 o                         
   4  14   3         46.92         34.76         9.91 o                         
   5  14   3          8.84         -2.04         6.70 o                         
   6  14   3         61.10         59.67        18.74 o                         
   7  14   3         17.75         17.33         8.09 o                         
   8  14   3         18.64          5.46         9.55 o                         
   9  14   3         17.65         16.36        13.05 o                         
  10  14   3         14.06          1.79        16.94 o                         
  11  14   3         17.84          2.95         7.03 o                         
   0  15   3         13.85         26.98        15.67 o                         
   1  15   3         25.38         59.00        17.90 o                         
   2  15   3          0.04         -4.64         9.52 o                         
   3  15   3          0.08         -7.74        12.86 o                         
   4  15   3         56.32         88.30        14.89 o                         
   5  15   3          6.27          7.77         9.20 o                         
   6  15   3          0.19         12.70        20.23 o                         
   7  15   3         12.45         18.95        13.92 o                         
   8  15   3          8.38          6.25        10.40 o                         
   9  15   3          1.19          8.25        10.35 o                         
   3  16   3          2.11          6.75        10.67 o                         
   4  16   3          9.64         15.62        11.62 o                         
   5  16   3          4.45         14.38        12.24 o                         
   6  16   3          0.08        -10.84        10.84 o                         
   7  16   3          2.56          9.41        16.00 o                         
  -5 -15   4         12.44          2.35        13.42 o                         
  -4 -15   4         33.78         16.96        15.08 o                         
  -3 -15   4          4.75          3.99         9.97 o                         
  -2 -15   4          0.08         -0.18         8.02 o                         
  -8 -14   4          5.06          5.65        17.88 o                         
  -7 -14   4          2.75          9.46         9.69 o                         
  -6 -14   4          3.38          9.94        11.88 o                         
  -5 -14   4         32.08          5.07         9.04 o                         
  -4 -14   4         16.09         13.52         9.75 o                         
  -3 -14   4          1.74          6.77        10.02 o                         
  -2 -14   4          0.23          1.81        14.84 o                         
  -1 -14   4          1.74         -2.37        10.07 o                         
   0 -14   4         25.52         32.29        12.16 o                         
   1 -14   4         20.51         13.16        10.99 o                         
  -9 -13   4         23.57         22.29        14.65 o                         
  -8 -13   4         25.60         27.12        11.08 o                         
  -7 -13   4         28.75         19.32         9.88 o                         
  -6 -13   4         37.02         31.21        10.01 o                         
  -5 -13   4          0.61          3.93         6.88 o                         
  -4 -13   4         10.20         -2.76        11.54 o                         
  -3 -13   4         61.49         62.82        12.16 o                         
  -2 -13   4          0.74         -0.92         7.95 o                         
  -1 -13   4          1.33          7.79        10.49 o                         
   0 -13   4          0.81         14.10         7.16 o                         
   1 -13   4         73.19         87.00        24.05 o                         
   2 -13   4          1.61          6.92         9.92 o                         
   3 -13   4         74.90         77.53        12.35 o                         
 -10 -12   4          0.06         15.52        12.43 o                         
  -9 -12   4         11.93          9.10        10.60 o                         
  -8 -12   4         39.64         67.60        23.70 o                         
  -7 -12   4          2.44         -1.32         5.16 o                         
  -6 -12   4          1.17          5.50         6.45 o                         
  -5 -12   4          0.85          2.69         5.61 o                         
  -4 -12   4          0.24          2.18         5.90 o                         
  -3 -12   4         65.27         55.17         8.96 o                         
  -2 -12   4         94.80         49.52         9.96 o                         
  -1 -12   4         39.00         37.10        11.40 o                         
   0 -12   4          4.05         -2.51         6.38 o                         
   1 -12   4          2.59          5.06         5.81 o                         
   2 -12   4         46.49         43.77        12.76 o                         
   3 -12   4         83.59         68.83        11.05 o                         
   4 -12   4          5.36         -9.25         9.47 o                         
   5 -12   4          4.59         -2.82        11.92 o                         
 -11 -11   4         87.38         98.38        41.40 o                         
 -10 -11   4          3.94        -10.30        13.53 o                         
  -9 -11   4         17.27         27.53        11.53 o                         
  -8 -11   4         57.54         32.24         5.85 o                         
  -7 -11   4        114.42         96.09        14.10 o                         
  -6 -11   4        109.92         84.94         7.60 o                         
  -5 -11   4          1.11          5.72         5.91 o                         
  -4 -11   4        431.06        445.72        24.25 o                         
  -3 -11   4        524.18        475.25        22.55 o                         
  -2 -11   4         51.39         32.76         7.71 o                         
  -1 -11   4        470.80        499.38        26.89 o                         
   0 -11   4        105.98         63.06        10.46 o                         
   1 -11   4          2.24          8.35         6.88 o                         
   2 -11   4          0.39          3.66         5.75 o                         
   3 -11   4          7.18         -5.77         6.36 o                         
   4 -11   4          4.56          7.40         7.39 o                         
   5 -11   4          2.54         10.94        12.59 o                         
   6 -11   4         25.50         15.17        13.26 o                         
 -11 -10   4         21.74         31.65        16.94 o                         
 -10 -10   4        237.30        244.10        24.72 o                         
  -9 -10   4        175.42        183.35        15.63 o                         
  -8 -10   4         68.66         71.16         9.09 o                         
  -7 -10   4        171.84        189.02         9.72 o                         
  -6 -10   4         14.01          9.87         3.80 o                         
  -5 -10   4        122.51        103.45         8.34 o                         
  -4 -10   4        107.09        120.98        10.81 o                         
  -3 -10   4        274.77        216.73        10.98 o                         
  -2 -10   4        866.18        891.31        30.36 o                         
  -1 -10   4        580.57        606.22        23.56 o                         
   0 -10   4         10.74         23.67         4.77 o                         
   1 -10   4         29.64         25.81         4.97 o                         
   2 -10   4          3.73          7.54         4.74 o                         
   3 -10   4        107.80         84.15         9.46 o                         
   4 -10   4         97.03         80.69        11.17 o                         
   5 -10   4         27.59         28.53        13.63 o                         
   6 -10   4         85.30         56.70        16.21 o                         
   7 -10   4          3.74         19.67        13.92 o                         
 -12  -9   4         11.99         19.43        12.23 o                         
 -11  -9   4         13.77          4.61         8.89 o                         
 -10  -9   4          8.11          3.68         7.16 o                         
  -9  -9   4        140.68        133.55        16.98 o                         
  -8  -9   4          9.80          5.31         5.02 o                         
  -7  -9   4        133.92        154.12         8.75 o                         
  -6  -9   4         56.13         44.86         6.15 o                         
  -5  -9   4         11.57         15.77         3.42 o                         
  -4  -9   4          2.83          4.72         5.47 o                         
  -3  -9   4         38.31         44.86         5.32 o                         
  -2  -9   4        629.16        634.26        21.00 o                         
  -1  -9   4        358.53        321.25        14.12 o                         
   0  -9   4          8.49          8.10         3.89 o                         
   1  -9   4          1.27         -4.11         4.11 o                         
   2  -9   4         72.15         75.85         7.29 o                         
   3  -9   4         46.15         43.06         6.73 o                         
   4  -9   4          2.22          6.49         7.42 o                         
   5  -9   4        121.94        116.35        20.60 o                         
   6  -9   4        191.82        187.28        26.40 o                         
   7  -9   4          5.31          4.24        15.62 o                         
   8  -9   4          6.14          0.50        10.29 o                         
 -12  -8   4         10.95         11.47         8.76 o                         
 -11  -8   4         75.60         72.84        11.68 o                         
 -10  -8   4        217.43        213.83        12.68 o                         
  -9  -8   4        140.82        149.18        11.53 o                         
  -8  -8   4         22.05         17.20         5.29 o                         
  -7  -8   4         63.69         64.52         5.26 o                         
  -6  -8   4         18.59         23.90         3.64 o                         
  -5  -8   4         70.43         92.20         7.35 o                         
  -4  -8   4          7.88         12.96         3.84 o                         
  -3  -8   4        403.01        406.42        24.27 o                         
  -2  -8   4       1278.81       1273.95        47.42 o                         
  -1  -8   4        376.36        365.92        14.25 o                         
   0  -8   4         11.01         12.40         4.58 o                         
   1  -8   4          0.98          7.12         3.53 o                         
   2  -8   4          4.45         17.17         4.14 o                         
   3  -8   4         97.65        114.55         9.89 o                         
   4  -8   4         77.74         72.12        11.15 o                         
   5  -8   4         75.56         59.20        14.97 o                         
   6  -8   4         15.69         14.27         5.58 o                         
   7  -8   4          0.19         11.67         7.92 o                         
   8  -8   4         69.28         99.53        19.69 o                         
   9  -8   4          0.74         -6.51        11.92 o                         
 -12  -7   4         55.44         56.34        13.05 o                         
 -11  -7   4         20.56         15.12        14.58 o                         
 -10  -7   4          3.03         -0.97         5.34 o                         
  -9  -7   4         12.70          7.31         4.83 o                         
  -8  -7   4         37.68         37.32        10.33 o                         
  -7  -7   4         96.29        100.66         7.43 o                         
  -6  -7   4        218.76        203.95         8.96 o                         
  -5  -7   4        109.15         90.61         5.42 o                         
  -4  -7   4        429.99        422.89        13.58 o                         
  -3  -7   4        775.44        793.04        20.38 o                         
  -2  -7   4         65.55         77.86         6.28 o                         
  -1  -7   4        128.36        132.61         7.54 o                         
   0  -7   4          4.43          4.71         2.95 o                         
   1  -7   4         10.89         20.46         3.40 o                         
   2  -7   4         39.48         38.63         6.11 o                         
   3  -7   4        196.97        200.47         8.40 o                         
   4  -7   4         11.20          6.13         4.11 o                         
   5  -7   4         23.18         19.67         4.25 o                         
   6  -7   4        432.41        442.57        20.36 o                         
   7  -7   4          8.20          0.17         7.65 o                         
   8  -7   4          1.67         -6.09         7.14 o                         
   9  -7   4          6.06         -9.44        11.12 o                         
  10  -7   4          3.88         -4.21        10.79 o                         
 -13  -6   4          7.26         11.29         8.47 o                         
 -12  -6   4         53.13         62.40        13.05 o                         
 -11  -6   4          0.22          2.88        25.40 o                         
 -10  -6   4         81.64         69.16        10.49 o                         
  -9  -6   4          0.53         -2.24         4.61 o                         
  -8  -6   4         83.13         81.04         6.94 o                         
  -7  -6   4         62.62         55.73         7.92 o                         
  -6  -6   4         23.64         32.64         6.29 o                         
  -5  -6   4         38.57         41.79         5.11 o                         
  -4  -6   4          0.24         -1.21         2.44 o                         
  -3  -6   4        892.82        866.26        23.68 o                         
  -2  -6   4         16.09         10.10         3.47 o                         
  -1  -6   4        660.48        772.03        26.58 o                         
   0  -6   4          0.15         -3.19         3.19 o                         
   1  -6   4        466.37        447.10        17.67 o                         
   2  -6   4       2094.38       2206.85        41.93 o                         
   3  -6   4         58.42         76.47         5.10 o                         
   4  -6   4         56.01         62.07         5.75 o                         
   5  -6   4       2108.32       2376.33        57.86 o                         
   6  -6   4         44.49         52.16         5.50 o                         
   7  -6   4        146.49        162.83        13.26 o                         
   8  -6   4         26.69         50.37        14.82 o                         
   9  -6   4          3.03         11.03        10.10 o                         
  10  -6   4         50.66         49.03        14.23 o                         
 -13  -5   4         57.29         72.22        28.70 o                         
 -12  -5   4         43.77         36.45        12.43 o                         
 -11  -5   4          1.25         -7.48         7.48 o                         
 -10  -5   4          9.37         13.72         5.19 o                         
  -9  -5   4         33.14         42.51         5.07 o                         
  -8  -5   4        244.64        229.67        14.25 o                         
  -7  -5   4        176.63        164.91         9.02 o                         
  -6  -5   4        237.13        270.18        11.27 o                         
  -5  -5   4        173.23        191.96         8.28 o                         
  -4  -5   4        258.24        245.64        13.75 o                         
  -3  -5   4         65.46         69.22         5.04 o                         
  -2  -5   4         24.95         26.91         3.89 o                         
  -1  -5   4         35.59         49.38         4.19 o                         
   0  -5   4       2739.43       2725.11        55.57 o                         
   1  -5   4          4.88          3.05         3.33 o                         
   2  -5   4        217.61        213.70         7.30 o                         
   3  -5   4        329.40        340.02        12.16 o                         
   4  -5   4        642.45        704.79        19.61 o                         
   5  -5   4          0.28          4.86         2.95 o                         
   6  -5   4        337.38        324.15        14.37 o                         
   7  -5   4         20.52         13.91         6.13 o                         
   8  -5   4          1.30         -3.69         5.11 o                         
   9  -5   4          8.28         11.59         7.25 o                         
  10  -5   4         18.78         16.94        12.70 o                         
  11  -5   4         96.73         93.21        18.54 o                         
 -13  -4   4         45.27         58.98        16.94 o                         
 -12  -4   4          2.84         20.99         8.83 o                         
 -11  -4   4         74.09         80.97        11.36 o                         
 -10  -4   4          0.24         -2.20         6.94 o                         
  -9  -4   4         30.44         27.90         5.05 o                         
  -8  -4   4         26.75         24.30         7.88 o                         
  -7  -4   4          9.19          3.69         3.04 o                         
  -6  -4   4        526.27        573.88        21.53 o                         
  -5  -4   4          6.64         10.13         3.14 o                         
  -4  -4   4          1.72          9.90         3.51 o                         
  -3  -4   4        134.00        130.80         7.90 o                         
  -2  -4   4         36.44         31.45         4.38 o                         
  -1  -4   4         22.67         14.41         3.39 o                         
   0  -4   4       1229.54       1278.04        25.87 o                         
   1  -4   4         77.97         84.51         4.98 o                         
   2  -4   4       2782.26       2984.53        47.75 o                         
   3  -4   4       2552.92       2791.15        53.01 o                         
   4  -4   4        249.86        249.30         8.35 o                         
   5  -4   4         92.11         87.95         5.57 o                         
   6  -4   4        133.14        102.97         6.45 o                         
   7  -4   4         33.54         33.01         4.07 o                         
   8  -4   4          2.04          4.05         3.83 o                         
   9  -4   4        371.43        406.07        19.58 o                         
  10  -4   4        218.26        211.83        15.38 o                         
  11  -4   4          0.96          0.66         8.82 o                         
  12  -4   4          0.17          3.24        12.23 o                         
 -13  -3   4         24.74         49.83        12.23 o                         
 -12  -3   4          1.93          5.33        13.64 o                         
 -11  -3   4          9.62          7.18         6.10 o                         
 -10  -3   4         20.39         15.29         4.11 o                         
  -9  -3   4          1.62         -1.92         3.99 o                         
  -8  -3   4        148.10        180.79         9.05 o                         
  -7  -3   4         46.80         53.52         4.78 o                         
  -6  -3   4        119.92        117.74         5.72 o                         
  -5  -3   4         52.52         62.97         6.80 o                         
  -4  -3   4          0.01          3.07         2.39 o                         
  -3  -3   4         16.84         18.33         5.33 o                         
  -2  -3   4         67.12         53.54         5.35 o                         
  -1  -3   4         55.81         54.89        11.41 o                         
   0  -3   4        134.73        142.64         6.72 o                         
   1  -3   4         13.93         24.73         3.02 o                         
   2  -3   4       2855.68       2699.91        43.26 o                         
   3  -3   4        207.63        246.29        11.12 o                         
   4  -3   4        586.93        564.67        13.95 o                         
   5  -3   4        361.46        331.08        12.22 o                         
   6  -3   4          4.60          6.68         2.82 o                         
   7  -3   4         22.46         26.23         5.04 o                         
   8  -3   4        131.84        135.00         7.28 o                         
   9  -3   4        507.13        541.55        19.13 o                         
  10  -3   4        288.66        285.44        20.85 o                         
  11  -3   4          4.54          4.48        16.00 o                         
  12  -3   4          9.56         21.93         8.57 o                         
 -12  -2   4          5.81          2.79         8.96 o                         
 -11  -2   4          0.19         21.75         9.56 o                         
 -10  -2   4          8.78          6.58         4.49 o                         
  -9  -2   4         81.04         97.23         7.02 o                         
  -8  -2   4         53.71         51.65         5.54 o                         
  -7  -2   4        260.98        277.33        17.68 o                         
  -6  -2   4         95.22        110.19         5.45 o                         
  -5  -2   4        124.19        109.81         5.56 o                         
  -4  -2   4          3.18          2.85         2.33 o                         
  -3  -2   4       1769.46       1694.49        31.29 o                         
  -2  -2   4       1250.56       1406.55        26.40 o                         
  -1  -2   4        189.26        214.37         7.20 o                         
   0  -2   4       1226.91       1061.91        26.74 o                         
   1  -2   4       1471.15       1350.40        25.48 o                         
   2  -2   4        507.87        593.56        15.20 o                         
   3  -2   4        288.86        282.01         8.87 o                         
   4  -2   4          8.36          8.57         2.57 o                         
   5  -2   4         44.52         60.01         4.27 o                         
   6  -2   4          1.77          0.96         2.53 o                         
   7  -2   4         26.60         39.46         4.32 o                         
   8  -2   4        288.37        317.58        12.10 o                         
   9  -2   4        474.35        502.41        21.73 o                         
  10  -2   4        117.10        113.10         7.56 o                         
  11  -2   4         66.50         57.22        16.16 o                         
  12  -2   4         21.85         16.62         7.24 o                         
 -12  -1   4         12.67          6.52        10.82 o                         
 -11  -1   4         58.76         71.90        12.56 o                         
 -10  -1   4          3.26         -0.22         5.13 o                         
  -9  -1   4          7.56          7.25         4.12 o                         
  -8  -1   4       1185.54       1302.74        47.28 o                         
  -7  -1   4        749.12        727.88        26.66 o                         
  -6  -1   4         33.71         39.33         5.19 o                         
  -5  -1   4       3042.86       3189.66        57.64 o                         
  -4  -1   4         75.50         99.39         6.29 o                         
  -3  -1   4       1667.36       1465.66        28.84 o                         
  -2  -1   4        472.83        484.17        13.41 o                         
  -1  -1   4        582.39        558.75        15.46 o                         
   0  -1   4        102.27        127.15         9.33 o                         
   1  -1   4        681.79        596.30        12.95 o                         
   2  -1   4        191.72        234.42         8.93 o                         
   3  -1   4          0.45          4.14         1.35 o                         
   4  -1   4       2765.47       2732.70        45.75 o                         
   5  -1   4         20.48         26.46         3.75 o                         
   6  -1   4          9.24         -0.14         2.66 o                         
   7  -1   4        885.19        921.00        25.32 o                         
   8  -1   4         63.82         60.08         6.19 o                         
   9  -1   4        696.90        744.14        20.49 o                         
  10  -1   4         29.07         17.72         3.85 o                         
  11  -1   4          8.61         17.80         4.62 o                         
  12  -1   4         47.68         50.42        19.29 o                         
  13  -1   4          3.64          6.26         7.72 o                         
 -12   0   4        113.40         83.02        17.38 o                         
 -11   0   4         57.93         58.30        16.47 o                         
 -10   0   4         80.29         69.01         8.40 o                         
  -9   0   4        271.81        241.66        14.21 o                         
  -8   0   4          9.57         12.25         5.82 o                         
  -7   0   4        108.24        122.50         7.42 o                         
  -6   0   4        369.90        327.42        11.68 o                         
  -5   0   4        324.48        378.35        12.90 o                         
  -4   0   4        584.61        645.95        16.58 o                         
  -3   0   4        133.68        139.47         6.53 o                         
  -2   0   4          3.08          5.08         3.02 o                         
  -1   0   4       8267.01       7480.18       116.25 o                         
   0   0   4      11564.21      11144.79       165.72 o                         
   1   0   4       1124.18       1169.77        18.39 o                         
   2   0   4       5098.80       4838.03        69.46 o                         
   3   0   4         52.00         70.19         6.40 o                         
   4   0   4         32.63         32.99         2.85 o                         
   5   0   4        614.56        706.66        13.97 o                         
   6   0   4       1104.69       1201.64        25.45 o                         
   7   0   4         17.14         22.39         4.32 o                         
   8   0   4         37.33         42.27         5.11 o                         
   9   0   4        101.42        103.89         9.68 o                         
  10   0   4          5.42          6.44         3.74 o                         
  11   0   4         37.04         27.51         5.50 o                         
  12   0   4          1.88          0.76         8.69 o                         
  13   0   4         50.11         36.24        11.76 o                         
 -12   1   4          1.97          8.06        15.81 o                         
 -11   1   4          0.20          0.82        19.29 o                         
 -10   1   4          2.07          1.04         7.73 o                         
  -9   1   4         47.20         51.14         8.02 o                         
  -8   1   4        237.51        258.56        15.02 o                         
  -7   1   4        365.13        384.52        14.09 o                         
  -6   1   4        656.57        643.10        19.65 o                         
  -5   1   4        372.03        413.32        13.47 o                         
  -4   1   4         64.18         67.20         5.05 o                         
  -3   1   4          4.47          6.13         2.97 o                         
  -2   1   4       1022.13       1065.67        26.35 o                         
  -1   1   4         35.59         19.03         3.52 o                         
   0   1   4          8.71         19.98         3.41 o                         
   1   1   4        507.71        471.24         8.90 o                         
   2   1   4        129.31        112.67         4.09 o                         
   3   1   4         87.66        151.95         4.07 o                         
   4   1   4        441.01        366.34         7.94 o                         
   5   1   4         67.14         47.23         3.01 o                         
   6   1   4       1727.45       1704.27        28.72 o                         
   7   1   4        670.05        638.90        19.36 o                         
   8   1   4          7.20          9.17         1.73 o                         
   9   1   4         11.09         14.07         3.49 o                         
  10   1   4          0.01          0.91         1.76 o                         
  11   1   4          4.86          5.45         3.23 o                         
  12   1   4        187.10        171.14         9.76 o                         
  13   1   4         67.56         10.35        17.88 o                         
 -11   2   4        157.07        143.65        18.99 o                         
 -10   2   4         10.72          6.34         6.67 o                         
  -9   2   4         53.73         38.58         7.58 o                         
  -8   2   4          3.53          1.43         5.30 o                         
  -7   2   4         33.11         19.98         4.87 o                         
  -6   2   4         22.60         20.53         4.92 o                         
  -5   2   4         86.25        102.61         7.58 o                         
  -4   2   4        655.28        669.36        17.38 o                         
  -3   2   4         67.95         61.30         5.07 o                         
  -2   2   4        443.91        454.94        14.94 o                         
  -1   2   4       1198.24       1040.23        22.35 o                         
   0   2   4        405.21        398.23        10.38 o                         
   1   2   4       6204.59       6112.06        88.77 o                         
   2   2   4       9222.52       9163.89       117.96 o                         
   3   2   4         58.06         70.55         3.78 o                         
   4   2   4        924.74        860.44        16.60 o                         
   5   2   4        200.49        230.18         5.71 o                         
   6   2   4        684.52        700.20        25.13 o                         
   7   2   4          9.56         12.12         4.63 o                         
   8   2   4          8.08         -0.97         4.10 o                         
   9   2   4         32.83         51.63         8.72 o                         
  10   2   4         25.51         11.84         7.15 o                         
  11   2   4         80.84         48.93        17.88 o                         
  12   2   4         64.75         37.64        22.58 o                         
  13   2   4        141.05        139.97        23.44 o                         
  14   2   4         14.80          9.25        11.47 o                         
 -11   3   4          0.30          2.52        11.25 o                         
 -10   3   4          9.31          4.19        23.83 o                         
  -9   3   4         10.72         13.53         7.03 o                         
  -8   3   4          6.58         15.76         9.29 o                         
  -7   3   4         31.42         42.72         5.82 o                         
  -6   3   4         26.06          9.96         4.54 o                         
  -5   3   4        439.29        394.23        25.60 o                         
  -4   3   4        704.12        741.23        19.15 o                         
  -3   3   4         83.59         86.21         6.15 o                         
  -2   3   4        699.83        665.02        16.23 o                         
  -1   3   4         48.75         58.23         4.76 o                         
   0   3   4        385.48        317.59         9.12 o                         
   1   3   4        394.85        426.57        10.38 o                         
   2   3   4         64.88         59.85         3.26 o                         
   3   3   4        358.04        342.63         7.32 o                         
   4   3   4         25.67         27.88         2.67 o                         
   5   3   4          7.70          3.01         1.33 o                         
   6   3   4        239.06        231.99        12.36 o                         
   7   3   4          4.53          6.11         3.73 o                         
   8   3   4        927.94        959.75        32.76 o                         
   9   3   4        648.71        672.49        33.43 o                         
  10   3   4         28.33         44.14         8.01 o                         
  11   3   4         54.71         47.36         9.96 o                         
  12   3   4          2.50         29.52        11.56 o                         
  13   3   4         35.48         26.85        12.95 o                         
  14   3   4         10.18         17.88        15.15 o                         
 -11   4   4          6.44        -13.63        13.63 o                         
 -10   4   4         10.66          3.77         9.51 o                         
  -9   4   4          0.04         -0.90         9.79 o                         
  -8   4   4         62.88         60.57         8.47 o                         
  -7   4   4          0.87          5.09         4.62 o                         
  -6   4   4        124.17        122.77         9.25 o                         
  -5   4   4         45.38         29.90         4.75 o                         
  -4   4   4         13.54          9.21         5.19 o                         
  -3   4   4        817.41        826.47        21.27 o                         
  -2   4   4        405.92        477.85        14.37 o                         
  -1   4   4        479.95        550.49        17.40 o                         
   0   4   4       1662.34       1688.45        32.97 o                         
   1   4   4          8.26          1.40         3.08 o                         
   2   4   4       3724.82       3867.16        59.98 o                         
   3   4   4        420.59        374.67         8.40 o                         
   4   4   4         14.25         18.15         1.85 o                         
   5   4   4       1760.70       1884.18        33.92 o                         
   6   4   4         74.04         60.74         7.05 o                         
   7   4   4         40.17         38.42         6.22 o                         
   8   4   4        110.74        132.14        18.62 o                         
   9   4   4         82.71        101.70        10.43 o                         
  10   4   4          4.30          5.78         6.96 o                         
  11   4   4         70.80         74.19        15.34 o                         
  12   4   4         38.57         31.23        10.12 o                         
  13   4   4        101.77         86.41        25.40 o                         
  14   4   4         10.62        -14.46        14.46 o                         
 -10   5   4          7.51          2.89        12.63 o                         
  -9   5   4         11.34         10.07         7.66 o                         
  -8   5   4          4.94          6.09         6.76 o                         
  -7   5   4         95.50         99.38        10.76 o                         
  -6   5   4          5.71          9.57         4.92 o                         
  -5   5   4          6.98          2.91         6.12 o                         
  -4   5   4          3.00          3.41         3.99 o                         
  -3   5   4         62.83         46.14         9.05 o                         
  -2   5   4        975.44       1075.26        25.77 o                         
  -1   5   4       1357.16       1399.50        30.27 o                         
   0   5   4        418.45        472.55        13.43 o                         
   1   5   4       3444.33       3640.57        61.63 o                         
   2   5   4        581.70        627.59        16.90 o                         
   3   5   4        137.30        202.74         6.22 o                         
   4   5   4        189.61        211.42         7.70 o                         
   5   5   4         62.86         76.64         3.64 o                         
   6   5   4         27.22         32.41         4.14 o                         
   7   5   4          2.15          2.22         3.72 o                         
   8   5   4          4.50          8.59         5.09 o                         
   9   5   4         79.84         87.08         8.95 o                         
  10   5   4         13.02         15.33         6.33 o                         
  11   5   4         69.29         61.89        12.02 o                         
  12   5   4         14.44         19.81         9.89 o                         
  13   5   4         24.63         41.09        12.31 o                         
  14   5   4         16.05         35.74        17.26 o                         
 -10   6   4          0.75          4.92        12.96 o                         
  -9   6   4          2.55          0.27         9.20 o                         
  -8   6   4         74.55         79.09        10.56 o                         
  -7   6   4        123.64        129.36        12.36 o                         
  -6   6   4        683.18        789.10        33.53 o                         
  -5   6   4        254.32        266.99        14.78 o                         
  -4   6   4        169.45        159.86         9.82 o                         
  -3   6   4          8.06          7.14         6.03 o                         
  -2   6   4         95.86        137.17         7.63 o                         
  -1   6   4        792.68        774.79        29.24 o                         
   0   6   4        143.40        135.77         7.95 o                         
   1   6   4       2506.96       2821.87        54.71 o                         
   2   6   4       1351.93       1411.95        30.51 o                         
   3   6   4        355.93        373.94         9.80 o                         
   4   6   4         84.61         75.22         4.04 o                         
   5   6   4         12.80         15.54         2.46 o                         
   6   6   4          3.42          2.53         2.47 o                         
   7   6   4        105.35        112.43         6.34 o                         
   8   6   4        122.22        145.68        11.27 o                         
   9   6   4         34.30         14.38         5.99 o                         
  10   6   4         38.32         35.59         8.20 o                         
  11   6   4          0.21          3.05         7.98 o                         
  12   6   4         14.55         15.57        12.30 o                         
  13   6   4          1.15         16.88        11.00 o                         
  14   6   4          3.19         16.36        15.13 o                         
  -9   7   4          0.49        -10.50        10.50 o                         
  -8   7   4          4.57         -0.77         9.35 o                         
  -7   7   4         17.13          8.07         9.27 o                         
  -6   7   4         10.77          1.76         7.92 o                         
  -5   7   4          9.97          8.77         7.15 o                         
  -4   7   4         20.99         29.51         6.48 o                         
  -3   7   4         26.32         36.73         6.00 o                         
  -2   7   4          3.72          1.24         3.86 o                         
  -1   7   4          3.11         -1.20         3.96 o                         
   0   7   4          8.05          4.95         4.84 o                         
   1   7   4       1023.11       1114.23        24.82 o                         
   2   7   4        102.67        126.88         6.91 o                         
   3   7   4        124.56        125.44         9.75 o                         
   4   7   4         79.38        106.25         5.39 o                         
   5   7   4        226.73        218.07         8.96 o                         
   6   7   4        415.62        373.64        10.63 o                         
   7   7   4        372.50        349.46        14.07 o                         
   8   7   4       1146.89       1121.05        60.36 o                         
   9   7   4         89.78         87.46         9.87 o                         
  10   7   4          0.76          4.57        10.73 o                         
  11   7   4          3.84         11.39         8.05 o                         
  12   7   4         11.50         10.99        13.23 o                         
  13   7   4         26.64         17.09        11.04 o                         
  14   7   4          2.58          7.37        11.84 o                         
  -8   8   4          2.47         -1.24        13.21 o                         
  -7   8   4          1.48          1.15         9.27 o                         
  -6   8   4          0.04         24.83        11.40 o                         
  -5   8   4          5.86          5.73         5.87 o                         
  -4   8   4        157.31        122.02         8.66 o                         
  -3   8   4        237.31        237.79        12.94 o                         
  -2   8   4         40.43         40.69         6.33 o                         
  -1   8   4         96.09        115.35         7.50 o                         
   0   8   4        422.83        391.78        19.68 o                         
   1   8   4        756.09        921.50        24.80 o                         
   2   8   4        214.79        215.03         9.42 o                         
   3   8   4          0.87         -0.15         2.87 o                         
   4   8   4         48.15         27.84         4.47 o                         
   5   8   4        354.38        341.87        14.19 o                         
   6   8   4         33.89         31.00         5.27 o                         
   7   8   4        208.17        231.24         8.45 o                         
   8   8   4        135.93        146.51         7.82 o                         
   9   8   4         43.18         43.97         7.51 o                         
  10   8   4         51.71         69.37        12.89 o                         
  11   8   4          5.14         16.01        19.51 o                         
  12   8   4          0.93         -4.65        11.10 o                         
  13   8   4          2.05          0.11        11.78 o                         
  14   8   4          0.45         -0.61        12.77 o                         
  -8   9   4          8.76         15.38        12.79 o                         
  -7   9   4          1.97          5.68        11.85 o                         
  -6   9   4         13.19         14.74        12.66 o                         
  -5   9   4        121.64        150.87        14.94 o                         
  -4   9   4         38.30         43.82         8.18 o                         
  -3   9   4        215.85        202.17        12.39 o                         
  -2   9   4         33.19         38.69         6.71 o                         
  -1   9   4        170.85        162.14        11.92 o                         
   0   9   4         19.60         32.69         6.56 o                         
   1   9   4        118.18        101.70         7.40 o                         
   2   9   4        101.51         76.14         7.29 o                         
   3   9   4       1247.92       1257.48        31.77 o                         
   4   9   4          1.78          8.24         3.46 o                         
   5   9   4         62.39         61.39         4.60 o                         
   6   9   4         69.23         76.04         8.17 o                         
   7   9   4        943.28       1005.05        25.87 o                         
   8   9   4        288.63        278.70        10.55 o                         
   9   9   4        220.85        242.06        13.01 o                         
  10   9   4         32.23         47.19        11.13 o                         
  11   9   4          0.07         -9.57        11.48 o                         
  12   9   4        118.91        145.02        22.43 o                         
  13   9   4          1.91          0.28        10.49 o                         
  14   9   4         31.33         33.12        14.43 o                         
  -7  10   4         19.51         26.65        16.21 o                         
  -6  10   4         37.90         30.00        15.05 o                         
  -5  10   4         14.31         15.95        10.56 o                         
  -4  10   4          5.94         18.95        11.06 o                         
  -3  10   4          2.42         12.73         9.03 o                         
  -2  10   4         95.84         98.41        10.97 o                         
  -1  10   4          6.85         12.60         7.01 o                         
   0  10   4        289.50        279.83        13.37 o                         
   1  10   4          4.55         12.66         4.96 o                         
   2  10   4        268.91        284.81        12.33 o                         
   3  10   4        243.37        276.07        19.51 o                         
   4  10   4       1232.81       1316.36        36.60 o                         
   5  10   4         71.64         83.78         7.90 o                         
   6  10   4        271.27        276.94        10.50 o                         
   7  10   4        146.93        158.84         9.94 o                         
   8  10   4        134.95        145.32         6.80 o                         
   9  10   4         25.77         41.80         4.62 o                         
  10  10   4        157.65        161.93        32.93 o                         
  11  10   4        287.41        293.30        27.56 o                         
  12  10   4          4.88         -1.88        11.56 o                         
  13  10   4         53.97         77.12        14.42 o                         
  -6  11   4         18.03         26.64        14.96 o                         
  -5  11   4          6.32          6.00        12.29 o                         
  -4  11   4        213.58        212.96        20.96 o                         
  -3  11   4        295.17        344.91        24.05 o                         
  -2  11   4         76.33         85.23        14.99 o                         
  -1  11   4        113.91        106.09        12.04 o                         
   0  11   4         97.49         66.66        10.36 o                         
   1  11   4        137.74        126.13        13.47 o                         
   2  11   4         11.89         11.12         5.34 o                         
   3  11   4         24.48         27.95         5.05 o                         
   4  11   4        114.27         81.05         6.05 o                         
   5  11   4        199.24        222.94         9.77 o                         
   6  11   4         48.64         29.36         4.65 o                         
   7  11   4         29.00         22.84         4.59 o                         
   8  11   4         71.19         85.44         7.07 o                         
   9  11   4        113.00        109.00         7.07 o                         
  10  11   4        132.38        118.41        10.50 o                         
  11  11   4        295.44        350.77        35.28 o                         
  12  11   4        101.46         63.09        17.62 o                         
  13  11   4          0.06         -7.26        13.55 o                         
  -5  12   4          3.83          2.77        10.42 o                         
  -4  12   4         71.77         66.08        19.57 o                         
  -3  12   4         64.50         70.84        14.70 o                         
  -2  12   4          1.96         12.68        10.12 o                         
  -1  12   4         30.76         33.54        11.33 o                         
   0  12   4         18.32         25.98        22.68 o                         
   1  12   4         11.71         13.17         9.78 o                         
   2  12   4          1.50          2.43         6.76 o                         
   3  12   4        400.46        379.50        20.04 o                         
   4  12   4        385.80        409.70        19.15 o                         
   5  12   4          3.30          1.36         4.72 o                         
   6  12   4         96.07         97.02         7.71 o                         
   7  12   4          1.81         -2.46         4.22 o                         
   8  12   4          0.49          1.19         3.73 o                         
   9  12   4          4.54          1.73         6.58 o                         
  10  12   4         76.51         73.51        16.60 o                         
  11  12   4        120.75        122.75        22.28 o                         
  12  12   4          4.28         17.10        15.37 o                         
  -3  13   4         41.98         47.22        13.26 o                         
  -2  13   4          9.36          2.68        10.49 o                         
  -1  13   4          0.02          2.51         9.78 o                         
   0  13   4          0.37         -2.84         9.09 o                         
   1  13   4         57.34         43.79        11.45 o                         
   2  13   4          5.54         10.67         8.61 o                         
   3  13   4         58.24         65.27         9.23 o                         
   4  13   4         20.81         20.68         7.72 o                         
   5  13   4          1.85         -1.47         6.29 o                         
   6  13   4         12.01          7.56         6.31 o                         
   7  13   4         14.29         30.14         6.90 o                         
   8  13   4          4.31          5.03         8.79 o                         
   9  13   4          0.02         -5.65         6.73 o                         
  10  13   4         35.22         27.29        15.05 o                         
  11  13   4          8.46          2.71         4.46 o                         
  -2  14   4          2.96         -0.21        12.20 o                         
  -1  14   4          1.35          8.48        10.67 o                         
   0  14   4         99.16         99.28        14.76 o                         
   1  14   4        104.97        105.14        16.44 o                         
   2  14   4          1.68          4.55         9.15 o                         
   3  14   4        295.21        291.35        19.69 o                         
   4  14   4        213.93        191.18        24.04 o                         
   5  14   4          0.27         -4.17         8.23 o                         
   6  14   4         13.44         12.61        10.13 o                         
   7  14   4         14.30          6.44         9.69 o                         
   8  14   4          3.91          0.22         9.58 o                         
   9  14   4          3.45         17.77        10.82 o                         
  10  14   4          8.15         28.33        16.47 o                         
  11  14   4         72.47         56.58        25.40 o                         
   0  15   4         38.82         37.60        25.96 o                         
   1  15   4         45.44         37.64        13.04 o                         
   2  15   4         29.56          8.72        10.78 o                         
   3  15   4         60.11         69.32        14.04 o                         
   4  15   4         13.22         25.99        10.52 o                         
   5  15   4         10.81          8.25        10.25 o                         
   6  15   4          0.09         -5.94         8.28 o                         
   7  15   4         65.07         58.67        15.60 o                         
   8  15   4         11.98         16.88        16.35 o                         
   9  15   4         19.34         25.87        11.38 o                         
   3  16   4          7.27         -1.17        16.00 o                         
   4  16   4         10.29         13.50        10.84 o                         
   5  16   4         34.75         30.13        16.21 o                         
   6  16   4          0.05         13.59        13.63 o                         
  -7 -14   5         16.39         11.36        17.41 o                         
  -6 -14   5         64.60         71.78        12.67 o                         
  -5 -14   5         16.50          9.46        11.38 o                         
  -4 -14   5          6.97          9.43        14.42 o                         
  -3 -14   5          0.00          2.74        10.85 o                         
  -2 -14   5          0.74          3.21        11.18 o                         
  -1 -14   5          0.01         -5.93         9.35 o                         
   0 -14   5          5.38         -9.07         9.07 o                         
  -8 -13   5         15.05          1.44        10.79 o                         
  -7 -13   5          5.77         -1.29         9.20 o                         
  -6 -13   5          7.75          3.34         8.28 o                         
  -5 -13   5          0.04         -1.73         8.11 o                         
  -4 -13   5          3.46          9.07         8.57 o                         
  -3 -13   5          2.07          8.95         7.55 o                         
  -2 -13   5          6.08         -4.91         8.84 o                         
  -1 -13   5          5.58         11.99        17.91 o                         
   0 -13   5          0.00         -4.49         9.28 o                         
   1 -13   5         14.54          9.32         8.62 o                         
   2 -13   5         56.46         63.36        19.15 o                         
   3 -13   5        207.58        177.15        26.67 o                         
 -10 -12   5          2.29          4.45        19.29 o                         
  -9 -12   5         21.03         17.56        14.96 o                         
  -8 -12   5         30.16         31.92         9.89 o                         
  -7 -12   5         31.17         20.05        12.49 o                         
  -6 -12   5         12.38         12.23         7.06 o                         
  -5 -12   5          5.42         10.75         9.56 o                         
  -4 -12   5         12.97          4.37         5.88 o                         
  -3 -12   5        106.57         65.92        16.93 o                         
  -2 -12   5        126.68        146.65        16.22 o                         
  -1 -12   5          0.50         -8.36         8.36 o                         
   0 -12   5        233.03        247.59        20.71 o                         
   1 -12   5        141.45        175.61        24.76 o                         
   2 -12   5         18.14         12.27         7.12 o                         
   3 -12   5         14.14         24.02         8.78 o                         
   4 -12   5         12.91         18.35        23.05 o                         
 -10 -11   5         38.18         67.45        24.46 o                         
  -9 -11   5         37.26         40.50        13.92 o                         
  -8 -11   5          0.03         11.01        10.99 o                         
  -7 -11   5         10.28         10.54         3.78 o                         
  -6 -11   5         19.20         16.09         4.56 o                         
  -5 -11   5          5.10          5.49         4.25 o                         
  -4 -11   5         69.29         62.00         7.95 o                         
  -3 -11   5         25.72         18.88         6.19 o                         
  -2 -11   5        123.43        119.88        13.35 o                         
  -1 -11   5        217.27        205.94        14.23 o                         
   0 -11   5          9.60          0.13         6.85 o                         
   1 -11   5          3.93          3.28         8.32 o                         
   2 -11   5          4.67         -0.89         6.52 o                         
   3 -11   5         10.09          9.18         8.16 o                         
   4 -11   5          0.29          8.88         7.99 o                         
   5 -11   5         80.43         97.24        19.42 o                         
   6 -11   5         29.26         60.99        16.88 o                         
 -11 -10   5         26.73         29.12        13.74 o                         
 -10 -10   5          0.05         10.39        13.92 o                         
  -9 -10   5         28.13         20.97        10.92 o                         
  -8 -10   5         14.66         19.64         6.90 o                         
  -7 -10   5         43.29         39.60         7.56 o                         
  -6 -10   5          9.34          9.28         3.97 o                         
  -5 -10   5        122.14        123.37         7.51 o                         
  -4 -10   5        305.00        289.45        14.46 o                         
  -3 -10   5        316.91        299.88        15.36 o                         
  -2 -10   5        459.98        419.85        19.36 o                         
  -1 -10   5          1.46          2.33         5.23 o                         
   0 -10   5        259.80        265.38        18.26 o                         
   1 -10   5          7.44         13.83         5.71 o                         
   2 -10   5         31.54         37.29         5.59 o                         
   3 -10   5          0.26          1.16         4.21 o                         
   4 -10   5          0.08         -1.81         7.35 o                         
   5 -10   5         29.34          8.47        16.00 o                         
   6 -10   5         10.49          1.83        11.25 o                         
   7 -10   5          3.57         -8.66        17.86 o                         
 -11  -9   5          2.09         -6.59        10.76 o                         
 -10  -9   5          1.46         -4.80         9.07 o                         
  -9  -9   5          0.36         -0.55         5.61 o                         
  -8  -9   5         10.28          8.00         5.52 o                         
  -7  -9   5         75.68         72.04        15.86 o                         
  -6  -9   5        153.85        124.10         8.68 o                         
  -5  -9   5         36.10         28.50         4.44 o                         
  -4  -9   5       1689.31       1766.90        43.57 o                         
  -3  -9   5         25.71         21.93         5.98 o                         
  -2  -9   5        743.38        784.33        25.94 o                         
  -1  -9   5        837.32        772.18        26.38 o                         
   0  -9   5        241.77        232.76        12.65 o                         
   1  -9   5        109.23        109.66        12.36 o                         
   2  -9   5        109.21         85.94         9.70 o                         
   3  -9   5          2.58          0.79         3.38 o                         
   4  -9   5          1.11          2.58         3.45 o                         
   5  -9   5         91.49         92.55        35.69 o                         
   6  -9   5         29.31         48.06        11.39 o                         
   7  -9   5          4.67         -7.36        10.79 o                         
   8  -9   5          0.97         11.34         9.95 o                         
 -12  -8   5          5.43          2.58        11.06 o                         
 -11  -8   5          6.64         12.22        10.65 o                         
 -10  -8   5          1.96         -2.62         8.38 o                         
  -9  -8   5         92.44         81.21        14.26 o                         
  -8  -8   5         27.85         31.11         6.76 o                         
  -7  -8   5         21.91         26.88         6.73 o                         
  -6  -8   5          8.56          9.58         4.76 o                         
  -5  -8   5         75.67         76.51         5.09 o                         
  -4  -8   5          4.54          4.69         2.81 o                         
  -3  -8   5         71.89         72.27         6.27 o                         
  -2  -8   5        657.92        688.01        22.77 o                         
  -1  -8   5        244.88        265.40        14.04 o                         
   0  -8   5         13.55          3.55         3.69 o                         
   1  -8   5         19.35         18.39         5.37 o                         
   2  -8   5        430.71        412.70        14.25 o                         
   3  -8   5        437.56        462.21        15.12 o                         
   4  -8   5         77.41         70.13         7.30 o                         
   5  -8   5        415.81        363.39        18.37 o                         
   6  -8   5         82.59         92.31        15.18 o                         
   7  -8   5         11.92          7.24        12.13 o                         
   8  -8   5          0.63          7.36        11.17 o                         
   9  -8   5         51.76         42.94        13.53 o                         
 -12  -7   5         14.23         16.84        14.58 o                         
 -11  -7   5        165.07        218.32        24.93 o                         
 -10  -7   5         61.22         67.02         9.34 o                         
  -9  -7   5         34.72         27.07         6.46 o                         
  -8  -7   5          9.18         16.70         6.89 o                         
  -7  -7   5        109.55        112.96        12.62 o                         
  -6  -7   5          0.40          0.95         3.88 o                         
  -5  -7   5         35.31         37.08         6.51 o                         
  -4  -7   5         86.75         80.20         5.14 o                         
  -3  -7   5       1250.08       1275.92        29.20 o                         
  -2  -7   5        667.31        626.39        20.54 o                         
  -1  -7   5         85.81         85.93         9.53 o                         
   0  -7   5        296.88        366.91        14.39 o                         
   1  -7   5          8.60         14.18         5.73 o                         
   2  -7   5          0.01          1.90         3.90 o                         
   3  -7   5        123.67        114.73         6.13 o                         
   4  -7   5          9.03         10.02         5.31 o                         
   5  -7   5        111.52         87.63        12.59 o                         
   6  -7   5         22.34         24.70         5.83 o                         
   7  -7   5         17.57         11.35         5.70 o                         
   8  -7   5         14.85         17.34         7.60 o                         
   9  -7   5        178.94        191.47        26.22 o                         
  10  -7   5          2.98        -15.52        15.52 o                         
 -12  -6   5          0.67         -1.41        10.65 o                         
 -11  -6   5         45.16         28.74        21.64 o                         
 -10  -6   5        108.78        124.63        18.74 o                         
  -9  -6   5          0.03          2.73         5.74 o                         
  -8  -6   5        301.99        288.08        13.02 o                         
  -7  -6   5        205.39        232.02        10.86 o                         
  -6  -6   5         19.02         22.60         4.96 o                         
  -5  -6   5        898.81        919.21        28.98 o                         
  -4  -6   5        293.00        280.59        11.67 o                         
  -3  -6   5         34.31         24.69         3.86 o                         
  -2  -6   5         79.90         80.54         5.37 o                         
  -1  -6   5       1036.09       1015.82        35.81 o                         
   0  -6   5        596.72        588.68        22.63 o                         
   1  -6   5        106.58        104.84         5.89 o                         
   2  -6   5         23.28         32.75         4.60 o                         
   3  -6   5         24.09         31.07         5.16 o                         
   4  -6   5        682.43        608.07        18.75 o                         
   5  -6   5         56.77         61.86         6.52 o                         
   6  -6   5         84.68         74.85        12.27 o                         
   7  -6   5         87.97         91.72         7.85 o                         
   8  -6   5         49.29         52.86         7.37 o                         
   9  -6   5         10.74         20.08         9.37 o                         
  10  -6   5        184.31        198.65        23.51 o                         
 -12  -5   5         24.59         54.57        13.07 o                         
 -11  -5   5         34.55         31.53        11.63 o                         
 -10  -5   5         11.09         13.31         5.82 o                         
  -9  -5   5         16.37         26.84         8.49 o                         
  -8  -5   5          7.00          2.64         3.68 o                         
  -7  -5   5         55.53         60.00         5.94 o                         
  -6  -5   5          6.58         10.85         3.53 o                         
  -5  -5   5         80.19         83.29         8.97 o                         
  -4  -5   5         84.07         82.70         7.44 o                         
  -3  -5   5         37.95         44.88         4.76 o                         
  -2  -5   5        188.54        150.54         8.28 o                         
  -1  -5   5        202.12        201.57         9.61 o                         
   0  -5   5        588.00        545.52        14.38 o                         
   1  -5   5         80.23         94.96         5.17 o                         
   2  -5   5         11.25          7.05         3.79 o                         
   3  -5   5        211.06        205.91         7.83 o                         
   4  -5   5         15.67         12.18         3.44 o                         
   5  -5   5          0.02          3.20         3.05 o                         
   6  -5   5        932.24        907.49        27.68 o                         
   7  -5   5         90.24        126.76         7.66 o                         
   8  -5   5         21.13         29.65         9.27 o                         
   9  -5   5        121.51        127.92        12.90 o                         
  10  -5   5          0.28          6.59        11.63 o                         
  11  -5   5          6.03          8.59        12.43 o                         
 -12  -4   5          7.64         26.79         9.41 o                         
 -11  -4   5         39.62         42.15        19.29 o                         
 -10  -4   5        103.70        101.37        10.37 o                         
  -9  -4   5         68.25         73.72         7.78 o                         
  -8  -4   5        118.00        101.19         8.84 o                         
  -7  -4   5          1.72         -1.43         3.20 o                         
  -6  -4   5         72.58         54.54         5.16 o                         
  -5  -4   5          0.34          2.98         3.06 o                         
  -4  -4   5        392.23        408.37        13.58 o                         
  -3  -4   5        301.69        268.05        10.64 o                         
  -2  -4   5         33.70         43.16         5.35 o                         
  -1  -4   5        444.30        469.23        19.01 o                         
   0  -4   5        134.80        116.62         4.78 o                         
   1  -4   5         18.73         22.39         2.81 o                         
   2  -4   5         49.20         50.83         4.45 o                         
   3  -4   5         73.05         71.06         3.75 o                         
   4  -4   5        172.80        162.74         6.69 o                         
   5  -4   5         36.10         45.68         3.98 o                         
   6  -4   5         92.66         79.57         5.83 o                         
   7  -4   5        648.14        663.35        19.78 o                         
   8  -4   5         17.97         23.04         4.49 o                         
   9  -4   5          4.32          6.28         4.46 o                         
  10  -4   5        212.11        174.39        42.81 o                         
  11  -4   5         14.71         14.11         9.39 o                         
 -12  -3   5         10.56         16.79        10.32 o                         
 -11  -3   5          8.36          4.65         8.86 o                         
 -10  -3   5          0.23          3.55         6.21 o                         
  -9  -3   5        294.79        291.10        13.39 o                         
  -8  -3   5         44.48         34.52         6.81 o                         
  -7  -3   5         14.75         17.76         3.47 o                         
  -6  -3   5        176.79        172.26         8.23 o                         
  -5  -3   5        178.99        163.94        10.60 o                         
  -4  -3   5         25.36         38.19         3.16 o                         
  -3  -3   5       1086.88       1063.00        26.39 o                         
  -2  -3   5          6.31          1.26         4.20 o                         
  -1  -3   5        134.02        105.40         6.68 o                         
   0  -3   5        540.55        603.20        18.52 o                         
   1  -3   5         31.52         39.04         3.44 o                         
   2  -3   5        393.71        400.64        11.75 o                         
   3  -3   5          4.50          3.45         4.27 o                         
   4  -3   5         18.02         15.97         2.45 o                         
   5  -3   5         19.98         19.37         5.69 o                         
   6  -3   5        211.15        232.80         9.02 o                         
   7  -3   5        189.20        182.86         9.79 o                         
   8  -3   5          0.26          3.94         3.14 o                         
   9  -3   5         31.76         38.34         4.90 o                         
  10  -3   5         31.92         26.70         8.01 o                         
  11  -3   5          6.73         22.07         9.80 o                         
  12  -3   5          4.10         13.73        10.82 o                         
 -12  -2   5          9.98          5.05         9.80 o                         
 -11  -2   5          0.28         -3.28         6.49 o                         
 -10  -2   5         52.50         45.41         7.62 o                         
  -9  -2   5        110.58        121.34         9.16 o                         
  -8  -2   5        213.66        192.25        14.38 o                         
  -7  -2   5          5.74          1.28         2.94 o                         
  -6  -2   5          0.28          1.30         3.44 o                         
  -5  -2   5         95.37        103.70         7.07 o                         
  -4  -2   5        190.78        199.15         6.94 o                         
  -3  -2   5        795.40        833.91        19.72 o                         
  -2  -2   5         60.80         75.35         8.19 o                         
  -1  -2   5        805.94        748.15        20.19 o                         
   0  -2   5         76.08        102.08         7.67 o                         
   1  -2   5         89.07        113.92         6.25 o                         
   2  -2   5        291.41        356.52        12.77 o                         
   3  -2   5        520.07        453.11        13.21 o                         
   4  -2   5        841.14        775.59        15.82 o                         
   5  -2   5         26.47         38.52         3.30 o                         
   6  -2   5          0.05         -0.98         2.46 o                         
   7  -2   5         41.87         41.48         8.35 o                         
   8  -2   5         60.64         64.19         4.58 o                         
   9  -2   5        262.92        239.23        18.73 o                         
  10  -2   5         94.16         93.95         7.52 o                         
  11  -2   5          0.87         -4.92         4.92 o                         
  12  -2   5          4.04          8.77        12.70 o                         
 -12  -1   5          0.02         13.60        14.46 o                         
 -11  -1   5          2.59         -3.49         9.03 o                         
 -10  -1   5          5.91         12.72         5.38 o                         
  -9  -1   5         20.88         17.41         5.96 o                         
  -8  -1   5         17.85         20.09         4.20 o                         
  -7  -1   5        355.74        335.96        15.40 o                         
  -6  -1   5        197.12        189.82        12.38 o                         
  -5  -1   5       1468.40       1580.17        34.14 o                         
  -4  -1   5         61.05         65.19         5.44 o                         
  -3  -1   5        288.58        296.42         9.13 o                         
  -2  -1   5       5808.33       5991.32        94.95 o                         
  -1  -1   5        522.23        550.10        13.51 o                         
   0  -1   5         62.33         67.17         4.29 o                         
   1  -1   5        225.98        294.18        10.15 o                         
   2  -1   5        263.15        295.00         6.87 o                         
   3  -1   5         96.60        107.77         3.72 o                         
   4  -1   5       1708.10       1735.50        29.13 o                         
   5  -1   5         96.04         95.24         4.13 o                         
   6  -1   5          0.16          0.42         2.41 o                         
   7  -1   5         73.56         84.97         8.77 o                         
   8  -1   5        246.15        216.75         8.52 o                         
   9  -1   5         77.74         93.71         8.26 o                         
  10  -1   5         45.15         62.60         6.73 o                         
  11  -1   5         29.87         16.73         4.48 o                         
  12  -1   5         10.20         19.80         6.81 o                         
  13  -1   5         20.19         15.80         8.09 o                         
 -12   0   5         27.23         24.05        11.76 o                         
 -11   0   5         12.82         30.60        12.43 o                         
 -10   0   5         61.86         56.85         9.86 o                         
  -9   0   5          2.40         12.12         5.76 o                         
  -8   0   5          7.65         11.99         4.10 o                         
  -7   0   5         86.31         91.26         7.30 o                         
  -6   0   5         98.85        101.21         7.42 o                         
  -5   0   5         26.80         27.32         4.10 o                         
  -4   0   5       3481.28       3633.84        66.18 o                         
  -3   0   5          8.32          4.04         3.03 o                         
  -2   0   5        712.54        590.71        14.13 o                         
  -1   0   5       5492.50       5956.42        97.77 o                         
   0   0   5        856.51        880.06        25.91 o                         
   1   0   5          1.92          1.99         1.39 o                         
   2   0   5        306.08        272.90         6.99 o                         
   3   0   5        121.70         81.34         6.61 o                         
   4   0   5        291.02        248.12         7.53 o                         
   5   0   5        171.52        182.55         7.02 o                         
   6   0   5        104.58        109.38         7.04 o                         
   7   0   5         64.95         69.04         5.56 o                         
   8   0   5         39.69         38.66         3.91 o                         
   9   0   5         33.39         31.28         3.60 o                         
  10   0   5         21.24         29.16         4.35 o                         
  11   0   5         30.95         30.89         9.19 o                         
  12   0   5          0.37         -4.25         4.27 o                         
  13   0   5         27.90         16.61        12.19 o                         
 -11   1   5         13.47         10.81        10.17 o                         
 -10   1   5          0.96          0.03         5.78 o                         
  -9   1   5         38.85         36.48         6.80 o                         
  -8   1   5        317.35        322.39        21.88 o                         
  -7   1   5         81.21         93.79         6.42 o                         
  -6   1   5        516.37        524.01        18.37 o                         
  -5   1   5        120.86        142.51         7.43 o                         
  -4   1   5         33.77         37.75         4.60 o                         
  -3   1   5       5486.42       5497.83        93.46 o                         
  -2   1   5       4080.47       4129.38        71.61 o                         
  -1   1   5       2963.32       3041.82        50.46 o                         
   0   1   5        869.30        809.59        18.29 o                         
   1   1   5       1241.44       1235.37        20.22 o                         
   2   1   5        553.06        524.65         9.95 o                         
   3   1   5       1203.67       1164.11        18.18 o                         
   4   1   5        293.74        316.94         7.52 o                         
   5   1   5        700.26        674.58        13.16 o                         
   6   1   5       1395.47       1452.45        31.13 o                         
   7   1   5          6.82          4.05         2.49 o                         
   8   1   5         27.25         29.05         2.58 o                         
   9   1   5         63.32         63.63         3.42 o                         
  10   1   5         51.33         46.03         4.04 o                         
  11   1   5         19.20         15.63         2.51 o                         
  12   1   5         37.75         24.95        11.97 o                         
  13   1   5         14.82          9.32        11.86 o                         
 -11   2   5         48.98         31.05        20.23 o                         
 -10   2   5          3.68          4.00        12.92 o                         
  -9   2   5         19.50         26.58         7.49 o                         
  -8   2   5         48.72         70.68        10.55 o                         
  -7   2   5         55.15         49.34         6.42 o                         
  -6   2   5        124.79        152.70        11.43 o                         
  -5   2   5        284.65        298.35        17.46 o                         
  -4   2   5       2584.26       2637.35        50.92 o                         
  -3   2   5       1055.58       1103.29        23.79 o                         
  -2   2   5         59.85         46.27         6.48 o                         
  -1   2   5        187.85        176.40        11.15 o                         
   0   2   5        150.84        136.64         6.25 o                         
   1   2   5        210.29        213.47         6.13 o                         
   2   2   5         37.87         19.54         1.84 o                         
   3   2   5       1897.58       1902.07        30.47 o                         
   4   2   5       4755.17       4800.96        67.08 o                         
   5   2   5        780.49        775.27        15.43 o                         
   6   2   5        200.67        227.48         8.16 o                         
   7   2   5        583.66        661.46        17.16 o                         
   8   2   5        191.32        225.01        12.26 o                         
   9   2   5          7.84          3.62         6.93 o                         
  10   2   5          1.79          6.04         6.02 o                         
  11   2   5          9.39          5.93         8.57 o                         
  12   2   5        102.91         99.57        15.62 o                         
  13   2   5         19.52         27.24        12.43 o                         
  14   2   5          3.36         12.15        12.40 o                         
 -11   3   5        116.51        144.12        21.55 o                         
 -10   3   5          4.64         14.35         9.44 o                         
  -9   3   5         17.38         13.57         6.56 o                         
  -8   3   5         88.32         98.17        11.28 o                         
  -7   3   5         17.12         14.74         5.04 o                         
  -6   3   5         26.54         16.84         7.22 o                         
  -5   3   5        254.42        253.42        11.37 o                         
  -4   3   5        929.39        996.26        24.37 o                         
  -3   3   5        348.71        343.96        13.25 o                         
  -2   3   5         40.36         29.54         6.24 o                         
  -1   3   5          1.50          7.10         3.64 o                         
   0   3   5          3.39         12.93         6.59 o                         
   1   3   5        427.90        501.68        12.79 o                         
   2   3   5        190.85        162.49         7.72 o                         
   3   3   5       2630.82       2550.37        38.73 o                         
   4   3   5        643.63        739.35        13.85 o                         
   5   3   5          8.91         15.40         2.93 o                         
   6   3   5         88.25         92.03         6.36 o                         
   7   3   5        255.45        257.56        12.82 o                         
   8   3   5          1.29         -0.03         4.51 o                         
   9   3   5         70.96         80.48        10.87 o                         
  10   3   5         56.91         53.18         8.14 o                         
  11   3   5          0.39          7.53         7.84 o                         
  12   3   5          0.44         -0.56        11.40 o                         
  13   3   5         16.18         20.50        11.41 o                         
  14   3   5         95.69        110.17        20.19 o                         
 -10   4   5         74.45         67.00        15.28 o                         
  -9   4   5          0.82          8.57         7.71 o                         
  -8   4   5        227.68        241.23        21.05 o                         
  -7   4   5         25.07         18.80         6.92 o                         
  -6   4   5          6.39          9.86         5.02 o                         
  -5   4   5        249.68        303.78        13.52 o                         
  -4   4   5        191.84        193.12        11.97 o                         
  -3   4   5          7.37         16.82         4.21 o                         
  -2   4   5        255.86        214.51        13.39 o                         
  -1   4   5        131.78        180.69        11.50 o                         
   0   4   5        882.55        839.71        19.54 o                         
   1   4   5        259.14        197.16        13.11 o                         
   2   4   5       1414.01       1556.52        27.59 o                         
   3   4   5        447.75        426.25        13.33 o                         
   4   4   5        248.10        181.55         6.69 o                         
   5   4   5       1628.71       1626.83        28.51 o                         
   6   4   5        351.15        334.78        13.76 o                         
   7   4   5         67.90         95.12         8.01 o                         
   8   4   5        134.22        129.12        13.99 o                         
   9   4   5        222.95        213.22        14.44 o                         
  10   4   5          7.02         -4.54         5.55 o                         
  11   4   5        278.79        310.82        23.11 o                         
  12   4   5         15.73         27.15         8.99 o                         
  13   4   5         54.37         64.27        19.26 o                         
  14   4   5          5.01          9.41        16.34 o                         
 -10   5   5          7.34          7.97         9.69 o                         
  -9   5   5          5.50          6.21        10.78 o                         
  -8   5   5         24.17         18.30         8.48 o                         
  -7   5   5         25.63         14.63         6.98 o                         
  -6   5   5         29.53         37.39         9.15 o                         
  -5   5   5         16.52         11.26         5.78 o                         
  -4   5   5         21.77          6.04         4.46 o                         
  -3   5   5        443.64        460.41        15.82 o                         
  -2   5   5        363.73        291.76        13.54 o                         
  -1   5   5        130.23        162.29         9.12 o                         
   0   5   5        334.04        348.24        11.39 o                         
   1   5   5        679.68        836.30        28.96 o                         
   2   5   5         84.92         79.70         4.74 o                         
   3   5   5        554.21        596.93        15.29 o                         
   4   5   5       2831.76       3157.44        50.74 o                         
   5   5   5        601.14        664.02        13.02 o                         
   6   5   5        315.93        353.80        10.05 o                         
   7   5   5        163.61        149.36        11.37 o                         
   8   5   5         97.03         93.70         9.35 o                         
   9   5   5        191.62        223.62        21.41 o                         
  10   5   5         18.26         11.37         7.49 o                         
  11   5   5          2.37         10.34         7.87 o                         
  12   5   5         70.99         85.93        13.32 o                         
  13   5   5          8.52          3.91         9.70 o                         
  14   5   5          0.11          8.59        16.00 o                         
  -9   6   5          1.32         10.55        13.80 o                         
  -8   6   5          0.00          1.82         7.84 o                         
  -7   6   5          1.67          1.36         8.28 o                         
  -6   6   5         97.79        116.56        16.84 o                         
  -5   6   5         79.86         69.59         8.27 o                         
  -4   6   5          0.13          5.90         6.03 o                         
  -3   6   5         98.84        108.52         7.80 o                         
  -2   6   5          0.05          2.62         4.49 o                         
  -1   6   5          1.03         -1.34         5.19 o                         
   0   6   5        357.57        341.92        11.23 o                         
   1   6   5        455.14        598.58        17.81 o                         
   2   6   5        140.53        150.46         6.45 o                         
   3   6   5        192.44        158.63         7.28 o                         
   4   6   5        495.91        570.37        13.93 o                         
   5   6   5       1002.29       1018.10        22.13 o                         
   6   6   5         16.64         15.16         2.14 o                         
   7   6   5        237.32        242.80         7.51 o                         
   8   6   5        431.34        462.88        25.53 o                         
   9   6   5          2.35          3.03         5.76 o                         
  10   6   5          0.37         -3.32         6.38 o                         
  11   6   5         35.76         55.27        13.81 o                         
  12   6   5          0.09         -2.97         9.83 o                         
  13   6   5         22.57         21.77        13.17 o                         
  14   6   5         13.26         16.72        13.14 o                         
  -9   7   5          0.00         -7.23        13.54 o                         
  -8   7   5         51.71         51.67        11.85 o                         
  -7   7   5         65.38         40.53        17.52 o                         
  -6   7   5          8.74         -8.23         8.23 o                         
  -5   7   5        134.82        111.30        17.38 o                         
  -4   7   5          0.79         -3.21         4.73 o                         
  -3   7   5        108.68        103.34         8.18 o                         
  -2   7   5        105.07         98.03        10.12 o                         
  -1   7   5         19.76         19.39         4.91 o                         
   0   7   5        866.86       1000.15        29.45 o                         
   1   7   5       1587.53       1582.52        33.69 o                         
   2   7   5         18.03         14.39         3.87 o                         
   3   7   5          0.00          0.40         3.10 o                         
   4   7   5        523.55        636.32        13.95 o                         
   5   7   5         72.35         79.87         4.93 o                         
   6   7   5         58.64         59.02         3.76 o                         
   7   7   5        430.63        348.62        13.74 o                         
   8   7   5        363.14        389.19        27.20 o                         
   9   7   5          3.86          4.79         5.49 o                         
  10   7   5          0.27         -4.52         6.31 o                         
  11   7   5          2.79         -0.08         8.50 o                         
  12   7   5         10.48          8.98         8.99 o                         
  13   7   5         31.59         17.10        12.60 o                         
  14   7   5          0.63          1.71        11.84 o                         
  -8   8   5          0.11          6.36        10.44 o                         
  -7   8   5          0.81          0.87         9.37 o                         
  -6   8   5          0.22         -1.31        10.26 o                         
  -5   8   5         30.26         29.48        10.32 o                         
  -4   8   5        132.12        135.77        21.33 o                         
  -3   8   5         76.23         66.30         7.36 o                         
  -2   8   5         56.82         53.28         8.49 o                         
  -1   8   5          5.22          9.53         5.37 o                         
   0   8   5        601.09        673.19        20.37 o                         
   1   8   5         47.28         53.87         7.05 o                         
   2   8   5        259.98        234.91        10.19 o                         
   3   8   5         90.88         97.48        12.62 o                         
   4   8   5        394.62        425.26        12.43 o                         
   5   8   5        290.50        317.80         9.96 o                         
   6   8   5         41.59         42.38         4.22 o                         
   7   8   5       1745.16       1844.46        38.33 o                         
   8   8   5       1662.44       1792.63        38.32 o                         
   9   8   5          0.26          6.56         8.25 o                         
  10   8   5         15.61         15.29         9.13 o                         
  11   8   5          3.80          5.12         8.92 o                         
  12   8   5          0.06         -8.43        11.54 o                         
  13   8   5          3.64          4.28        14.54 o                         
  14   8   5         24.93         36.68        13.44 o                         
  -7   9   5         86.27         81.57        17.01 o                         
  -6   9   5          2.33         14.98        13.26 o                         
  -5   9   5         41.65         42.97        10.93 o                         
  -4   9   5        154.93        185.57        19.05 o                         
  -3   9   5         55.72         28.98        10.09 o                         
  -2   9   5         70.16         80.10         9.17 o                         
  -1   9   5         15.33         16.44         5.85 o                         
   0   9   5        658.56        717.43        32.13 o                         
   1   9   5         15.93         11.20         5.04 o                         
   2   9   5         86.28         81.74         7.48 o                         
   3   9   5        578.33        588.81        21.01 o                         
   4   9   5         70.00         61.26         5.57 o                         
   5   9   5          0.08          7.31         3.41 o                         
   6   9   5        218.82        225.32         9.07 o                         
   7   9   5       1663.42       1733.01        37.23 o                         
   8   9   5         14.89          6.72         2.12 o                         
   9   9   5          0.22         -0.07         3.51 o                         
  10   9   5        209.48        235.67        20.23 o                         
  11   9   5          1.04         12.73         9.41 o                         
  12   9   5         65.18         38.08        14.52 o                         
  13   9   5         37.68         31.13        12.26 o                         
  14   9   5         80.73         97.85        32.93 o                         
  -6  10   5        150.47        139.31        19.43 o                         
  -5  10   5         27.66         60.47        28.99 o                         
  -4  10   5          0.32         -5.94         8.56 o                         
  -3  10   5         97.21         84.92        14.25 o                         
  -2  10   5         53.48         31.74         8.69 o                         
  -1  10   5         27.49         25.56        10.57 o                         
   0  10   5         12.89          8.01         8.28 o                         
   1  10   5         40.21         54.43        10.03 o                         
   2  10   5         45.12         61.42         6.81 o                         
   3  10   5        440.53        479.44        16.80 o                         
   4  10   5         40.53         24.54         5.98 o                         
   5  10   5         42.67         40.62         4.98 o                         
   6  10   5          0.51          1.70         3.30 o                         
   7  10   5        972.38       1046.49        30.22 o                         
   8  10   5         30.61         31.19         7.31 o                         
   9  10   5          8.46          4.19         5.03 o                         
  10  10   5        148.21        163.70        11.31 o                         
  11  10   5        105.62         94.28        16.29 o                         
  12  10   5          0.12        -12.75        14.79 o                         
  13  10   5         45.17         48.70        14.01 o                         
  -5  11   5          9.17         -0.77        10.90 o                         
  -4  11   5         14.07         15.09         9.89 o                         
  -3  11   5        151.75        143.30        15.82 o                         
  -2  11   5        119.02        127.92        13.89 o                         
  -1  11   5         35.38         32.77        12.63 o                         
   0  11   5         20.29         31.14         8.45 o                         
   1  11   5          0.05          4.80         6.27 o                         
   2  11   5         64.70         45.01         8.06 o                         
   3  11   5         90.84         85.01         7.63 o                         
   4  11   5         41.41         43.15         5.57 o                         
   5  11   5         99.77         84.15         6.69 o                         
   6  11   5        226.05        237.49        13.36 o                         
   7  11   5         48.39         33.16         5.76 o                         
   8  11   5          0.39         -2.17         3.48 o                         
   9  11   5          0.52          3.22         3.20 o                         
  10  11   5          3.53          5.31         2.83 o                         
  11  11   5          0.21          6.79        12.29 o                         
  12  11   5         13.52          6.47        13.64 o                         
  13  11   5         68.09         57.39        21.43 o                         
  -4  12   5          3.22         11.49        13.48 o                         
  -3  12   5          1.96          5.03         9.89 o                         
  -2  12   5         18.66         27.42        11.28 o                         
  -1  12   5         25.10         24.22         9.01 o                         
   0  12   5        124.47        121.78        24.96 o                         
   1  12   5         31.37         25.81        11.02 o                         
   2  12   5         57.21         58.91         9.15 o                         
   3  12   5         94.74        101.74        10.83 o                         
   4  12   5        127.35        131.75        11.05 o                         
   5  12   5          1.10         -0.43         5.33 o                         
   6  12   5         39.09         33.40         8.89 o                         
   7  12   5          0.44          5.97         5.05 o                         
   8  12   5          2.51         -1.38         5.22 o                         
   9  12   5          5.83          8.42        10.66 o                         
  10  12   5          6.88          9.21         6.09 o                         
  11  12   5         15.11         12.11        14.39 o                         
  12  12   5         26.03         18.35        15.30 o                         
  -3  13   5          0.01          8.43        11.47 o                         
  -2  13   5          0.33        -11.33        11.33 o                         
  -1  13   5         12.16         24.13        11.34 o                         
   0  13   5          1.62         -9.20         9.20 o                         
   1  13   5         16.68          9.49         9.63 o                         
   2  13   5          1.34         10.54         8.86 o                         
   3  13   5         17.30         10.86         7.20 o                         
   4  13   5         24.47         18.40         7.17 o                         
   5  13   5          0.98          0.18         6.06 o                         
   6  13   5        128.76        112.58        10.58 o                         
   7  13   5        211.62        238.53        15.89 o                         
   8  13   5         11.77          7.25         8.11 o                         
   9  13   5         10.01         11.05         7.53 o                         
  10  13   5          2.71         -2.02         5.45 o                         
  11  13   5          0.00          6.37         5.41 o                         
  -1  14   5          3.43          1.49        11.13 o                         
   0  14   5         16.32          7.93        11.30 o                         
   1  14   5         27.88         37.19        11.46 o                         
   2  14   5         37.35         37.98        16.49 o                         
   3  14   5        204.99        233.37        18.15 o                         
   4  14   5          2.24          3.51         8.89 o                         
   5  14   5          7.47          3.85         6.88 o                         
   6  14   5         28.60         33.01        10.40 o                         
   7  14   5         12.95          2.46        17.88 o                         
   8  14   5          5.55          4.67         9.07 o                         
   9  14   5         32.72         21.92        16.47 o                         
  10  14   5         49.61         31.07        11.86 o                         
   1  15   5          0.91         -4.23        10.84 o                         
   2  15   5          0.07         -8.98         9.82 o                         
   3  15   5         77.94        106.69        17.61 o                         
   4  15   5        130.96        152.35        38.57 o                         
   5  15   5         22.73         12.09         9.27 o                         
   6  15   5         44.38         44.46        14.11 o                         
   7  15   5        116.66        118.15        26.82 o                         
   8  15   5         20.65         27.76        10.65 o                         
   9  15   5          0.41         -3.38        13.17 o                         
   5  16   5         28.85         46.73        14.69 o                         
   6  16   5         13.74         21.10        13.55 o                         
  -5 -14   6         18.68         25.23        12.10 o                         
  -4 -14   6         19.82         31.05        10.92 o                         
  -3 -14   6         11.94          8.08         9.93 o                         
  -2 -14   6          0.55          0.68        11.47 o                         
  -1 -14   6         11.89         25.04        16.72 o                         
  -7 -13   6          2.83         -1.27        13.67 o                         
  -6 -13   6          2.08         12.25         9.47 o                         
  -5 -13   6         68.00         56.31        14.38 o                         
  -4 -13   6         54.08         79.53        14.04 o                         
  -3 -13   6         27.60         47.54        12.90 o                         
  -2 -13   6          1.51         10.30        14.85 o                         
  -1 -13   6          2.31         -2.44        10.96 o                         
   0 -13   6          5.89          2.13         8.16 o                         
   1 -13   6          2.46         -4.70        17.88 o                         
   2 -13   6          2.68          7.35        11.38 o                         
  -9 -12   6          2.28          5.37        12.43 o                         
  -8 -12   6          0.01         40.16        56.26 o                         
  -7 -12   6          8.08         32.49        10.57 o                         
  -6 -12   6        101.74        131.68        16.28 o                         
  -5 -12   6          0.63         -5.48        15.07 o                         
  -4 -12   6          9.34         19.34         8.41 o                         
  -3 -12   6         39.73         37.25         9.96 o                         
  -2 -12   6         22.63         26.59         8.21 o                         
  -1 -12   6          0.09          0.65         6.54 o                         
   0 -12   6         20.59         -2.78         7.60 o                         
   1 -12   6        208.57        288.78        24.35 o                         
   2 -12   6          8.11          4.25         6.26 o                         
   3 -12   6          0.00          8.90        18.49 o                         
   4 -12   6         16.28         16.09        14.58 o                         
 -10 -11   6         12.22         -8.37        16.47 o                         
  -9 -11   6          3.67         13.63        18.35 o                         
  -8 -11   6          6.86         14.83         8.84 o                         
  -7 -11   6        128.33        127.35        12.31 o                         
  -6 -11   6         27.07         12.44         7.20 o                         
  -5 -11   6         53.13         59.14         8.59 o                         
  -4 -11   6         48.91         49.33         5.35 o                         
  -3 -11   6         12.63         13.82         6.43 o                         
  -2 -11   6         11.72          0.17         6.46 o                         
  -1 -11   6          2.66         -6.95        19.76 o                         
   0 -11   6          2.66         -1.47         4.95 o                         
   1 -11   6          5.22          8.59         9.37 o                         
   2 -11   6         12.89          8.28         7.88 o                         
   3 -11   6         38.35         37.39         7.76 o                         
   4 -11   6         93.48         59.44        16.00 o                         
   5 -11   6          2.96         16.47        12.64 o                         
 -10 -10   6          0.11        -12.86        12.86 o                         
  -9 -10   6          5.56        -10.30        10.30 o                         
  -8 -10   6         66.30         67.88        10.86 o                         
  -7 -10   6         39.12         35.87         9.33 o                         
  -6 -10   6         14.85         16.67         7.37 o                         
  -5 -10   6          1.24         11.96         5.71 o                         
  -4 -10   6         85.05         74.13         4.89 o                         
  -3 -10   6         66.41         71.73         7.69 o                         
  -2 -10   6         36.93         12.68         7.47 o                         
  -1 -10   6        294.78        338.37        16.91 o                         
   0 -10   6        761.83        753.21        34.32 o                         
   1 -10   6          7.09         18.31         5.88 o                         
   2 -10   6        448.26        446.31        28.25 o                         
   3 -10   6        279.25        245.61        36.16 o                         
   4 -10   6          0.68         -7.27         7.27 o                         
   5 -10   6         11.01         15.94        11.63 o                         
   6 -10   6          5.33         13.64        12.70 o                         
 -11  -9   6         16.54         30.71        23.05 o                         
 -10  -9   6          1.73         -6.06        10.09 o                         
  -9  -9   6         21.74         30.79        13.69 o                         
  -8  -9   6         21.24          8.83         5.77 o                         
  -7  -9   6         15.37         15.87         6.57 o                         
  -6  -9   6         53.68         57.62         8.85 o                         
  -5  -9   6         21.54         22.25         6.27 o                         
  -4  -9   6         12.19          8.79         5.10 o                         
  -3  -9   6         88.64         69.23         5.18 o                         
  -2  -9   6         12.34          8.26         6.17 o                         
  -1  -9   6         46.23         44.20         6.33 o                         
   0  -9   6         30.01         21.36         4.11 o                         
   1  -9   6         27.41         15.99         4.49 o                         
   2  -9   6         10.99         14.44         4.51 o                         
   3  -9   6        317.93        303.61        14.99 o                         
   4  -9   6        265.43        246.44        13.73 o                         
   5  -9   6         12.84         11.05         8.93 o                         
   6  -9   6         14.55          1.88         9.09 o                         
   7  -9   6          0.83          2.82        11.31 o                         
   8  -9   6          4.54        -13.74        13.74 o                         
 -11  -8   6        209.70        207.98        55.04 o                         
 -10  -8   6         42.27         62.80        15.52 o                         
  -9  -8   6          9.84         18.63         7.14 o                         
  -8  -8   6         10.47         15.69         6.90 o                         
  -7  -8   6         70.36         58.19        11.09 o                         
  -6  -8   6          9.99         10.58         6.00 o                         
  -5  -8   6          0.15          4.06         4.62 o                         
  -4  -8   6         99.89        100.13         8.19 o                         
  -3  -8   6         86.61         87.30         8.21 o                         
  -2  -8   6        253.52        251.34        14.87 o                         
  -1  -8   6        210.43        192.45        18.44 o                         
   0  -8   6         25.66         26.40         3.85 o                         
   1  -8   6         49.05         46.37         7.05 o                         
   2  -8   6        921.31        912.52        26.38 o                         
   3  -8   6        167.19        175.22        11.67 o                         
   4  -8   6          7.10          9.11         6.62 o                         
   5  -8   6         30.58         22.05         6.45 o                         
   6  -8   6         33.87         24.03        11.15 o                         
   7  -8   6          0.03         -4.68         8.11 o                         
   8  -8   6          5.69         10.58         9.04 o                         
 -11  -7   6         45.83         41.40        24.46 o                         
 -10  -7   6         47.56         63.90        10.40 o                         
  -9  -7   6         22.29         15.60        10.73 o                         
  -8  -7   6         82.05        129.12        20.10 o                         
  -7  -7   6          2.86         -1.23         5.30 o                         
  -6  -7   6         11.52         14.13         5.93 o                         
  -5  -7   6        117.22        127.69         9.35 o                         
  -4  -7   6        522.67        550.66        20.62 o                         
  -3  -7   6         11.41         13.99         4.10 o                         
  -2  -7   6        145.23        136.10        11.13 o                         
  -1  -7   6        271.57        273.15        10.06 o                         
   0  -7   6        358.89        343.18        12.11 o                         
   1  -7   6        153.25        149.01         9.47 o                         
   2  -7   6          1.47          2.87         2.96 o                         
   3  -7   6        161.33        197.29        14.17 o                         
   4  -7   6          3.23          5.91         4.35 o                         
   5  -7   6         73.82         74.56         7.83 o                         
   6  -7   6         62.32         58.94         7.37 o                         
   7  -7   6         32.45         41.11         8.20 o                         
   8  -7   6          1.35         -0.88         8.84 o                         
   9  -7   6        216.39        254.64        28.52 o                         
 -12  -6   6        121.33        138.19        45.16 o                         
 -11  -6   6        262.43        257.80        45.16 o                         
 -10  -6   6         60.65         45.85        11.92 o                         
  -9  -6   6         79.38         88.57         8.79 o                         
  -8  -6   6        249.48        263.33        13.16 o                         
  -7  -6   6        470.75        490.73        24.88 o                         
  -6  -6   6         35.51         33.99         9.33 o                         
  -5  -6   6        223.09        220.11        13.17 o                         
  -4  -6   6        288.90        280.35        12.29 o                         
  -3  -6   6        394.75        408.81        15.15 o                         
  -2  -6   6        227.76        211.91         9.16 o                         
  -1  -6   6        334.06        325.09        20.09 o                         
   0  -6   6        322.03        350.74        12.48 o                         
   1  -6   6        290.84        278.22        17.67 o                         
   2  -6   6        476.33        478.79        15.41 o                         
   3  -6   6         47.08         44.08         7.73 o                         
   4  -6   6        867.51        882.04        25.26 o                         
   5  -6   6          5.08          9.17         3.65 o                         
   6  -6   6          7.48         11.72         3.92 o                         
   7  -6   6          5.15          3.15         5.02 o                         
   8  -6   6          8.73          9.36         7.44 o                         
   9  -6   6          3.41         -8.70        10.10 o                         
  10  -6   6         26.08         10.18        16.00 o                         
 -12  -5   6        190.17        172.09        36.22 o                         
 -11  -5   6        463.59        513.24        61.63 o                         
 -10  -5   6          2.66          3.82         7.20 o                         
  -9  -5   6         39.22         34.97         6.99 o                         
  -8  -5   6        146.27        164.91         9.78 o                         
  -7  -5   6         22.77         23.24         4.60 o                         
  -6  -5   6         38.21         27.27         4.14 o                         
  -5  -5   6         49.36         58.24         5.75 o                         
  -4  -5   6         90.61         98.35        10.21 o                         
  -3  -5   6         15.86         14.88         3.83 o                         
  -2  -5   6        169.92        157.23         8.12 o                         
  -1  -5   6        209.31        185.24         9.30 o                         
   0  -5   6         22.62         32.36         2.86 o                         
   1  -5   6         49.73         72.44         6.66 o                         
   2  -5   6        154.84        159.38         6.51 o                         
   3  -5   6        278.60        308.53        17.02 o                         
   4  -5   6          0.00          1.55         4.22 o                         
   5  -5   6         79.21         68.10         4.75 o                         
   6  -5   6          1.50          3.69         2.87 o                         
   7  -5   6          3.89          0.51         4.90 o                         
   8  -5   6         90.52         98.82        10.54 o                         
   9  -5   6          3.74          2.54         6.89 o                         
  10  -5   6          3.17          7.05        19.29 o                         
  11  -5   6         94.72        114.95        30.11 o                         
 -12  -4   6          8.36         13.20        11.76 o                         
 -11  -4   6         15.64         10.52        10.84 o                         
 -10  -4   6          3.45         10.96         6.43 o                         
  -9  -4   6        113.01        107.97        10.70 o                         
  -8  -4   6        225.94        204.59        11.00 o                         
  -7  -4   6         49.01         47.83         5.10 o                         
  -6  -4   6        194.93        185.00         9.73 o                         
  -5  -4   6        568.81        619.90        19.88 o                         
  -4  -4   6        205.52        205.25        12.31 o                         
  -3  -4   6        286.91        274.13        15.28 o                         
  -2  -4   6         48.14         48.18         4.76 o                         
  -1  -4   6         59.29         59.83         6.93 o                         
   0  -4   6        194.91        236.87         9.40 o                         
   1  -4   6       1097.49       1086.38        25.37 o                         
   2  -4   6        261.31        276.74        11.75 o                         
   3  -4   6        337.51        333.96        11.87 o                         
   4  -4   6        216.09        184.18         9.13 o                         
   5  -4   6         75.46         65.07         4.72 o                         
   6  -4   6        468.74        483.30        14.11 o                         
   7  -4   6         13.46          7.53         3.57 o                         
   8  -4   6        130.01        123.42        11.02 o                         
   9  -4   6          9.11         12.32         5.57 o                         
  10  -4   6         33.75         52.39        19.29 o                         
  11  -4   6          3.66          2.08         8.83 o                         
 -12  -3   6         45.95         21.62        14.79 o                         
 -11  -3   6          1.59          0.30        11.63 o                         
 -10  -3   6        135.19        129.84        23.33 o                         
  -9  -3   6        231.07        234.69        20.69 o                         
  -8  -3   6         16.91         21.93         4.69 o                         
  -7  -3   6         87.47        100.98         6.53 o                         
  -6  -3   6        133.75        146.61         7.19 o                         
  -5  -3   6        287.36        294.56        11.46 o                         
  -4  -3   6         47.01         41.44         3.23 o                         
  -3  -3   6          0.31         -0.91         3.20 o                         
  -2  -3   6        261.88        226.57        10.77 o                         
  -1  -3   6        298.12        277.21        12.20 o                         
   0  -3   6        116.40        141.79         8.60 o                         
   1  -3   6        321.13        360.24        11.50 o                         
   2  -3   6          0.00          3.37         4.30 o                         
   3  -3   6          3.68          0.89         3.49 o                         
   4  -3   6          8.75          8.65         3.60 o                         
   5  -3   6        227.80        219.55        13.02 o                         
   6  -3   6        109.25        110.66        13.04 o                         
   7  -3   6       1030.62       1081.58        25.64 o                         
   8  -3   6        781.07        778.43        26.01 o                         
   9  -3   6         84.47         80.85         6.51 o                         
  10  -3   6          0.44          5.21         5.56 o                         
  11  -3   6          0.05         -7.17         7.17 o                         
  12  -3   6         13.67         -7.56        19.76 o                         
 -12  -2   6          1.44         10.95         9.80 o                         
 -11  -2   6          6.04          3.79         9.41 o                         
 -10  -2   6          0.00          1.66         6.05 o                         
  -9  -2   6        111.14        112.41         9.55 o                         
  -8  -2   6         36.93         41.94         5.80 o                         
  -7  -2   6        125.25         98.79         8.89 o                         
  -6  -2   6         33.02         30.63         4.97 o                         
  -5  -2   6          1.02          5.32         2.51 o                         
  -4  -2   6         31.65         36.57         4.01 o                         
  -3  -2   6        603.19        664.45        18.91 o                         
  -2  -2   6        490.89        508.51        20.94 o                         
  -1  -2   6        295.07        348.09        19.28 o                         
   0  -2   6       1867.23       1771.38        34.64 o                         
   1  -2   6        183.32        211.37         7.17 o                         
   2  -2   6        102.36        110.62         6.04 o                         
   3  -2   6        109.29         91.15         7.89 o                         
   4  -2   6         71.95         75.57         4.92 o                         
   5  -2   6        168.45        159.65         6.47 o                         
   6  -2   6        127.57        122.09         4.82 o                         
   7  -2   6        238.24        250.33         8.79 o                         
   8  -2   6        544.76        538.60        15.68 o                         
   9  -2   6         18.74          8.10         3.60 o                         
  10  -2   6         52.70         67.64         6.10 o                         
  11  -2   6          3.25         -1.36         5.45 o                         
  12  -2   6         10.48         23.90         9.39 o                         
 -12  -1   6          0.77          7.53        13.17 o                         
 -11  -1   6          3.41         12.82        10.40 o                         
 -10  -1   6         11.16         13.78         6.62 o                         
  -9  -1   6          0.09         -5.56         5.56 o                         
  -8  -1   6          2.70          0.08         4.72 o                         
  -7  -1   6        172.25        159.80        10.89 o                         
  -6  -1   6         20.50         25.23         4.43 o                         
  -5  -1   6        561.40        547.75        16.66 o                         
  -4  -1   6        119.04        125.45         7.26 o                         
  -3  -1   6        148.94        130.44         6.98 o                         
  -2  -1   6        485.44        551.95        12.36 o                         
  -1  -1   6        548.12        513.34        12.95 o                         
   0  -1   6        507.84        571.33        21.15 o                         
   1  -1   6       3176.39       3283.81        66.57 o                         
   2  -1   6        444.52        436.83        10.32 o                         
   3  -1   6        143.88        166.17         8.73 o                         
   4  -1   6         39.17         42.37         4.28 o                         
   5  -1   6          0.37          3.08         2.08 o                         
   6  -1   6         12.14         11.19         2.62 o                         
   7  -1   6       1817.65       1908.09        39.82 o                         
   8  -1   6        172.34        144.27         6.81 o                         
   9  -1   6          5.42          9.42         2.69 o                         
  10  -1   6          4.73          6.43         2.92 o                         
  11  -1   6          0.13         -3.05         5.95 o                         
  12  -1   6         15.46         11.97         6.63 o                         
  13  -1   6         14.02          2.51         8.47 o                         
 -11   0   6          9.76         21.70        16.00 o                         
 -10   0   6          0.00         -0.13         6.87 o                         
  -9   0   6          3.55         10.58         5.75 o                         
  -8   0   6          1.90          3.92         4.21 o                         
  -7   0   6         82.57         73.75         6.13 o                         
  -6   0   6          2.08          2.72         3.59 o                         
  -5   0   6         81.46        114.07        14.45 o                         
  -4   0   6       1028.39       1042.98        28.45 o                         
  -3   0   6         33.97         33.34         5.04 o                         
  -2   0   6       1371.45       1502.91        31.11 o                         
  -1   0   6        780.01        747.05        19.13 o                         
   0   0   6        741.30        751.56        24.67 o                         
   1   0   6       3820.65       3983.52        59.39 o                         
   2   0   6       4084.41       4093.22        58.79 o                         
   3   0   6         27.58         33.00         2.45 o                         
   4   0   6          0.01         -0.05         1.78 o                         
   5   0   6        151.14        149.92         5.98 o                         
   6   0   6          4.10          4.17         2.45 o                         
   7   0   6         47.82         52.25         3.28 o                         
   8   0   6         84.43         78.01         5.43 o                         
   9   0   6         23.35         27.19         3.32 o                         
  10   0   6          1.67          0.58         2.86 o                         
  11   0   6          0.04          3.14         5.48 o                         
  12   0   6          2.56         -0.71         4.93 o                         
  13   0   6          0.87          8.52        12.86 o                         
 -11   1   6         12.37         -0.94        16.94 o                         
 -10   1   6          3.80          0.51         9.59 o                         
  -9   1   6          5.82          5.84         7.17 o                         
  -8   1   6         14.81         17.10         9.61 o                         
  -7   1   6          2.58          6.18         4.82 o                         
  -6   1   6        107.56        118.87        14.77 o                         
  -5   1   6         81.95         87.47         7.15 o                         
  -4   1   6        166.31        160.01        11.65 o                         
  -3   1   6        719.12        702.91        18.98 o                         
  -2   1   6        196.81        269.77        15.95 o                         
  -1   1   6       1253.24       1121.19        26.90 o                         
   0   1   6        583.08        559.41        11.11 o                         
   1   1   6       1745.18       1856.74        34.55 o                         
   2   1   6       2124.74       2173.98        32.74 o                         
   3   1   6        202.60        157.02         4.48 o                         
   4   1   6        156.26        205.53         5.26 o                         
   5   1   6        117.57        119.07         4.20 o                         
   6   1   6        447.52        498.17        13.42 o                         
   7   1   6         86.95         77.11         8.14 o                         
   8   1   6         59.97         66.94         4.21 o                         
   9   1   6         19.63         28.90         4.81 o                         
  10   1   6          2.01          0.98         1.68 o                         
  11   1   6          0.43         -0.49         2.02 o                         
  12   1   6          2.04          5.31        12.70 o                         
  13   1   6         23.37         23.52        14.64 o                         
 -11   2   6          1.17          5.97        12.68 o                         
 -10   2   6         21.56         45.39        21.02 o                         
  -9   2   6         19.79         23.71         6.94 o                         
  -8   2   6         49.64         27.98         8.07 o                         
  -7   2   6          0.08          4.62         4.80 o                         
  -6   2   6        310.85        310.19        13.70 o                         
  -5   2   6        234.23        247.13        10.72 o                         
  -4   2   6       1508.34       1549.63        43.76 o                         
  -3   2   6        267.42        327.69        16.41 o                         
  -2   2   6         17.28         32.08         4.98 o                         
  -1   2   6        204.26        176.24        11.53 o                         
   0   2   6        308.90        310.41        13.06 o                         
   1   2   6        819.27        858.80        16.75 o                         
   2   2   6         33.16         47.25         5.69 o                         
   3   2   6       2283.04       2301.21        35.15 o                         
   4   2   6        812.44        816.81        16.03 o                         
   5   2   6         15.74         19.23         3.12 o                         
   6   2   6        111.94        145.90         5.63 o                         
   7   2   6        129.51        123.81         4.71 o                         
   8   2   6        181.77        196.27         6.77 o                         
   9   2   6         88.17         80.74         7.98 o                         
  10   2   6         19.36         12.46         6.32 o                         
  11   2   6          0.20          7.85         9.01 o                         
  12   2   6         11.29         -4.59        10.58 o                         
  13   2   6         21.61          8.46        12.45 o                         
 -10   3   6         37.50         45.17        14.10 o                         
  -9   3   6         18.52         22.74         9.06 o                         
  -8   3   6         61.74         60.47         9.49 o                         
  -7   3   6         60.33         51.48         7.21 o                         
  -6   3   6        301.57        328.93        15.99 o                         
  -5   3   6         26.45         37.70         4.98 o                         
  -4   3   6        651.62        663.51        20.28 o                         
  -3   3   6        523.04        502.58        16.97 o                         
  -2   3   6          0.11         -3.18         3.18 o                         
  -1   3   6        438.33        377.31        17.46 o                         
   0   3   6        427.48        362.77        11.17 o                         
   1   3   6        374.98        417.14        11.73 o                         
   2   3   6        869.00        948.54        18.58 o                         
   3   3   6       1856.38       1867.55        30.09 o                         
   4   3   6        188.81        216.21         5.73 o                         
   5   3   6         17.02         14.91         2.46 o                         
   6   3   6         19.84         22.28         1.91 o                         
   7   3   6         64.28         50.41         3.92 o                         
   8   3   6        196.62        213.51        12.61 o                         
   9   3   6          6.01         10.90         4.95 o                         
  10   3   6        121.66        153.40        18.63 o                         
  11   3   6          3.23         -4.91         5.97 o                         
  12   3   6         10.98         12.17         7.85 o                         
  13   3   6         64.32         54.31        16.47 o                         
  14   3   6          1.15         10.90        12.68 o                         
 -10   4   6          2.20         -9.13         9.13 o                         
  -9   4   6        172.41        175.60        16.33 o                         
  -8   4   6        290.80        343.83        23.36 o                         
  -7   4   6        179.84        198.27        18.20 o                         
  -6   4   6         89.18        122.32        12.06 o                         
  -5   4   6        519.56        556.94        26.37 o                         
  -4   4   6          9.54          8.19         3.69 o                         
  -3   4   6        222.07        282.78        17.32 o                         
  -2   4   6        192.06        224.24         9.29 o                         
  -1   4   6        562.77        619.47        17.37 o                         
   0   4   6        760.10        816.39        25.62 o                         
   1   4   6        221.15        173.09         9.33 o                         
   2   4   6          0.50          7.15         2.56 o                         
   3   4   6       3801.99       4055.54        63.66 o                         
   4   4   6        608.90        638.20        12.53 o                         
   5   4   6        383.70        372.25         9.79 o                         
   6   4   6         31.96         31.17         2.59 o                         
   7   4   6         61.01         54.39         6.23 o                         
   8   4   6        690.40        717.56        26.42 o                         
   9   4   6          0.46         -1.95         5.88 o                         
  10   4   6         22.46          4.03         7.23 o                         
  11   4   6        632.85        638.52        50.20 o                         
  12   4   6         60.16         45.96        12.13 o                         
  13   4   6          6.69         27.59        11.70 o                         
  14   4   6        112.55        134.28        23.15 o                         
  -9   5   6          0.67         12.71        15.41 o                         
  -8   5   6         28.51         28.52         8.67 o                         
  -7   5   6         17.72         13.13         6.96 o                         
  -6   5   6          6.33         -3.59         5.96 o                         
  -5   5   6         73.63         78.82         7.24 o                         
  -4   5   6         96.43         92.81         8.81 o                         
  -3   5   6         10.28          9.22         4.61 o                         
  -2   5   6          3.41          4.52         4.91 o                         
  -1   5   6        685.37        699.90        19.64 o                         
   0   5   6         74.41         76.04         6.80 o                         
   1   5   6        159.91        129.47         6.29 o                         
   2   5   6        109.84        118.74         5.30 o                         
   3   5   6         25.39         29.61         4.75 o                         
   4   5   6         71.37         97.42         5.23 o                         
   5   5   6         23.41         25.97         2.31 o                         
   6   5   6         82.37         78.12         7.13 o                         
   7   5   6        116.55        131.30         4.80 o                         
   8   5   6         15.84         28.76         6.68 o                         
   9   5   6         21.24          6.41         5.57 o                         
  10   5   6        247.41        264.77        18.09 o                         
  11   5   6          8.15          8.94         7.75 o                         
  12   5   6         11.39          3.64        10.60 o                         
  13   5   6         32.79         44.64        13.69 o                         
  14   5   6          0.06         -3.56        20.70 o                         
  -9   6   6         32.76         31.20        22.43 o                         
  -8   6   6         45.42         43.24        15.74 o                         
  -7   6   6         26.33         20.50        10.46 o                         
  -6   6   6         17.57         -1.58         8.75 o                         
  -5   6   6         72.53         63.54         9.60 o                         
  -4   6   6         69.07         93.35         9.33 o                         
  -3   6   6        115.92        110.94         7.69 o                         
  -2   6   6          0.86          2.11         4.73 o                         
  -1   6   6         29.59         29.68         4.90 o                         
   0   6   6        164.83        158.85         8.20 o                         
   1   6   6        506.79        453.14        17.39 o                         
   2   6   6        105.96        106.34         7.16 o                         
   3   6   6         41.53         55.54         4.08 o                         
   4   6   6          0.04          4.47         3.31 o                         
   5   6   6          8.05         14.57         3.87 o                         
   6   6   6          0.41          5.40         3.02 o                         
   7   6   6        161.19        160.49         7.16 o                         
   8   6   6        405.99        459.18        25.20 o                         
   9   6   6          3.24          1.05         5.62 o                         
  10   6   6        264.49        289.37        20.64 o                         
  11   6   6        307.90        346.36        25.30 o                         
  12   6   6          0.76         -8.92         9.10 o                         
  13   6   6          0.21          4.80        12.31 o                         
  14   6   6         52.92         45.55        14.66 o                         
  -8   7   6         15.47         -0.44        11.65 o                         
  -7   7   6          2.47          5.75        11.56 o                         
  -6   7   6          4.86         10.08        13.31 o                         
  -5   7   6          1.81          1.44         7.45 o                         
  -4   7   6          1.22         -3.95         4.96 o                         
  -3   7   6          2.33          3.88         5.30 o                         
  -2   7   6          2.23          1.67         4.41 o                         
  -1   7   6          5.12          1.49         3.96 o                         
   0   7   6         79.04         82.74         6.38 o                         
   1   7   6        315.74        352.92        13.33 o                         
   2   7   6        468.49        411.30        30.12 o                         
   3   7   6         61.64         90.42         4.88 o                         
   4   7   6        132.87        147.23         7.00 o                         
   5   7   6         11.73         11.34         2.91 o                         
   6   7   6        149.49        127.75         7.31 o                         
   7   7   6        124.45        132.48         9.93 o                         
   8   7   6         89.64         83.30         7.21 o                         
   9   7   6         68.05         65.44         8.93 o                         
  10   7   6          0.51         11.15         7.43 o                         
  11   7   6         80.00         95.68        16.79 o                         
  12   7   6          2.86         27.16        10.44 o                         
  13   7   6         58.48         96.72        16.01 o                         
  14   7   6          7.90         20.22        16.32 o                         
  -8   8   6          1.11          1.80        12.22 o                         
  -7   8   6          3.77         -7.68         9.34 o                         
  -6   8   6          0.23          7.96        21.17 o                         
  -5   8   6         21.19         22.97        15.13 o                         
  -4   8   6         70.51         83.04        14.80 o                         
  -3   8   6          1.17         -4.76         5.56 o                         
  -2   8   6         54.81         50.83         6.75 o                         
  -1   8   6          0.50          4.57         5.15 o                         
   0   8   6          2.51         -5.03         5.03 o                         
   1   8   6          0.55          1.22         3.96 o                         
   2   8   6         57.04         60.74         5.38 o                         
   3   8   6          7.39          8.17         3.50 o                         
   4   8   6        126.30        117.23         6.37 o                         
   5   8   6         12.66         11.55         3.50 o                         
   6   8   6          6.75          7.86         3.00 o                         
   7   8   6         84.61         96.67         4.98 o                         
   8   8   6         59.50         57.16         6.33 o                         
   9   8   6         18.78          8.12        14.11 o                         
  10   8   6          0.00         -5.05         7.02 o                         
  11   8   6          2.31         -5.07         9.22 o                         
  12   8   6          3.06         -4.56        10.07 o                         
  13   8   6         18.99         20.00        11.55 o                         
  14   8   6          4.62         -1.36        14.09 o                         
  -7   9   6          6.08         -1.30        10.14 o                         
  -6   9   6          0.36          3.95        11.92 o                         
  -5   9   6         39.67         53.84        13.63 o                         
  -4   9   6        239.71        242.95        32.55 o                         
  -3   9   6         40.37         37.81        20.14 o                         
  -2   9   6          0.12          1.79         7.71 o                         
  -1   9   6        387.00        402.50        21.35 o                         
   0   9   6        111.65        155.01        18.37 o                         
   1   9   6        159.95        141.38         9.03 o                         
   2   9   6        239.44        245.88        15.99 o                         
   3   9   6         81.87         54.01         5.47 o                         
   4   9   6         79.25         68.99         5.30 o                         
   5   9   6        562.02        574.48        18.08 o                         
   6   9   6         17.46         22.08         5.24 o                         
   7   9   6         42.54         36.95         4.84 o                         
   8   9   6        177.03        178.09        12.54 o                         
   9   9   6        107.50        102.20         7.43 o                         
  10   9   6          5.26         20.76        11.08 o                         
  11   9   6        100.20        112.43        18.52 o                         
  12   9   6          2.43          2.59        11.74 o                         
  13   9   6          2.34         -2.42        21.64 o                         
  -6  10   6         65.06         74.79        24.22 o                         
  -5  10   6          0.19          7.27        12.29 o                         
  -4  10   6          9.75         11.92        10.13 o                         
  -3  10   6        346.03        373.38        27.76 o                         
  -2  10   6         13.97          4.71         8.75 o                         
  -1  10   6          0.04         -0.80         8.20 o                         
   0  10   6        750.98        731.42        23.82 o                         
   1  10   6          9.36          8.14         6.57 o                         
   2  10   6         97.66         93.64         9.54 o                         
   3  10   6        288.33        297.13        17.18 o                         
   4  10   6          1.58          6.56         3.96 o                         
   5  10   6         47.36         31.29         6.27 o                         
   6  10   6         26.40         19.98         4.13 o                         
   7  10   6        150.87        156.46         8.21 o                         
   8  10   6          1.99         -4.00         4.38 o                         
   9  10   6          8.38         10.08         3.70 o                         
  10  10   6         15.12         21.64        23.52 o                         
  11  10   6         21.41         15.27        13.74 o                         
  12  10   6         12.13          9.45        16.00 o                         
  13  10   6          1.58         16.41        11.98 o                         
  -5  11   6         64.69         44.68        20.74 o                         
  -4  11   6        158.47        172.79        23.59 o                         
  -3  11   6        149.12        174.57        18.01 o                         
  -2  11   6          3.19         -9.04         9.04 o                         
  -1  11   6          3.42          0.34         8.56 o                         
   0  11   6        248.24        222.55        16.69 o                         
   1  11   6         38.68         30.24         7.60 o                         
   2  11   6          0.00          5.34         7.69 o                         
   3  11   6          0.24         -0.03         6.21 o                         
   4  11   6         67.06         54.08         8.64 o                         
   5  11   6         26.91         23.13         7.28 o                         
   6  11   6        253.00        301.75        18.37 o                         
   7  11   6        139.53        119.99        10.96 o                         
   8  11   6          4.49          5.87         4.15 o                         
   9  11   6        269.96        313.96        26.67 o                         
  10  11   6        128.17        130.37        10.86 o                         
  11  11   6         20.20         18.49        12.19 o                         
  12  11   6         57.90         84.36        19.64 o                         
  13  11   6         70.11         80.19        30.11 o                         
  -4  12   6          6.91         14.53        11.43 o                         
  -3  12   6          1.52          0.25        13.25 o                         
  -2  12   6          4.76          7.32         9.52 o                         
  -1  12   6         15.01          0.55        14.99 o                         
   0  12   6          0.23          1.54        14.78 o                         
   1  12   6         44.42         67.26        11.68 o                         
   2  12   6        149.54        169.79        13.89 o                         
   3  12   6        194.65        257.00        23.90 o                         
   4  12   6         59.16         58.23         8.94 o                         
   5  12   6         28.34         31.50         7.74 o                         
   6  12   6         16.31         19.33         8.83 o                         
   7  12   6        146.58        100.06         8.21 o                         
   8  12   6         61.84         81.49         7.06 o                         
   9  12   6          3.01         -1.39         5.44 o                         
  10  12   6          0.25         14.11        24.46 o                         
  11  12   6          0.28         13.17        18.82 o                         
  12  12   6          6.98        -20.90        25.87 o                         
  -3  13   6         48.59         33.47        15.18 o                         
  -2  13   6          1.38          3.85        12.08 o                         
  -1  13   6         96.99         98.68        15.84 o                         
   0  13   6         31.41         34.15        12.10 o                         
   1  13   6         83.32         81.57        18.56 o                         
   2  13   6        230.42        185.16        16.03 o                         
   3  13   6         20.96         10.19         7.60 o                         
   4  13   6          0.00         -1.94         7.61 o                         
   5  13   6         10.68          8.73         6.43 o                         
   6  13   6          0.48          0.46         5.81 o                         
   7  13   6         14.68         11.22         7.65 o                         
   8  13   6          9.32         -3.22         7.48 o                         
   9  13   6          8.14          9.72         8.42 o                         
  10  13   6          0.17          0.03         7.72 o                         
  11  13   6          4.24          8.80        15.52 o                         
  -1  14   6          8.37         18.99        17.12 o                         
   0  14   6          3.82         -1.21        11.69 o                         
   1  14   6         69.70         85.33        18.70 o                         
   2  14   6        133.60         97.99        33.96 o                         
   3  14   6          5.93         12.19         8.84 o                         
   4  14   6          1.64          2.47         9.74 o                         
   5  14   6          4.08         -4.35         9.92 o                         
   6  14   6          0.52          0.02         8.42 o                         
   7  14   6         41.61         43.70        14.20 o                         
   8  14   6          0.00          7.01         9.41 o                         
   9  14   6         80.36         82.72        30.11 o                         
  10  14   6         90.17        106.22        15.96 o                         
   1  15   6         47.32         40.81        12.65 o                         
   2  15   6         10.48        -13.38        13.38 o                         
   3  15   6          0.52         29.06        11.55 o                         
   4  15   6         24.99         19.71        13.07 o                         
   5  15   6          0.07         -9.03         9.03 o                         
   6  15   6         46.45         34.67        12.86 o                         
   7  15   6         38.27         48.50        13.92 o                         
   8  15   6          1.74         -8.32        10.32 o                         
   9  15   6          1.99          5.27        16.47 o                         
  -6 -13   7         17.47         11.64        14.11 o                         
  -5 -13   7         13.83         10.22        11.06 o                         
  -4 -13   7          2.45         20.85        10.38 o                         
  -3 -13   7         22.38         29.74         9.57 o                         
  -2 -13   7          1.82         15.95         9.51 o                         
  -1 -13   7          1.54          1.75         9.47 o                         
   0 -13   7         15.84         24.97        14.96 o                         
   1 -13   7         17.74         20.04        20.28 o                         
  -8 -12   7         39.16         37.86        19.76 o                         
  -7 -12   7         47.96         45.42        11.84 o                         
  -6 -12   7         13.78          3.03         8.16 o                         
  -5 -12   7          0.42          2.57        11.98 o                         
  -4 -12   7          0.31         -5.77         9.07 o                         
  -3 -12   7         62.11         63.62        14.24 o                         
  -2 -12   7         29.39         55.92        10.46 o                         
  -1 -12   7         17.50         19.92         7.61 o                         
   0 -12   7        194.85        241.65        21.13 o                         
   1 -12   7          1.85         16.96        14.29 o                         
   2 -12   7          0.82        -10.66        16.96 o                         
   3 -12   7         17.12          8.07        12.59 o                         
  -9 -11   7         13.64          8.96        12.43 o                         
  -8 -11   7          3.19          0.96        10.15 o                         
  -7 -11   7         56.79         68.01        13.08 o                         
  -6 -11   7        259.43        325.44        30.05 o                         
  -5 -11   7          3.14         -1.55         6.10 o                         
  -4 -11   7         36.06         26.07        10.32 o                         
  -3 -11   7        109.29         94.33        10.67 o                         
  -2 -11   7          1.28         11.89         8.30 o                         
  -1 -11   7          8.95         -4.76        10.96 o                         
   0 -11   7         12.64          5.04         6.00 o                         
   1 -11   7         30.78         51.92         9.57 o                         
   2 -11   7          5.81          1.37         6.78 o                         
   3 -11   7         67.26         84.06        16.96 o                         
   4 -11   7          3.61          7.06         9.59 o                         
   5 -11   7         45.69         12.58        43.28 o                         
 -10 -10   7          0.10          5.96        15.80 o                         
  -9 -10   7          0.12         10.21        22.58 o                         
  -8 -10   7         34.61         22.31        10.13 o                         
  -7 -10   7          8.53          5.29         8.09 o                         
  -6 -10   7         44.45         47.28         9.03 o                         
  -5 -10   7        214.91        220.87        12.79 o                         
  -4 -10   7         30.84         40.10         6.82 o                         
  -3 -10   7        207.12        194.35        12.17 o                         
  -2 -10   7          5.99          6.32         4.73 o                         
  -1 -10   7          0.09         -4.77         4.77 o                         
   0 -10   7         92.22         86.36         9.64 o                         
   1 -10   7        145.12        116.11        10.14 o                         
   2 -10   7         89.50         74.15         7.79 o                         
   3 -10   7          4.53          0.87         6.11 o                         
   4 -10   7         17.29         20.48        15.35 o                         
   5 -10   7         62.34         55.39        18.16 o                         
   6 -10   7         71.18         58.04        22.11 o                         
 -10  -9   7         34.79         33.40        14.52 o                         
  -9  -9   7         56.40         63.28        14.47 o                         
  -8  -9   7         51.48         57.37        10.84 o                         
  -7  -9   7          5.10          3.05         6.14 o                         
  -6  -9   7         76.84         74.80        13.60 o                         
  -5  -9   7         47.78         67.47         9.01 o                         
  -4  -9   7        747.31        700.07        26.12 o                         
  -3  -9   7        444.89        481.81        19.91 o                         
  -2  -9   7        139.60        130.67        12.57 o                         
  -1  -9   7         21.36          7.16         3.70 o                         
   0  -9   7          1.75          7.55         6.11 o                         
   1  -9   7         80.24         80.85        10.64 o                         
   2  -9   7         24.53         24.67         5.29 o                         
   3  -9   7        314.41        298.46        14.47 o                         
   4  -9   7         60.43         47.99         8.71 o                         
   5  -9   7         21.32         17.01         8.43 o                         
   6  -9   7        134.02        138.16        25.87 o                         
   7  -9   7         22.12         36.69        13.31 o                         
 -11  -8   7         52.12         41.40        21.64 o                         
 -10  -8   7          1.77        -18.82        18.82 o                         
  -9  -8   7         35.97         21.69        18.82 o                         
  -8  -8   7         61.64         55.93         9.32 o                         
  -7  -8   7         41.03         31.20         8.11 o                         
  -6  -8   7         82.96         90.95        10.04 o                         
  -5  -8   7        243.72        234.23        24.45 o                         
  -4  -8   7        872.64        929.01        28.61 o                         
  -3  -8   7        644.02        628.41        20.78 o                         
  -2  -8   7        143.76        152.09         8.86 o                         
  -1  -8   7        126.63        121.73         6.27 o                         
   0  -8   7          2.19          2.64         2.72 o                         
   1  -8   7        158.04        157.22         8.83 o                         
   2  -8   7          5.37          4.97         4.53 o                         
   3  -8   7        357.01        332.38        17.02 o                         
   4  -8   7        200.09        203.22        15.05 o                         
   5  -8   7        168.03        161.52        13.94 o                         
   6  -8   7         20.22         21.35        10.13 o                         
   7  -8   7         36.96         35.39        14.50 o                         
   8  -8   7         10.82         -1.28         9.22 o                         
 -11  -7   7         44.68         55.58        13.63 o                         
 -10  -7   7         21.68         19.76        13.17 o                         
  -9  -7   7        245.68        253.96        19.03 o                         
  -8  -7   7        131.54        122.90        12.08 o                         
  -7  -7   7        136.61         99.98        15.62 o                         
  -6  -7   7        244.38        239.78        14.23 o                         
  -5  -7   7          0.57         11.13         4.87 o                         
  -4  -7   7         23.48         31.43         6.59 o                         
  -3  -7   7        236.19        267.44        23.81 o                         
  -2  -7   7         71.91         64.46         5.89 o                         
  -1  -7   7          5.69          5.43         4.10 o                         
   0  -7   7         50.07         34.87         5.12 o                         
   1  -7   7        182.21        196.29         9.45 o                         
   2  -7   7        148.90        140.03        15.15 o                         
   3  -7   7         55.48         27.73         5.57 o                         
   4  -7   7        462.92        454.20        20.93 o                         
   5  -7   7         80.21         98.15        12.04 o                         
   6  -7   7         18.29         12.03         7.30 o                         
   7  -7   7        134.43        173.96        17.35 o                         
   8  -7   7         11.29         31.49        12.30 o                         
   9  -7   7          2.49          4.13        10.26 o                         
 -11  -6   7        128.47        162.74        19.66 o                         
 -10  -6   7          6.94         -6.07        17.20 o                         
  -9  -6   7        148.97        159.57        12.35 o                         
  -8  -6   7        935.92       1015.78        37.89 o                         
  -7  -6   7        125.78        151.51        12.23 o                         
  -6  -6   7         92.98        102.51         9.05 o                         
  -5  -6   7       1849.83       2014.59        53.07 o                         
  -4  -6   7       1026.19       1186.30        35.97 o                         
  -3  -6   7         25.65         24.98         4.45 o                         
  -2  -6   7         29.49         27.08         3.82 o                         
  -1  -6   7         24.99         24.54         4.25 o                         
   0  -6   7        219.03        236.20        11.86 o                         
   1  -6   7        105.50         98.41         7.21 o                         
   2  -6   7         49.80         34.48         3.42 o                         
   3  -6   7         13.15         35.39        11.63 o                         
   4  -6   7         28.24         29.09         8.01 o                         
   5  -6   7        441.67        494.79        19.41 o                         
   6  -6   7         55.35         62.65         9.27 o                         
   7  -6   7        135.91        142.23        10.12 o                         
   8  -6   7         65.17         87.61        15.89 o                         
   9  -6   7         42.63         28.69        22.11 o                         
  10  -6   7          2.21         11.29        11.48 o                         
 -11  -5   7         43.62         30.45        13.63 o                         
 -10  -5   7         13.44         17.95         9.33 o                         
  -9  -5   7         86.96         82.41         9.21 o                         
  -8  -5   7        415.84        421.17        21.78 o                         
  -7  -5   7         47.63         55.88         6.55 o                         
  -6  -5   7         24.51         28.31         5.32 o                         
  -5  -5   7        898.26        922.93        30.42 o                         
  -4  -5   7        147.26        153.12         8.83 o                         
  -3  -5   7        146.18        160.77        22.27 o                         
  -2  -5   7         82.72         69.28         9.75 o                         
  -1  -5   7          7.40          0.33         3.53 o                         
   0  -5   7        388.96        427.57        19.61 o                         
   1  -5   7        205.95        221.99        18.42 o                         
   2  -5   7         28.34         28.92         4.26 o                         
   3  -5   7        104.27        104.38         9.02 o                         
   4  -5   7          6.19          3.01         4.12 o                         
   5  -5   7        138.21        173.48        15.77 o                         
   6  -5   7         16.43          8.52         4.48 o                         
   7  -5   7         19.58         25.29         5.15 o                         
   8  -5   7         17.49         15.80         6.66 o                         
   9  -5   7         47.98         41.47        18.42 o                         
  10  -5   7         42.67         43.44        20.70 o                         
 -11  -4   7         43.13         57.19        19.29 o                         
 -10  -4   7        183.08        196.62        18.11 o                         
  -9  -4   7         10.87         27.75         6.12 o                         
  -8  -4   7        225.50        246.36        16.64 o                         
  -7  -4   7         21.69         28.33         6.26 o                         
  -6  -4   7         81.67         99.45        14.59 o                         
  -5  -4   7        558.44        552.05        22.51 o                         
  -4  -4   7         29.85         32.16         5.17 o                         
  -3  -4   7          1.89          0.65         3.15 o                         
  -2  -4   7          0.86         -1.86         5.50 o                         
  -1  -4   7        119.74        112.60         6.27 o                         
   0  -4   7        577.26        602.97        17.89 o                         
   1  -4   7         16.01         22.34         2.54 o                         
   2  -4   7        228.19        230.90        18.58 o                         
   3  -4   7        316.37        323.44        12.74 o                         
   4  -4   7          0.01          4.44         3.90 o                         
   5  -4   7         13.88          6.45         3.68 o                         
   6  -4   7        132.48        110.05         7.31 o                         
   7  -4   7         84.91         84.87         7.33 o                         
   8  -4   7         62.51         53.66         4.29 o                         
   9  -4   7          5.08          0.90         4.56 o                         
  10  -4   7         36.54         35.82        15.05 o                         
  11  -4   7         58.13         80.61        14.25 o                         
 -11  -3   7          5.80          3.31        11.25 o                         
 -10  -3   7          0.61         -4.61         6.97 o                         
  -9  -3   7         11.82         20.18         6.37 o                         
  -8  -3   7          1.78          1.15         4.05 o                         
  -7  -3   7         62.69         65.22         5.38 o                         
  -6  -3   7        231.56        250.34        16.29 o                         
  -5  -3   7        298.01        318.96        11.27 o                         
  -4  -3   7         67.69         53.51         5.32 o                         
  -3  -3   7        239.91        277.74         9.14 o                         
  -2  -3   7         15.16         13.97         3.40 o                         
  -1  -3   7         47.45         48.10         5.63 o                         
   0  -3   7        230.42        224.38         9.94 o                         
   1  -3   7        382.75        434.57        12.74 o                         
   2  -3   7         36.73         51.32         9.93 o                         
   3  -3   7         40.06         40.44         5.25 o                         
   4  -3   7        135.57        125.45        10.88 o                         
   5  -3   7          9.99          5.06         3.47 o                         
   6  -3   7         21.81         24.57         4.79 o                         
   7  -3   7        232.40        236.53         7.79 o                         
   8  -3   7        311.69        306.31        11.65 o                         
   9  -3   7          1.02         -1.02         3.34 o                         
  10  -3   7         60.49         51.72        10.18 o                         
  11  -3   7          0.01          6.82        10.40 o                         
  12  -3   7          0.16          2.77        10.53 o                         
 -11  -2   7         17.88         -1.59        12.86 o                         
 -10  -2   7         39.73         27.75         9.91 o                         
  -9  -2   7          1.28         10.39         5.54 o                         
  -8  -2   7         62.57         59.47        10.37 o                         
  -7  -2   7         75.60         65.72         6.58 o                         
  -6  -2   7          1.42          1.50         3.65 o                         
  -5  -2   7         58.18         43.83         5.69 o                         
  -4  -2   7          1.04          1.22         4.81 o                         
  -3  -2   7        778.36        848.92        21.10 o                         
  -2  -2   7       1328.94       1395.55        30.57 o                         
  -1  -2   7         45.08         42.81         3.58 o                         
   0  -2   7        836.03        890.71        20.44 o                         
   1  -2   7        353.54        388.17        16.28 o                         
   2  -2   7        385.06        357.68        12.20 o                         
   3  -2   7        156.56        159.23         6.85 o                         
   4  -2   7         87.39         67.37         5.04 o                         
   5  -2   7          0.19          6.09         3.60 o                         
   6  -2   7         20.31         20.42         2.28 o                         
   7  -2   7        514.76        502.16        18.95 o                         
   8  -2   7        252.93        310.09        11.06 o                         
   9  -2   7          0.00          1.59         2.75 o                         
  10  -2   7         14.87          9.36         4.34 o                         
  11  -2   7         16.04         16.17        17.41 o                         
  12  -2   7         22.84         13.37         9.41 o                         
 -11  -1   7          4.05          0.76        10.40 o                         
 -10  -1   7         31.71         38.53        11.14 o                         
  -9  -1   7         35.60         34.14         6.57 o                         
  -8  -1   7         11.62         13.46         6.09 o                         
  -7  -1   7          1.17          0.99         4.55 o                         
  -6  -1   7          7.64          8.72         4.13 o                         
  -5  -1   7         31.48         17.25         4.95 o                         
  -4  -1   7        128.81        111.39         7.62 o                         
  -3  -1   7         15.47         12.27         3.46 o                         
  -2  -1   7        403.91        414.51        12.30 o                         
  -1  -1   7          0.12         -1.31         3.65 o                         
   0  -1   7        344.90        390.41        12.12 o                         
   1  -1   7        284.36        325.16         8.14 o                         
   2  -1   7         78.99        103.07         4.92 o                         
   3  -1   7          8.80         14.50         4.06 o                         
   4  -1   7       1415.83       1457.21        31.56 o                         
   5  -1   7        566.58        532.62        16.39 o                         
   6  -1   7        217.55        187.98         6.82 o                         
   7  -1   7       1996.98       2136.81        47.93 o                         
   8  -1   7        562.13        547.34        14.34 o                         
   9  -1   7          3.48          0.34         2.62 o                         
  10  -1   7        226.55        254.35        10.66 o                         
  11  -1   7         17.04          5.22         4.75 o                         
  12  -1   7          0.12         -6.14         6.14 o                         
 -11   0   7          1.95          1.34        16.00 o                         
 -10   0   7         19.12         17.95         9.11 o                         
  -9   0   7         20.44         24.06         9.83 o                         
  -8   0   7         22.42         21.24         6.03 o                         
  -7   0   7         48.70         56.21         6.27 o                         
  -6   0   7          2.02          3.27         4.56 o                         
  -5   0   7          0.11          3.76         3.94 o                         
  -4   0   7          4.37         -2.18         3.13 o                         
  -3   0   7          4.02         -0.43         2.99 o                         
  -2   0   7          6.69         26.57         6.66 o                         
  -1   0   7       2430.59       2366.54        57.19 o                         
   0   0   7         83.20        111.89         6.63 o                         
   1   0   7        828.07        907.42        25.08 o                         
   2   0   7        581.86        578.97        16.71 o                         
   3   0   7         68.67         52.74         3.04 o                         
   4   0   7       1192.25       1182.41        24.72 o                         
   5   0   7       1451.59       1461.56        28.14 o                         
   6   0   7        491.81        480.97        12.48 o                         
   7   0   7        192.35        176.69         8.24 o                         
   8   0   7          3.30          7.14         3.82 o                         
   9   0   7          0.03         -1.70         2.16 o                         
  10   0   7          1.23          2.59         4.10 o                         
  11   0   7          0.73          0.14         2.79 o                         
  12   0   7         10.61         13.00         4.15 o                         
  13   0   7         36.88         82.80        31.99 o                         
 -11   1   7         45.55         27.79        12.96 o                         
 -10   1   7         45.25         40.77        10.32 o                         
  -9   1   7         40.70         27.79        10.78 o                         
  -8   1   7          1.71          4.40         5.90 o                         
  -7   1   7          4.23         11.85         7.66 o                         
  -6   1   7          5.40          6.21         4.55 o                         
  -5   1   7          7.32          8.73         6.38 o                         
  -4   1   7          9.76          7.22         4.21 o                         
  -3   1   7        498.75        527.29        16.02 o                         
  -2   1   7       1016.90        887.79        27.56 o                         
  -1   1   7          3.10         -2.22         2.30 o                         
   0   1   7        478.29        526.71        14.03 o                         
   1   1   7        286.72        371.68        13.05 o                         
   2   1   7        520.64        525.63        12.70 o                         
   3   1   7          9.72         12.97         2.47 o                         
   4   1   7       1086.64       1082.20        18.85 o                         
   5   1   7         99.87        105.75         4.47 o                         
   6   1   7        608.38        618.28        14.53 o                         
   7   1   7        147.89        145.22         9.14 o                         
   8   1   7         81.88         84.02         5.40 o                         
   9   1   7         14.83         22.57         4.35 o                         
  10   1   7         29.64         30.91         4.91 o                         
  11   1   7         21.65         27.21         5.30 o                         
  12   1   7          5.30         15.11        10.53 o                         
  13   1   7         12.82         21.79        12.17 o                         
 -10   2   7         33.06         23.97        11.87 o                         
  -9   2   7         34.13         34.96         8.52 o                         
  -8   2   7         35.24         28.40         7.31 o                         
  -7   2   7          3.86          1.88         5.62 o                         
  -6   2   7        349.67        371.22        16.32 o                         
  -5   2   7        168.70        160.16         9.51 o                         
  -4   2   7         62.54         67.71         5.75 o                         
  -3   2   7         41.24         49.41         9.82 o                         
  -2   2   7        618.21        638.05        17.49 o                         
  -1   2   7          5.00          7.07         3.27 o                         
   0   2   7       1409.57       1317.59        27.67 o                         
   1   2   7       1381.11       1621.72        29.78 o                         
   2   2   7        442.74        409.31        11.78 o                         
   3   2   7        414.28        368.91         9.42 o                         
   4   2   7        595.03        653.23        13.58 o                         
   5   2   7       2173.13       2127.33        35.74 o                         
   6   2   7        153.52        137.89         5.65 o                         
   7   2   7         85.47        100.53         5.05 o                         
   8   2   7          0.25          0.04         1.81 o                         
   9   2   7         14.29         11.57         3.51 o                         
  10   2   7         11.32          8.18         7.06 o                         
  11   2   7         46.85         55.81         8.75 o                         
  12   2   7         29.76         42.52        10.93 o                         
  13   2   7          5.43         -1.40         9.64 o                         
 -10   3   7         86.74         83.99        13.75 o                         
  -9   3   7         48.42         47.16         9.98 o                         
  -8   3   7         52.17         48.46         8.38 o                         
  -7   3   7          0.79         13.58         6.54 o                         
  -6   3   7         24.21         10.86         6.80 o                         
  -5   3   7          0.64          0.30         4.32 o                         
  -4   3   7         10.30         17.58         4.77 o                         
  -3   3   7         39.78         41.39         5.77 o                         
  -2   3   7        153.64        136.56         7.69 o                         
  -1   3   7        446.84        415.89        21.18 o                         
   0   3   7          9.92         27.93         4.33 o                         
   1   3   7          1.32          2.18         3.33 o                         
   2   3   7       1457.00       1539.96        31.20 o                         
   3   3   7        745.57        709.44        13.99 o                         
   4   3   7         92.75         81.50         3.63 o                         
   5   3   7         46.85         52.49         3.97 o                         
   6   3   7         86.41         93.56         3.89 o                         
   7   3   7       1272.03       1293.36        24.56 o                         
   8   3   7         68.05         74.29         5.07 o                         
   9   3   7          4.24         -1.26         6.10 o                         
  10   3   7         33.96         22.61         6.59 o                         
  11   3   7          0.88         -3.27         6.75 o                         
  12   3   7         46.16         33.80        18.39 o                         
  13   3   7          8.99          3.61        11.11 o                         
  14   3   7          9.83         -6.59        15.05 o                         
  -9   4   7        229.25        253.07        23.60 o                         
  -8   4   7          0.05          4.68         7.07 o                         
  -7   4   7        402.53        405.10        29.74 o                         
  -6   4   7        833.34        905.80        34.55 o                         
  -5   4   7         97.93         90.34         7.86 o                         
  -4   4   7         27.10         34.85         6.24 o                         
  -3   4   7         37.23         49.33         6.37 o                         
  -2   4   7        360.71        347.90        13.22 o                         
  -1   4   7       1156.12       1219.80        29.82 o                         
   0   4   7        188.48        184.07        11.36 o                         
   1   4   7        126.68        161.15         9.08 o                         
   2   4   7       1683.00       1814.43        34.71 o                         
   3   4   7        402.06        375.87        10.31 o                         
   4   4   7       1117.49       1157.43        20.73 o                         
   5   4   7        334.16        326.31         8.51 o                         
   6   4   7         98.50         92.41         6.51 o                         
   7   4   7        451.38        456.16        10.65 o                         
   8   4   7        154.92        166.59        11.97 o                         
   9   4   7          0.12         -9.33         9.33 o                         
  10   4   7         39.59         38.91         8.11 o                         
  11   4   7         26.42         48.59         9.55 o                         
  12   4   7          0.70         -4.83        16.44 o                         
  13   4   7          5.23         -9.72         9.72 o                         
  14   4   7        111.48         89.61        19.83 o                         
  -9   5   7         33.07         26.18        11.38 o                         
  -8   5   7          0.27          9.88         9.36 o                         
  -7   5   7         29.87         27.75        10.54 o                         
  -6   5   7          5.39         -6.14         6.14 o                         
  -5   5   7        333.24        286.45        19.50 o                         
  -4   5   7        151.26        149.05        11.01 o                         
  -3   5   7        158.41        167.23         9.40 o                         
  -2   5   7        119.80        125.82        11.01 o                         
  -1   5   7        266.30        307.32        12.00 o                         
   0   5   7        596.62        643.43        20.74 o                         
   1   5   7         17.66         22.15         5.34 o                         
   2   5   7          2.61          1.82         3.32 o                         
   3   5   7        313.05        322.01        16.69 o                         
   4   5   7        166.94        126.85         8.82 o                         
   5   5   7        163.62        172.75         6.12 o                         
   6   5   7         31.28         25.91         2.73 o                         
   7   5   7        131.66        108.01         7.14 o                         
   8   5   7          2.17          8.50         5.43 o                         
   9   5   7         14.18         11.17         8.96 o                         
  10   5   7        118.95        118.45        11.42 o                         
  11   5   7         18.95         10.36         9.66 o                         
  12   5   7          0.39         -2.95         8.77 o                         
  13   5   7         13.41          9.81        15.87 o                         
  14   5   7          4.37          6.62        11.17 o                         
  -8   6   7          7.91         -1.02        10.14 o                         
  -7   6   7         13.30          2.17        10.40 o                         
  -6   6   7         63.30         64.05        11.56 o                         
  -5   6   7          7.44          3.66         7.14 o                         
  -4   6   7         15.98         14.18         5.45 o                         
  -3   6   7        131.03        137.22         8.48 o                         
  -2   6   7        120.39        124.56        15.34 o                         
  -1   6   7         60.76         68.52         6.99 o                         
   0   6   7         49.97         41.41         5.25 o                         
   1   6   7          6.45         -1.32         3.51 o                         
   2   6   7          8.90          2.06         3.13 o                         
   3   6   7        183.48        172.69         7.09 o                         
   4   6   7        191.28        151.17         7.26 o                         
   5   6   7         17.65         16.89         3.65 o                         
   6   6   7        261.19        273.07         8.44 o                         
   7   6   7         13.16         19.03         2.89 o                         
   8   6   7         71.69         59.51         8.67 o                         
   9   6   7          0.04          1.66         7.13 o                         
  10   6   7         10.62         14.54         6.65 o                         
  11   6   7         58.66         37.54        11.45 o                         
  12   6   7          0.60         14.28        19.78 o                         
  13   6   7         29.26         36.40        12.34 o                         
  14   6   7         45.64         42.41        13.26 o                         
  -8   7   7         43.70         37.37        17.24 o                         
  -7   7   7        110.82        158.78        19.06 o                         
  -6   7   7          5.04          7.42        12.08 o                         
  -5   7   7         13.81         23.24        12.48 o                         
  -4   7   7         43.43         38.39        11.14 o                         
  -3   7   7         30.55         29.36         7.05 o                         
  -2   7   7          0.92         -3.65         6.72 o                         
  -1   7   7        178.92        191.33        10.80 o                         
   0   7   7          0.03          1.72         3.78 o                         
   1   7   7         50.31         40.00         5.75 o                         
   2   7   7        119.01        119.24         7.21 o                         
   3   7   7         19.72         30.48         4.95 o                         
   4   7   7         48.64         41.82         5.95 o                         
   5   7   7        150.40        153.76         6.85 o                         
   6   7   7        120.77        104.59         6.04 o                         
   7   7   7          9.64          8.68         2.29 o                         
   8   7   7          2.96          2.59         1.37 o                         
   9   7   7         19.06         15.78         7.65 o                         
  10   7   7          1.21          8.15         8.28 o                         
  11   7   7         87.68         99.95        14.59 o                         
  12   7   7         36.87         14.98        12.18 o                         
  13   7   7         14.57          4.42        23.22 o                         
  14   7   7         21.17         20.91        20.45 o                         
  -7   8   7         21.23         35.25        13.85 o                         
  -6   8   7          3.32         22.62        13.20 o                         
  -5   8   7          0.25         -5.25        14.29 o                         
  -4   8   7         88.89         73.88        12.96 o                         
  -3   8   7         71.28         87.25        11.74 o                         
  -2   8   7         51.99         80.96         8.25 o                         
  -1   8   7         24.59         28.84         6.88 o                         
   0   8   7         25.37         14.18         5.16 o                         
   1   8   7        283.30        306.36        13.81 o                         
   2   8   7        108.21        101.64         7.20 o                         
   3   8   7        295.96        329.77        12.98 o                         
   4   8   7        438.35        458.12        14.27 o                         
   5   8   7        119.98        119.25         6.50 o                         
   6   8   7        710.54        752.06        21.25 o                         
   7   8   7         86.28         75.81         4.69 o                         
   8   8   7         14.90         22.21         3.09 o                         
   9   8   7        100.08         87.13        13.44 o                         
  10   8   7          0.38          0.63        14.78 o                         
  11   8   7          5.72         14.03        11.33 o                         
  12   8   7          6.13         15.71         9.51 o                         
  13   8   7         77.28         96.85        19.50 o                         
  -6   9   7         16.23         14.53        10.65 o                         
  -5   9   7          3.35         13.63        11.97 o                         
  -4   9   7          0.01         -6.72        10.61 o                         
  -3   9   7         23.83         20.17        14.10 o                         
  -2   9   7        291.57        276.12        19.12 o                         
  -1   9   7        225.14        234.24        19.56 o                         
   0   9   7         43.68         33.09         6.02 o                         
   1   9   7        246.73        251.13        12.46 o                         
   2   9   7          4.40          9.43         4.35 o                         
   3   9   7         49.85         73.57         8.66 o                         
   4   9   7        137.62        123.01        13.37 o                         
   5   9   7       1603.52       1724.81        41.01 o                         
   6   9   7        496.06        484.77        15.71 o                         
   7   9   7        405.81        404.00        14.20 o                         
   8   9   7         20.10         21.20         4.00 o                         
   9   9   7         30.03         25.34         3.08 o                         
  10   9   7        287.65        376.36        43.28 o                         
  11   9   7         31.88         34.29        11.41 o                         
  12   9   7          1.13          1.77        12.22 o                         
  13   9   7        145.14        128.48        20.19 o                         
  -5  10   7         17.65         14.48        15.26 o                         
  -4  10   7          1.83         14.43        18.55 o                         
  -3  10   7         81.17         85.87        14.30 o                         
  -2  10   7          1.19         19.20        10.21 o                         
  -1  10   7         30.91         20.60         9.04 o                         
   0  10   7        355.84        334.86        25.26 o                         
   1  10   7          1.27         -1.95         6.31 o                         
   2  10   7         38.92         29.52         5.71 o                         
   3  10   7          4.10          1.07         4.12 o                         
   4  10   7          0.54          1.12         4.31 o                         
   5  10   7        814.85        841.15        24.72 o                         
   6  10   7         50.38         71.71         7.72 o                         
   7  10   7        196.56        166.57        12.62 o                         
   8  10   7          2.48          5.68         3.15 o                         
   9  10   7        110.87         93.23         5.62 o                         
  10  10   7         15.95         18.82        23.52 o                         
  11  10   7          1.18          3.46        13.54 o                         
  12  10   7         84.21         96.97        23.05 o                         
  13  10   7        120.28        160.86        28.17 o                         
  -4  11   7          2.57         -0.87        12.60 o                         
  -3  11   7          0.01         -0.94        10.49 o                         
  -2  11   7         26.87         19.10        11.14 o                         
  -1  11   7         42.01         50.49        13.21 o                         
   0  11   7         75.61         34.03        12.18 o                         
   1  11   7          3.38         -7.22        14.93 o                         
   2  11   7         96.17        101.25        14.40 o                         
   3  11   7        558.39        525.99        24.47 o                         
   4  11   7         23.75         11.88         5.07 o                         
   5  11   7          0.19          0.14         5.19 o                         
   6  11   7         71.63         89.61         8.37 o                         
   7  11   7         10.86         13.78         5.26 o                         
   8  11   7          6.42          2.02         4.40 o                         
   9  11   7         10.30          9.48         9.23 o                         
  10  11   7         83.95         96.13         7.80 o                         
  11  11   7          1.37         -8.47        24.46 o                         
  12  11   7          0.75          2.35        16.36 o                         
  -3  12   7          9.85          9.77        11.38 o                         
  -2  12   7          6.97          5.95        10.76 o                         
  -1  12   7         21.19          6.21        10.67 o                         
   0  12   7         98.86        151.42        18.91 o                         
   1  12   7         19.65         49.98        13.31 o                         
   2  12   7         11.34          5.62         8.52 o                         
   3  12   7        106.02         89.45        12.65 o                         
   4  12   7         61.74         59.06        10.39 o                         
   5  12   7        114.64         84.90         9.88 o                         
   6  12   7          8.41          0.22         7.18 o                         
   7  12   7         23.53         20.51         6.10 o                         
   8  12   7          6.71          9.15         7.16 o                         
   9  12   7         13.95         30.90        10.02 o                         
  10  12   7         36.70         30.47         7.78 o                         
  11  12   7         44.88         60.22        24.46 o                         
  12  12   7          0.26        -12.63        13.92 o                         
  -2  13   7          4.40         18.22        12.18 o                         
  -1  13   7         20.18         11.87        13.25 o                         
   0  13   7         14.25         32.74        16.59 o                         
   1  13   7         15.72          0.42         9.44 o                         
   2  13   7        161.38        152.12        18.47 o                         
   3  13   7         65.57         38.84         8.32 o                         
   4  13   7         18.14         26.81         8.13 o                         
   5  13   7          0.04         -7.33        11.80 o                         
   6  13   7          0.00          5.71         6.28 o                         
   7  13   7          6.49         13.07         8.69 o                         
   8  13   7          9.95         -0.10         8.33 o                         
   9  13   7         19.91         27.49        10.26 o                         
  10  13   7         31.04         19.76         9.26 o                         
  11  13   7         28.04         34.81        22.58 o                         
   0  14   7          3.86         -0.36        13.83 o                         
   1  14   7         51.05         40.03        12.76 o                         
   2  14   7          6.53         38.71        19.29 o                         
   3  14   7          1.12          7.75         9.00 o                         
   4  14   7          0.60         -7.58         8.91 o                         
   5  14   7         23.63         21.63         9.98 o                         
   6  14   7          3.91          6.81        10.57 o                         
   7  14   7          9.31          3.31         8.33 o                         
   8  14   7         21.85         30.97        13.92 o                         
   9  14   7         13.95         14.26        11.76 o                         
  10  14   7          6.47          2.82        19.29 o                         
   2  15   7         44.05         86.67        17.48 o                         
   3  15   7         69.40         79.05        14.62 o                         
   4  15   7          5.30          7.20        10.10 o                         
   5  15   7          0.17          6.24        10.60 o                         
   6  15   7         12.63          0.00        19.76 o                         
   7  15   7          1.16         -7.96        11.22 o                         
   8  15   7          3.30          8.78        10.10 o                         
  -4 -13   8          2.16          5.22        10.17 o                         
  -3 -13   8         11.38          9.80        22.05 o                         
  -2 -13   8         11.87         61.79        20.89 o                         
  -1 -13   8          1.04         14.27        13.53 o                         
  -7 -12   8         27.97         19.81        10.62 o                         
  -6 -12   8         13.58          9.47         9.75 o                         
  -5 -12   8          2.75         11.81        10.08 o                         
  -4 -12   8          0.03         -2.16         8.79 o                         
  -3 -12   8         31.01         10.24        10.33 o                         
  -2 -12   8          9.12         -8.03         8.30 o                         
  -1 -12   8         24.17          4.30         7.89 o                         
   0 -12   8         88.17        103.99        19.16 o                         
   1 -12   8          9.90         16.47        34.34 o                         
   2 -12   8         29.30         42.37        27.76 o                         
  -8 -11   8          1.07         -1.92        10.13 o                         
  -7 -11   8          0.17         40.10        12.46 o                         
  -6 -11   8         14.69         15.14         9.82 o                         
  -5 -11   8         69.45         80.44        11.86 o                         
  -4 -11   8        146.46        143.36        17.09 o                         
  -3 -11   8        110.20        112.49        15.17 o                         
  -2 -11   8         63.13         45.83        10.78 o                         
  -1 -11   8        198.97        199.07        18.18 o                         
   0 -11   8        161.65        177.46        15.26 o                         
   1 -11   8          8.61         16.81        11.92 o                         
   2 -11   8         22.86          3.66        11.92 o                         
   3 -11   8          0.40         -1.88        12.64 o                         
   4 -11   8          0.04         -7.65        24.46 o                         
  -9 -10   8          7.06          2.20        12.66 o                         
  -8 -10   8          0.01          7.35        10.02 o                         
  -7 -10   8         28.37         18.66        18.37 o                         
  -6 -10   8          0.11         -5.16         6.88 o                         
  -5 -10   8         65.81         79.64         9.56 o                         
  -4 -10   8        110.79        100.71        16.57 o                         
  -3 -10   8          2.10         -1.21         4.94 o                         
  -2 -10   8         22.42         27.65         6.76 o                         
  -1 -10   8         34.39         41.75         8.67 o                         
   0 -10   8         39.95         25.60        11.13 o                         
   1 -10   8         56.80         43.13        17.11 o                         
   2 -10   8          3.54         -2.68         4.23 o                         
   3 -10   8         29.90         15.05        16.94 o                         
   4 -10   8         38.28         11.00        35.28 o                         
   5 -10   8          0.00          1.41        11.98 o                         
  -9  -9   8         60.30         39.28        18.24 o                         
  -8  -9   8          2.92          0.28         9.47 o                         
  -7  -9   8          0.55         -1.83         6.40 o                         
  -6  -9   8          1.76         12.94         6.13 o                         
  -5  -9   8         11.01         11.35         6.76 o                         
  -4  -9   8          2.22          3.80         4.86 o                         
  -3  -9   8         10.98          4.03         4.78 o                         
  -2  -9   8         99.82         99.60        14.50 o                         
  -1  -9   8          0.76          7.15         6.57 o                         
   0  -9   8         34.89         35.31         5.57 o                         
   1  -9   8          0.01         -1.13         5.16 o                         
   2  -9   8         22.87         25.04         5.02 o                         
   3  -9   8         10.92          3.95         6.59 o                         
   4  -9   8          2.94         -1.41         8.38 o                         
   5  -9   8         74.69        111.89        15.97 o                         
   6  -9   8         54.34         86.44        15.07 o                         
   7  -9   8          7.49          4.96         9.78 o                         
 -10  -8   8          1.80          5.65        14.11 o                         
  -9  -8   8         49.35         57.65        13.97 o                         
  -8  -8   8        101.42        104.75        10.82 o                         
  -7  -8   8         14.23         33.07         7.32 o                         
  -6  -8   8         70.52         72.83         8.79 o                         
  -5  -8   8         29.05         30.87         7.20 o                         
  -4  -8   8        269.92        266.75        22.06 o                         
  -3  -8   8          0.14         -1.08         5.34 o                         
  -2  -8   8        101.47        109.97        12.40 o                         
  -1  -8   8          0.17         -5.10         5.26 o                         
   0  -8   8         60.27         41.55         8.39 o                         
   1  -8   8         16.79         16.19         5.48 o                         
   2  -8   8        180.66        169.63         8.74 o                         
   3  -8   8         15.06          4.68         6.06 o                         
   4  -8   8         30.61         38.09         7.71 o                         
   5  -8   8         13.62         -3.20         6.62 o                         
   6  -8   8          8.81          1.17         8.47 o                         
   7  -8   8         10.66         -4.36         9.58 o                         
   8  -8   8         35.27         48.36        16.28 o                         
 -10  -7   8         10.01          8.47        19.76 o                         
  -9  -7   8         19.09         22.31        15.80 o                         
  -8  -7   8          3.95          8.98         7.23 o                         
  -7  -7   8         18.09         21.12         7.47 o                         
  -6  -7   8        707.81        769.81        38.43 o                         
  -5  -7   8         97.78        103.49        13.31 o                         
  -4  -7   8         94.37        107.93        19.03 o                         
  -3  -7   8       1175.35       1282.58        34.35 o                         
  -2  -7   8        678.16        705.09        20.22 o                         
  -1  -7   8       1117.45       1143.52        33.65 o                         
   0  -7   8         83.33         95.18        12.90 o                         
   1  -7   8        144.24        131.70         9.59 o                         
   2  -7   8         76.30         65.04         6.93 o                         
   3  -7   8        411.50        371.44        19.72 o                         
   4  -7   8         19.42          8.55         6.14 o                         
   5  -7   8          0.28          4.32         6.50 o                         
   6  -7   8          7.21          1.66         6.22 o                         
   7  -7   8         19.50         16.31         6.60 o                         
   8  -7   8         14.39         -6.19        10.74 o                         
   9  -7   8         17.84         42.78        22.58 o                         
 -10  -6   8          8.11          1.41        19.29 o                         
  -9  -6   8         60.82         59.76        15.19 o                         
  -8  -6   8         71.52         65.87        11.68 o                         
  -7  -6   8          4.03          5.02         7.47 o                         
  -6  -6   8          1.37          1.89        10.19 o                         
  -5  -6   8       1777.99       1908.40        56.62 o                         
  -4  -6   8        481.08        539.78        26.00 o                         
  -3  -6   8         84.81         88.52         6.46 o                         
  -2  -6   8       1302.95       1393.16        36.00 o                         
  -1  -6   8        160.31        168.46         8.70 o                         
   0  -6   8          0.30          2.11         5.39 o                         
   1  -6   8         31.67         54.55        11.82 o                         
   2  -6   8         63.41         69.50        11.41 o                         
   3  -6   8        165.65        161.14        10.24 o                         
   4  -6   8        559.36        512.96        20.02 o                         
   5  -6   8         23.03         21.78         6.75 o                         
   6  -6   8          0.29          7.77         5.53 o                         
   7  -6   8         11.71          1.49         8.51 o                         
   8  -6   8         16.06         16.13         8.43 o                         
   9  -6   8          1.06         -6.22        19.76 o                         
 -11  -5   8         26.58         39.35        14.46 o                         
 -10  -5   8          3.99          9.62         9.47 o                         
  -9  -5   8         21.35         25.40         7.24 o                         
  -8  -5   8        148.44        154.73        11.05 o
[truncated: 235,144 more chars]
